# Supplementary material for: Clonal origin and development of high hyperdiploidy in childhood acute lymphoblastic leukaemia
Source: Nat Commun. 2023 Mar 25;14:1658. doi: 10.1038/s41467-023-37356-5 (PMC10039905; doi:10.1038/s41467-023-37356-5)
Supplement: Supplementary file 4 — Supplementary datasets 1-3 [file 41467_2023_37356_MOESM4_ESM.zip]

Archive with 4 entries (3 files):
- Supplementary_Data/
- Supplementary_Data/Supplementary_data_1_Woodward et al.xlsx
- Supplementary_Data/Supplementary_data_2_Woodward et al.xlsx
- Supplementary_Data/Supplementary_data_3_Woodward et al.xlsx
