# Supplementary material for: Clonal origin and development of high hyperdiploidy in childhood acute lymphoblastic leukaemia
Source: Nat Commun. 2023 Mar 25;14:1658. doi: 10.1038/s41467-023-37356-5 (PMC10039905; doi:10.1038/s41467-023-37356-5)
Supplement: Supplementary file 4 — Supplementary datasets 1-3 [file 41467_2023_37356_MOESM4_ESM.zip › Supplementary_Data/Supplementary_data_1_Woodward et al.xlsx]

## Sheet: ST2
Supplementary Data 1. Chromosomal patterns in 577 high hyperdiploid pediatric acute lymphoblastic leukemias
Case no.	Basic modal no (highest)	Modal no including subclonality	Subclonality of whole chromosomes	No of subclonal chromosomes	chr1	chr2	chr3	chr4	chr5	chr6	chr7	chr8	chr9	chr10	chr11	chr12	chr13	chr14	chr15	chr16	chr17	chr18	chr19	chr20	chr21	chr22	chrX	chrY	Gender	dup_1q	sublclonal_dup1q	iso(7q)	pUPID of 9p	Partial gain of 17q	Number of UPIDs	Cohort	Comment
810	60	57	Yes	3	Di	Di	Di	Tri	Tri	Tri	Di	Di	Sub_tri_UPID	Tri	Di	Tri	Di	Sub_tri_tetra_2_2	Di	Sub_di_tri	Tri	Tri	Di	Di	Tetra_2_2	Di	Tri	0_1c	F	No	N/A	No	No	No	1	Zaliova
1390	55	55	No	0	Di	Di	Di	Tri	Di	Di	Di	Di	Tri	Tri	Di	Di	Di	Tri	Di	Di	Tri	Tri	Di	Di	Tetra_2_2	Di	Tri	0_1c	M	No	N/A	No	No	No	0	Zaliova
1485	60	59	Yes	1	Di	Di	Di	Tri	Tri	Tri	Di	Di	Di	Tetra_2_2	Tri	Tri	Di	Tri	Di	Di	Tri	Tri	Di	Di	Sub_tetra_2_2_penta	Di	Tri	0_1c	M	No	N/A	No	No	No	0	Zaliova
1560	57	56	Yes	1	Di	Di	Di	Tri	Di	Tri	Di	Di	Di	Tri	Di	Di	Di	Tri	Sub_di_tri	Di	Tri	Tri	Di	Di	Tetra_2_2	Di	Tri	2_copies	M	No	N/A	No	No	No	0	Zaliova
1563	63	57	Yes	6	Di	UPID	Di	Sub_tri_UPID	Sub_di_tri	Tri	Di	Sub_tri_tetra_2_2	Sub_di_tri	Tetra_2_2	Sub_di_tri	Di	Di	Tetra_2_2	Di	Di	Sub_tri_UPID	Tetra_2_2	Di	Di	Tetra_2_2	Di	Tri	0_1c	M	dup(1q)	Yes	No	No	No	3	Zaliova
1570	59	58	Yes	1	Di	Di	Di	Tri	Tri	Sub_di_tri	Di	Tri	Di	Tri	Di	Tri	Di	Tri	Di	Di	Tri	Tri	Di	Di	Tetra_2_2	Tri	Tri	0_1c	F	No	N/A	No	No	No	0	Zaliova
1585	53	53	No	0	Di	Di	Di	Di	Di	Tri	Di	Di	Di	Di	Di	Di	Di	Tri	Di	Di	Tri	Tri	Di	Di	Tetra_3_1	Di	Tri	0_1c	F	No	N/A	No	No	No	0	Zaliova
1590	52	52	No	0	Di	Di	Di	Tri	Di	Tri	Di	Di	Di	Di	Di	Di	Di	Tri	Di	Di	Di	Di	Di	Di	Tetra_2_2	Di	Tri	0_1c	M	No	N/A	No	Yes	No	0	Zaliova
1591	61	59	Yes	2	Di	Di	UPID	Tri	Tri	Tri	Di	Di	Di	Tri	Sub_di_tri	Tri	Di	Sub_tri_tetra_2_2	Di	Tri	Tri	Tetra_2_2	UPID	UPID	Tetra_2_2	Di	Tri	0_1c	M	No	N/A	No	No	del(17p)	3	Zaliova
1592	54	54	No	0	Di	Di	Di	Tri	Di	Tri	Di	Di	Di	Tri	Di	Di	Di	Tri	Di	Di	Di	Tri	Di	Di	Tetra_2_2	Di	Tri	0_1c	M	No	N/A	No	No	Gain_17q	0	Zaliova
1596	56	56	No	0	Di	Di	Di	Tri	Di	Tri	Di	Di	Tri	Tri	Di	Di	Di	Tri	Di	Di	Di	Tetra_2_2	Di	Di	Tetra_2_2	Di	Tri	0_1c	M	No	N/A	No	No	Gain_17q	0	Zaliova
1604	57	56	Yes	1	Di	Di	Di	Tri	Di	Tri	Di	Tri	Di	Di	Di	Di	Di	Tetra_2_2	Di	Di	Sub_di_tri	Tri	Di	Di	Tetra_2_2	Di	Tri	2_copies	M	No	N/A	No	No	i(17q)	0	Zaliova
1605	54	54	No	0	Di	Di	Di	Tri	Di	Tri	Di	Di	Di	Di	Di	Di	Di	Tri	Di	Di	Tri	Tri	Di	Di	Tetra_2_2	Di	Tri	0_1c	F	No	N/A	No	No	del(17p)	0	Zaliova
1619	65	58	Yes	7	Di	Di	Sub_di_tri	Sub_tri_UPID	Sub_tri_UPID	Tri	Di	Sub_di_tri	Sub_tri_UPID	Tetra_2_2	Sub_di_tri	Tri	Di	Tri	Di	Sub_tri_UPID	Tri	Tetra_2_2	Di	Di	Tetra_2_2	Di	Tri	2_copies	M	dup(1q)	No	No	No	No	4	Zaliova
1622	53	53	No	0	Di	UPID	Di	Di	Di	Tri	Di	UPID	Di	Tri	Di	Di	Di	Tri	Di	Di	Tri	Di	Di	Di	Tetra_2_2	Di	Tri	0_1c	M	No	N/A	No	No	No	2	Zaliova
1623	53	53	No	0	Di	Di	Di	Di	Di	Tri	Di	Di	Di	Tri	Di	Di	Di	Tri	Di	Di	Di	Tri	Di	Di	Tetra_2_2	Di	Tri	0_1c	M	No	N/A	No	No	No	0	Zaliova
1624	57	57	No	0	Di	Di	Di	Tri	Tri	Tri	UPID	Di	Di	Tri	Di	Tri	Di	Tri	Di	Di	Tri	Di	Di	Di	Tetra_2_2	Di	Tri	2_copies	M	dup(1q)	Yes	No	No	No	1	Zaliova
1626	55	55	No	0	Di	Di	Di	Tri	Di	Tri	Di	Di	Di	Tri	Di	Di	Di	Tetra_2_2	Di	Di	Tri	Di	Di	Di	Tetra_2_2	Di	Tri	0_1c	M	dup(1q)	No	No	No	UPD_17p	0	Zaliova
1630	52	52	No	0	Di	Di	Di	Di	Di	Di	Di	Di	Di	Tri	Di	Di	Di	Tri	Di	Di	Tri	Di	Di	Di	Tetra_2_2	Di	Tri	0_1c	M	No	N/A	No	No	No	0	Zaliova
1646	56	56	No	0	Di	Di	Di	Tri	Di	Tri	Di	Tri	Di	Tri	Di	Di	Di	Tri	Di	Di	Tri	Tri	Di	Di	Tetra_2_2	Di	Tri	0_1c	M	dup(1q)	Yes	No	No	No	0	Zaliova
1652	54	53	Yes	1	Di	Di	Di	Tri	Di	Di	Di	Tri	Di	Di	Di	Di	Di	Tri	Di	Di	Tri	Tri	Di	Di	Sub_tri_tetra_2_2	Di	Tri	0_1c	F	No	N/A	No	No	No	0	Zaliova
1653	54	54	No	0	Di	Di	Di	Di	Di	Tri	Di	Di	Di	Tri	Di	Di	Di	Tri	Di	Di	Tri	Tri	Di	Di	Tetra_2_2	Di	Tri	0_1c	M	No	N/A	No	No	No	0	Zaliova
1654	58	58	No	0	Di	Di	Tri	Tri	Tri	Di	Di	Tri	Tri	Tri	Di	Di	Di	Tri	Di	Di	Di	Tri	Di	Di	Tetra_2_2	Di	Tri	2_copies	M	No	N/A	i(7q)	No	No	0	Zaliova
1656	55	55	No	0	Di	Di	Di	Tri	Tri	Tri	Di	Tri	Di	Di	Di	Di	Di	Tri	Di	Di	Tri	Tri	Di	Di	Tri	Di	Tri	0_1c	F	No	N/A	No	No	No	0	Zaliova
1684	64	60	Yes	4	Di	Sub_di_tri	Sub_di_tri	Tri	Tri	Tri	Di	Tri	Di	Tri	Tri	Tri	Di	Tri	Sub_tri_UPID	Sub_di_tri	Tri	Tri	Di	Di	Tetra_2_2	Tri	Tri	0_1c	M	dup(1q)	No	No	No	No	1	Zaliova
1685	56	56	No	0	Di	Di	Di	Tri	Di	Tri	Di	Tri	Di	Tri	Di	Di	Di	Tri	Di	Di	Tri	Tri	Di	Di	Tetra_2_2	Di	Tri	0_1c	M	dup(1q)	Yes	No	No	No	0	Zaliova
1703	60	56	Yes	4	Di	Di	Di	Tri	Tri	Tri	Di	Sub_di_tri	UPID	Sub_tri_UPID	Di	Di	Sub_di_tri	Tetra_2_2	Di	Di	Tri	Sub_tri_tetra_2_2	Di	Di	Tetra_2_2	Di	Tri	0_1c	M	No	N/A	No	No	No	2	Zaliova
1723	55	55	No	0	Di	Di	Di	Tri	Di	Tri	Di	Tri	Di	Tri	Di	Di	Di	Tri	Di	Di	Tri	Tri	Di	Di	Tri	Di	Tri	0_1c	M	No	N/A	No	No	No	0	Zaliova
1724	58	58	No	0	Di	UPID	UPID	Tri	Tri	Tri	Di	Tri	Di	Tetra_2_2	Di	Di	Di	Tri	Di	Di	Tri	Tri	Di	UPID	Tetra_2_2	UPID	Tri	0_1c	M	No	N/A	No	No	No	4	Zaliova
1734	62	60	Yes	2	Di	Di	Di	Tri	Tri	Tri	Di	Sub_tri_UPID	Tri	Tri	Tri	Tri	Di	Tri	Di	Tri	Tri	Sub_tri_tetra_2_2	Di	Di	Tetra_2_2	Di	Tri	0_1c	M	No	N/A	No	No	No	1	Zaliova
1735	56	56	No	0	Di	Di	Di	Tri	Di	Tri	Di	Di	Di	Tri	Di	Di	Di	Tri	Di	UPID	Tri	Tri	Di	Di	Tetra_2_2	Di	Tetra_2_2	0_1c	F	No	N/A	No	No	No	1	Zaliova
1760	57	56	Yes	1	Di	Di	Di	Tetra_2_2	Di	Tri	Di	Di	Sub_tri_UPID	Tri	Di	Di	Di	Tri	Di	Di	Tri	Tetra_2_2	Di	Di	Tri	Di	Tri	0_1c	F	dup(1q)	No	No	No	No	1	Zaliova
1765	57	56	Yes	1	Di	Di	Di	Tri	Di	Tri	Di	Tri	Di	Tri	UPID	UPID	Di	Tri	Sub_di_tri	Di	Tri	Tri	Di	Di	Tetra_2_2	Di	Tri	0_1c	M	No	N/A	No	Yes	No	2	Zaliova
1774	60	60	No	0	Di	Di	Di	Tri	Tri	Tri	UPID	Tri	UPID	Tri	Tri	Di	Di	Tetra_2_2	Di	Di	Tri	Tetra_2_2	Di	Di	Tetra_2_2	Di	Tri	0_1c	M	dup(1q)	Yes	No	No	No	2	Zaliova
1785	56	54	Yes	2	Di	Di	Di	Tri	Di	Sub_di_tri	Tri	Sub_di_tri	Sub_di_mono	Tri	Sub_di_mono	Di	Di	Tri	Di	Di	Tri	Tri	Di	Di	Tri	Di	Tri	0_1c	M	No	N/A	No	No	No	0	Zaliova
1789	55	55	No	0	Di	Di	Di	Tri	Di	Tri	Di	Di	Di	Tri	Di	Di	Di	Tri	Di	Di	Tri	Tri	Di	Di	Tetra_2_2	Di	Tri	0_1c	F	No	N/A	No	No	No	0	Zaliova
1809	53	53	No	0	Di	Di	Di	Tri	Di	Tri	Di	Di	Di	Tri	Di	Di	Di	Tri	Di	Di	Tri	Di	Di	Di	Tri	Di	Tri	0_1c	F	No	N/A	No	No	No	0	Zaliova
1819	61	61	No	0	Di	Di	Di	Tri	Tri	Tri	Di	Tri	UPID	Tri	Tri	UPID	Di	Tetra_2_2	Tri	Di	Tri	Tri	Di	Di	Penta	Di	Tri	0_1c	M	No	N/A	No	No	No	2	Zaliova
1825	59	58	Yes	1	Di	Tri	UPID	Tri	Tri	Tri	Di	Tri	Di	Tri	Tri	Tri	Di	Tri	Di	Di	Tri	Di	Di	Di	Sub_tri_tetra_2_2	Di	Tri	0_1c	F	dup(1q)	No	No	No	No	0	Zaliova
1827	55	55	No	0	Di	Di	Di	Tri	Di	Tri	Di	Di	UPID	Tri	Di	Di	Di	Tri	Di	Di	Tri	Tri	Di	Di	Tetra_2_2	Di	Tri	0_1c	F	dup(1q)	Yes	No	No	No	1	Zaliova
1835	59	59	No	0	Di	Di	Di	Tri	Tri	Tri	Di	Di	Tri	Tri	Di	Tri	Di	Tetra_2_2	Di	Di	Tri	Tri	Di	Di	Tetra_2_2	Di	Tri	0_1c	F	No	N/A	No	No	No	0	Zaliova
1853	66	66	No	0	Di	Tri	UPID	Tetra_2_2	Tri	Tri	Di	Tri	Di	Tetra_2_2	Tri	Tri	Di	Tri	Tri	Tri	Tri	Tetra_2_2	Di	Di	Tetra_2_2	Tri	Tri	0_1c	M	dup(1q)	Yes	No	No	No	1	Zaliova
1887	54	54	No	0	Di	Di	Di	Tri	Di	Di	Di	Di	Tri	Tri	Di	Di	Di	Tri	Di	Di	Di	Tri	Di	Di	Tetra_2_2	Di	Tri	0_1c	F	No	N/A	No	No	No	0	Zaliova
1888	53	53	No	0	Di	Di	Di	Di	Di	Tri	Di	Di	Di	Tri	Di	Di	Di	Tri	Di	Di	Tri	Di	Di	Di	Tetra_2_2	Di	Tri	0_1c	M	No	N/A	No	No	No	0	Zaliova
1890	58	58	No	0	Di	Tri	Di	Tri	Di	Tri	Di	Di	Di	Di	Di	Tri	Di	Tri	Di	Di	Tri	Tri	Di	Di	Tetra_2_2	Tri	Tetra_2_2	0_1c	F	No	N/A	No	No	No	0	Zaliova
1895	56	56	No	0	Di	Di	Di	Tri	Di	Tri	Tri	UPID	Tri	Tri	Di	Tri	Di	Tri	UPID	Di	Tri	UPID	Di	Di	Tetra_2_2	Di	Tri	Nullc	M	No	N/A	No	No	No	3	Zaliova	Nullisomy Y
1913	59	58	Yes	1	Di	Di	Di	Tri	Di	Tri	Tri	Tri	Di	Tri	Di	Tri	Di	Tri	Di	Di	Tri	Tri	Di	Di	Tetra_2_2	Sub_tri_tetra_3_1	UPID	0_1c	F	No	N/A	No	No	No	1	Zaliova
1914	52	52	No	0	Di	Di	Di	Tri	Di	Tri	Di	Di	Di	Di	Di	Di	Di	Tri	Di	Di	Di	Di	Di	Di	Tetra_2_2	Di	Tri	0_1c	M	No	N/A	No	No	No	0	Zaliova
1924	57	55	Yes	2	Di	Di	UPID	Tri	Di	Sub_di_tri	Di	Tri	UPID	Di	Di	Tri	UPID	Tri	Di	Di	Tri	Tri	Di	Di	Tetra_2_2	Tri	Sub_tri_UPID	0_1c	F	No	N/A	No	No	No	4	Zaliova
1931	57	56	Yes	1	Di	Di	Di	Tri	Di	Tri	Di	Di	Sub_tri_UPID	Tri	Di	Di	Di	Tetra_2_2	Di	Di	Tri	Tri	Di	Di	Tetra_2_2	Di	Tri	0_1c	F	No	N/A	No	No	No	1	Zaliova
1954	54	54	No	0	Di	Di	Di	Tri	Di	Tri	Di	Di	Di	Di	Di	Di	Di	Tri	Di	Di	Tri	Tri	Di	Di	Tetra_2_2	Di	Tri	0_1c	F	No	N/A	No	No	No	0	Zaliova
1972	54	54	No	0	Di	Di	Di	Di	Di	Tri	Di	Di	Di	Tri	Di	Di	Di	Tri	Di	Di	Tri	Tri	Di	Di	Tetra_2_2	Di	Tri	0_1c	M	No	N/A	No	No	No	0	Zaliova
1993	54	54	No	0	Di	Di	Di	Tri	Di	Tri	Di	Di	Di	Tri	Di	Di	Di	Tri	Di	Di	Tri	Tri	Di	Di	Tri	Di	Tri	0_1c	F	No	N/A	No	No	No	0	Zaliova
2003	57	57	No	0	Di	Di	Di	Tri	Tri	Tri	Di	Di	Di	Tri	Tri	Di	Di	Tri	Di	Di	Di	Tri	Di	Di	Tetra_2_2	Tri	Tri	0_1c	F	dup(1q)	No	No	No	No	0	Zaliova
2004	56	54	Yes	2	Di	Di	Di	Tri	Di	Di	Di	Sub_di_tri	Sub_tri_UPID	Tri	Di	Di	Di	Tetra_2_2	Di	Di	Di	Di	Di	Tri	Tetra_3_1	Di	Tri	0_1c	M	No	N/A	No	No	No	1	Zaliova
2015	56	56	No	0	Di	Di	Di	Tri	Di	Tri	Di	Di	Di	Di	Di	Di	Di	Tetra_2_2	Di	Di	Tri	Tri	Di	Di	Tetra_2_2	Di	Tri	2_copies	M	dup(1q)	Yes	No	No	No	0	Zaliova
2030	56	55	Yes	1	Di	Di	Di	Tri	Di	Tri	Di	Di	Di	Tri	Di	Di	Di	Tri	Tri	Di	Sub_tri_UPID	Tri	Di	Di	Tetra_3_1	Di	Tri	0_1c	M	No	N/A	No	No	No	1	Zaliova
2039	56	56	No	0	Di	Di	Di	Tri	Di	Tri	Di	Tri	Di	Tri	Di	Di	Di	Tri	Di	Tri	Tri	Tri	Di	Di	Tri	Di	Tri	0_1c	F	No	N/A	No	No	No	0	Zaliova
2055	55	55	No	0	Di	Di	Di	Tri	Di	Tri	Di	Di	Di	Tri	Di	Di	Di	Tri	Di	Di	Tri	Tri	Di	Di	Tetra_2_2	Di	Tri	0_1c	M	No	N/A	No	No	No	0	Zaliova
2080	58	57	Yes	1	Di	Di	Di	Tri	Tri	Tri	Di	Sub_di_tri	Di	Tri	Di	UPID	Di	Tri	Di	Di	Tri	Tri	Di	Di	Tetra_2_2	Tri	Tri	0_1c	F	No	N/A	No	No	No	1	Zaliova
2081	55	54	Yes	1	Di	Di	Di	Di	Di	Tri	Di	Di	Sub_tri_UPID	Tri	Di	Di	Di	Tri	Di	Di	Tri	Tri	Di	Di	Tetra_2_2	Di	Tri	0_1c	M	No	N/A	No	No	No	1	Zaliova
2083	53	53	No	0	Di	Di	Di	Tri	Di	Tri	Di	Di	Di	Di	Di	Di	Di	Tri	Di	Di	Tri	Tri	Di	Di	Tri	Di	Tri	0_1c	M	dup(1q)	Yes	No	No	No	0	Zaliova
2117	54	54	No	0	Di	Di	Di	Tri	Di	Di	Di	Di	Tri	Di	Di	Di	Di	Tri	Di	Di	Tri	Tri	Di	Di	Tetra_2_2	Di	Tri	0_1c	M	No	N/A	No	No	No	0	Zaliova
2118	65	63	Yes	2	Di	Di	Di	Tri	Tri	Tri	Tri	Tri	Di	Tri	Sub_di_tri	Tri	Di	Tetra_2_2	Di	Tri	Tri	Tetra_2_2	Di	Di	Tetra_2_2	Sub_di_tri	Tri	2_copies	M	dup(1q)	Yes	No	No	No	0	Zaliova
2132	53	53	No	0	Di	Di	Di	Tri	Di	Tri	Di	Di	Di	Tri	Di	Di	Di	Di	Di	Di	Tri	Tri	Di	Di	Tri	Di	Tri	0_1c	F	No	N/A	No	No	No	0	Zaliova
2144	54	54	No	0	Di	Di	Di	Tri	Di	Tri	Di	Di	Di	Tri	Tri	Di	Di	Tri	Di	Di	Di	Di	Di	Di	Tetra_2_2	Di	Tri	0_1c	F	dup(1q)	Yes	No	No	No	0	Zaliova
2151	53	52	Yes	1	Di	Di	Di	Tri	Di	Tri	Di	Di	Di	Di	Di	Di	Di	Tri	Di	Di	Sub_di_tri	Tri	Di	Di	Tri	Di	Tri	0_1c	F	dup(1q)	Yes	No	No	No	0	Zaliova
2159	55	55	No	0	Di	Di	Di	Tri	Tri	Di	Di	Tri	Tri	Di	Di	Di	Di	Tri	Di	Di	Di	Tri	Di	Di	Tetra_2_2	Di	Tri	0_1c	F	No	N/A	No	No	No	0	Zaliova
2160	53	53	No	0	Di	Di	Di	Tri	Di	Di	Di	Tri	Di	Di	Di	Di	Di	Tri	Di	Di	Tri	Di	Di	UPID	Tetra_2_2	Di	Tri	0_1c	M	No	N/A	No	No	No	1	Zaliova
2178	58	57	Yes	1	Di	Di	Di	Tri	Di	Tri	Di	Tri	Tri	Sub_tri_tetra_2_2	Di	Di	Di	Tetra_2_2	Di	Di	Di	Tri	Di	Di	Tetra_2_2	Di	Tri	0_1c	M	No	N/A	No	No	del(17p)	0	Zaliova
2190	54	52	Yes	2	Di	Di	Di	Tri	Di	Tri	Di	Di	Di	Di	Di	Di	Sub_di_mono	Tri	Di	Di	Tri	Tri	Di	Di	Sub_tri_tetra_2_2	Di	Tri	0_1c	M	No	N/A	No	No	del(17p)	0	Zaliova
2196	57	55	Yes	2	Di	Di	Di	Tri	Di	Tri	Di	Sub_di_tri	Di	Di	Di	Di	Di	Tri	Di	Di	Tri	Sub_tri_tetra_2_2	Di	Di	Tetra_2_2	Di	Tetra_2_2	0_1c	F	No	N/A	No	No	No	0	Zaliova
2201	58	58	No	0	Di	Di	Di	Tri	Tri	Tri	Di	Tri	Tri	Tri	Di	Di	Di	Tri	Di	Di	Di	Tri	Di	Tri	Tetra_2_2	Di	Tri	0_1c	M	No	N/A	No	No	No	0	Zaliova
2203	53	53	No	0	Di	Di	Di	Di	Di	Tri	Di	Di	Di	Di	Di	Di	Di	Tri	Di	Di	Tri	Tri	Di	Di	Tetra_3_1	Di	Tri	0_1c	M	No	N/A	No	No	No	0	Zaliova
2219	55	54	Yes	1	Di	Di	Di	Tri	Di	Tri	Di	Di	Di	Tri	Di	Di	Di	Tri	Di	Di	Tri	Tri	Di	Di	Sub_tri_tetra_2_2	Di	Tri	0_1c	F	No	N/A	No	No	No	0	Zaliova
2243	53	53	No	0	Di	Di	Di	Tri	Di	Di	Di	Di	Di	Di	Di	Di	Di	Tri	Di	Di	Tri	Tri	Di	Di	Tetra_2_2	Di	Tri	0_1c	M	No	N/A	No	No	No	0	Zaliova
2247	54	54	No	0	Di	Di	Di	Tri	Di	Di	Di	Di	UPID	Tri	Di	Di	Di	Tri	Di	Di	Tri	Tri	Di	Di	Tetra_2_2	Di	Tri	0_1c	F	dup(1q)	No	No	No	No	1	Zaliova
2251	54	54	No	0	Di	Di	Di	Tri	Di	Tri	Di	Di	Di	Di	Di	Di	Di	Tri	Di	Di	Tri	Tri	Di	Di	Tetra_2_2	Di	Tri	0_1c	F	No	N/A	No	No	No	0	Zaliova
2256	53	53	No	0	Di	Di	Di	Tri	Di	Tri	Di	Di	Di	Di	Di	Di	Di	Tri	Di	Di	Tri	Tri	Di	Di	Tri	Di	Tri	0_1c	M	No	N/A	No	No	No	0	Zaliova
2259	60	59	Yes	1	Di	Di	Di	Di	Tetra_2_2	Tri	Di	Tri	Sub_di_tri	Tetra_2_2	Di	Di	Di	Tri	Di	Di	Di	Tri	Di	Di	Tetra_2_2	Tri	Tri	2_copies	M	dup(1q)	Yes	No	No	i(17q)	0	Zaliova
2268	53	53	No	0	Di	Di	Di	Di	Di	Tri	Di	Di	Di	Di	Di	Di	Di	Tri	Tri	Di	Tri	Tri	Di	Di	Tri	Di	Tri	0_1c	M	No	N/A	No	No	No	0	Zaliova
2275	56	56	No	0	Di	Di	Di	Tri	Di	Tri	Di	Tri	Di	Tri	Di	Di	Di	Tetra_2_2	Di	Di	Tri	Di	Di	Di	Tetra_2_2	Di	Tri	0_1c	M	No	N/A	No	No	No	0	Zaliova
2276	57	57	No	0	Di	Di	Di	Tri	Tri	Tri	Di	Tri	Di	Tri	Di	Di	Di	Tri	Di	Di	Tri	Tri	Di	Di	Tetra_2_2	Di	Tri	0_1c	F	No	N/A	No	No	No	0	Zaliova
2308	55	55	No	0	Di	Di	Di	Tri	Di	Tri	Di	Di	Di	Tri	Di	Di	Di	Tri	Di	Di	Tri	Tri	Di	Di	Tetra_2_2	Di	Tri	0_1c	M	dup(1q)	No	No	No	No	0	Zaliova
2351	57	57	No	0	Di	Di	Di	Tri	Di	Tri	Di	Tri	Di	Tri	Di	Di	Di	Tri	Tri	Di	Tri	Tri	Di	UPID	Tetra_2_2	Di	Tri	0_1c	F	No	N/A	No	No	No	1	Zaliova
2374	54	54	No	0	Di	Di	Di	Tri	Di	Tri	Di	Tri	Di	Di	Di	Di	Di	Tri	Di	Di	Tri	Tri	Di	Di	Tri	Di	Tri	0_1c	F	No	N/A	No	No	No	0	Zaliova
2375	53	53	No	0	Di	Di	Di	Tri	Di	Di	Di	Tri	UPID	Tri	Di	Di	Di	Tri	Di	Di	Tri	Di	Di	Di	Tri	Di	Tri	0_1c	F	No	N/A	No	No	i(17q)	1	Zaliova
2752	55	54	Yes	1	Di	Di	Di	Tri	Di	Tri	Di	Di	Di	Tri	Di	Di	Di	Tri	Di	Di	Tri	Tri	Di	Di	Sub_tri_tetra_2_2	Di	Tri	0_1c	M	No	N/A	No	No	No	0	Zaliova
2767	53	53	No	0	UPID	Di	Di	Di	Di	Tri	Di	Di	Di	Tri	UPID	Di	Di	Di	Di	UPID	Tri	Tri	UPID	Di	Tetra_2_2	UPID	Tri	0_1c	F	No	N/A	No	No	No	5	Zaliova
2773	53	53	No	0	Di	Di	Di	Tri	Di	Tri	Di	Di	Di	Di	Di	UPID	Di	Tri	Di	Di	Tri	Di	Di	Di	Tetra_2_2	Di	Tri	0_1c	M	No	N/A	No	No	No	1	Zaliova
2776	64	63	Yes	1	Di	Di	UPID	Tri	Tri	Tri	Di	Tri	Tri	Tetra_2_2	Tri	Tri	Di	Tri	Di	Di	Sub_tri_tetra_2_2	Tetra_2_2	UPID	UPID	Tetra_2_2	Di	Tetra_2_2	0_1c	F	dup(1q)	Yes	No	No	complex	3	Zaliova
2785	58	58	No	0	Di	Di	Di	Tetra_3_1	Di	Tri	Di	Di	Di	Tri	Di	Di	Di	Tri	Tri	Di	Tri	Tri	Di	Di	Tetra_2_2	Di	Tetra_2_2	0_1c	F	No	N/A	No	No	No	0	Zaliova
2798	58	55	Yes	3	Di	Di	Tri	Sub_di_tri	Di	Sub_di_tri	Di	Tri	Di	Tri	Di	Di	Sub_di_tri	Tri	Di	Di	Tri	Tri	Di	UPID	Tetra_2_2	Di	Tri	0_1c	F	No	N/A	No	No	No	1	Zaliova
2806	64	64	No	0	Di	Di	Di	Tri	Tri	Tri	Tri	Tri	Tri	Tetra_2_2	Di	Di	Di	Tri	Di	Di	Tri	Tetra_2_2	Tri	Tri	Tetra_2_2	Tri	Tri	0_1c	F	No	N/A	No	No	No	0	Zaliova
2808	54	53	Yes	1	Di	Di	Di	Tri	Di	Tri	Sub_di_tri	Di	Di	Di	Di	Di	Di	Tri	UPID	Di	Tri	Tri	Di	Di	Tri	Di	Tri	0_1c	M	No	N/A	No	No	No	1	Zaliova
2813	54	54	No	0	Di	Di	Di	Di	Di	Tri	Di	Di	Di	Tri	Di	Di	Di	Tri	Di	Di	Tri	Tri	Di	Di	Tetra_2_2	Di	Tri	0_1c	M	No	N/A	No	No	No	0	Zaliova
2818	56	56	No	0	Di	Di	Di	Tri	Di	Tri	Di	Di	Di	Tri	Di	Di	Di	Tri	Di	Di	Tri	Tri	Di	Di	Tetra_2_2	Di	Tri	2_copies	M	No	N/A	No	No	No	0	Zaliova
L1	56	56	No	0	Di	Di	Di	Tri	Di	Tri	Di	Di	Di	Tri	Di	Di	Di	Tri	Di	Di	Tri	Tri	Di	Di	Tri	Tri	Tri	2_copies	M	dup(1q)	Yes	No	No	No	0	Lund
L2	52	52	No	0	Di	Di	Di	Tri	Di	Di	Di	Tri	Di	Tri	Di	Di	Di	Di	Di	Di	Di	Tri	Di	Di	Tri	Di	Tri	0_1c	F	No	N/A	No	No	No	0	Lund
L3	60	60	No	0	Di	Di	Di	Tri	Tri	Tri	Tri	Tri	Di	Tri	UPID	Di	Di	Tetra_2_2	Di	Di	Tri	Tri	Di	Di	Penta	Di	UPT	0_1c	F	dup(1q)	Yes	No	No	No	2	Lund
L4	62	61	Yes	1	Di	Sub_di_tri	Di	Tri	Tri	Tri	Tri	Tetra_2_2	Di	Tri	Di	Di	Di	Tetra_2_2	Di	Di	Tri	Tri	Di	Di	Tetra_2_2	Tri	Tri	0_1c	F	No	N/A	No	No	i(17q)	0	Lund
L5	53	53	No	0	Di	Di	Di	Tri	Di	Tri	Di	Di	Di	Di	Di	Di	Di	Tri	Di	Di	Tri	Di	Di	Di	Tetra_2_2	Di	Tri	0_1c	F	No	N/A	No	No	No	0	Lund
L6	60	59	Yes	1	Di	Di	Di	Di	Tri	Tri	Tri	Tri	Sub_tri_UPID	Tetra_2_2	Tri	Tri	Di	Tri	Di	Di	Di	Tri	Di	Di	Penta	Di	Di	0_1c	F	dup(1q)	No	No	No	No	0	Lund
L7	54	54	No	0	Di	Di	Di	Tri	Di	Tri	Di	Di	Di	Tetra_2_2	Di	Di	Di	Tri	Di	Di	Di	Di	Di	Di	Tetra_2_2	Di	Tri	0_1c	M	No	N/A	i(7q)	No	No	0	Lund
L8	56	56	No	0	Di	Di	Di	Tri	Di	Tri	Di	Di	UPID	Tetra_2_2	Di	Di	Di	Tri	Di	Di	Tri	Tri	Di	Di	Tetra_2_2	Di	Tri	0_1c	F	dup(1q)	Yes	No	No	UPT_17p	1	Lund
L9	54	54	No	0	Di	Di	Di	Di	Tri	Tri	Di	Tri	Di	Di	Di	Di	Di	Tri	Di	Di	Di	Tri	Di	Di	Tetra_2_2	Di	Tri	0_1c	M	dup(1q)	Yes	No	No	Gain_17q	0	Lund
L10	60	60	No	0	Di	Di	UPID	Tri	Di	Tri	Di	Di	Tri	Tetra_2_2	Di	Di	Di	Tri	Tri	Di	Tri	Tri	UPID	Tri	Tetra_2_2	Di	Tetra_2_2	0_1c	F	No	N/A	No	No	i(17q)	2	Lund
L11	54	54	No	0	Di	Di	Di	Tri	Di	Tri	Di	Di	Di	Di	Di	Di	Di	Tri	Di	Di	Tri	Tri	Di	Di	Tetra_2_2	Di	Tri	0_1c	F	No	N/A	No	No	No	0	Lund
L12	59	59	No	0	Di	Di	Di	Tri	Tri	Tri	Di	Di	Di	Tetra_2_2	Di	Tri	Di	Tetra_2_2	Di	Di	Tri	Tri	Di	Di	Tetra_2_2	Di	Tri	0_1c	F	No	N/A	No	No	No	0	Lund
L13	59	57	Yes	2	Di	Di	Di	Tetra_2_2	Di	Tri	UPID	Sub_di_tri	Sub_tri_UPID	Tri	Di	Di	Di	Tri	Di	Di	Tri	Tri	Di	Di	Tetra_2_2	Di	Tri	2_copies	M	dup(1q)	No	No	No	No	2	Lund
L14	57	57	No	0	Di	Di	Di	Tri	Di	Tri	Di	Tri	Tri	Tri	UPID	Di	Di	Tri	Di	Di	Tri	Tri	Di	Di	Tetra_2_2	Di	Tri	0_1c	M	No	N/A	No	No	No	1	Lund
L15	57	57	No	0	Di	Di	Di	Tri	Di	Tri	Di	Di	Di	Tri	Di	Di	Di	Tetra_2_2	Di	Di	Tri	Tri	Di	Di	Tetra_2_2	Di	Tetra_2_2	0_1c	F	No	N/A	No	No	No	0	Lund
L16	54	54	No	0	Di	Di	Di	Tri	Di	Tri	Di	Di	Di	Di	Di	Di	Di	Tri	Di	Di	Tri	Tri	UPID	Di	Tetra_2_2	Di	Tri	0_1c	F	No	N/A	No	No	No	1	Lund
L17	56	55	Yes	1	Di	Di	Di	Tri	Di	Tri	Di	Di	Sub_tri_UPID	Tri	Di	Di	Di	Di	Di	Di	Tri	Tetra_2_2	Di	Di	Tetra_2_2	Di	Tri	0_1c	M	dup(1q)	No	No	No	No	1	Lund
L18	53	53	No	0	Di	Di	Di	Di	Di	Di	Di	Tri	Di	Di	Di	Di	Di	Tri	Tri	Di	Tri	Di	Di	Di	Tetra_2_2	Di	Tri	0_1c	F	No	N/A	No	No	No	0	Lund
L19	52	52	No	0	Di	Di	Di	Tri	Di	Di	Di	Di	Di	Tri	Di	Di	Di	Di	Di	Di	Tri	Tri	Di	Di	Tri	Di	Tri	0_1c	F	No	N/A	No	Yes	No	0	Lund
L20	56	55	Yes	1	Di	Di	Di	Sub_di_tri	Di	Tri	Di	Di	Di	Tri	Di	Di	Di	Tri	Di	Di	Tri	Tri	Di	Di	Tetra_2_2	Di	Tri	2_copies	M	dup(1q)	Yes	No	No	No	0	Lund
L21	54	53	Yes	1	Di	Di	Di	Di	Di	Tri	Di	Di	Di	Tri	Di	UPID	Di	Tri	Di	Di	Tri	Tri	Di	Mono	Sub_tetra_2_2_penta	Di	Tri	0_1c	M	dup(1q)	No	No	No	No	1	Lund
L22	55	55	No	0	Di	Di	Di	Di	Di	Tri	Di	Di	Tri	Di	Di	Di	Di	Tetra_2_2	Di	Di	Tri	Tri	Di	Di	Tetra_2_2	Di	Tri	0_1c	M	No	N/A	No	No	No	0	Lund
L23	57	57	No	0	Di	Di	Di	Di	Tri	Tri	Di	Di	Di	Tetra_2_2	Di	Tri	Di	Tri	UPID	Di	Tri	Tri	Di	Di	Tetra_2_2	Di	Tri	0_1c	F	No	N/A	No	No	No	1	Lund
L24	62	58	Yes	4	Di	Di	Di	Tri	Tri	Sub_di_tri	Sub_tri_UPID	Tetra_2_2	Di	Tri	Tri	Tri	Di	Tri	UPID	Di	Tri	Sub_tri_tetra_2_2	Di	Di	Sub_tri_tetra_2_2	Di	Tri	0_1c	M	No	N/A	No	No	No	2	Lund
L25	55	54	Yes	1	Di	Di	Di	Tri	Di	Tri	Di	Di	Di	Tri	Di	Di	Di	Tri	Di	Di	Tri	Tri	Di	Di	Sub_tri_tetra_2_2	Di	Tri	0_1c	M	dup(1q)	Yes	No	No	No	0	Lund
L26	56	56	No	0	Di	Di	Di	Tri	Di	Tri	Di	Tri	Di	Tri	Di	Di	Di	Tri	Di	Di	Tri	Tri	Di	Di	Tetra_2_2	Di	Tri	0_1c	F	No	N/A	No	No	No	0	Lund
L27	59	56	Yes	3	Di	Di	Di	Tri	Di	Sub_di_tri	Di	Tetra_2_2	Di	Sub_di_tri	Sub_tri_UPID	Tri	Di	Tri	Di	Di	Tri	Tri	Di	Di	Tetra_2_2	Di	Tri	0_1c	F	No	N/A	No	Yes	No	1	Lund
L28	55	55	No	0	Di	Di	Tri	Di	Di	Tri	Di	Di	Di	Tetra_2_2	Di	Di	Di	Tri	Di	Di	Di	Tri	Di	Di	Tetra_2_2	Di	Tri	0_1c	M	No	N/A	No	No	No	0	Lund
L29	56	56	No	0	Di	Di	Di	Tri	Di	Tri	Di	Tri	Di	Tri	Di	Di	Di	Tri	Di	Di	Tri	Tri	Di	Di	Tetra_3_1	Di	Tri	0_1c	M	dup(1q)	No	No	No	No	0	Lund
L30	56	56	No	0	Di	Di	Di	Tri	Di	Tri	Di	Tri	Di	Tri	Di	Di	Di	Tri	Di	Di	Tri	Tri	Di	Di	Tetra_2_2	Di	Tri	0_1c	M	No	N/A	No	No	No	0	Lund
L31	55	55	No	0	Di	Di	Di	Tri	Tri	Tri	Di	Tri	Di	Tri	Di	Di	Di	Tri	Di	Di	Tri	Di	Di	Di	Tri	Di	Tri	0_1c	M	dup(1q)	No	i(7q)	No	No	0	Lund
L32	58	57	Yes	1	Di	Di	Di	Tri	Di	Tri	Di	Di	Sub_di_tri	Tri	Tri	Tri	Di	Tri	Di	Di	Tri	Tri	Di	Di	Tetra_2_2	Di	Tri	0_1c	F	No	N/A	No	No	del(17p)	0	Lund
L33	55	54	Yes	1	Di	Di	Di	Sub_di_tri	Di	Tri	Di	Di	Di	Tri	UPID	UPID	Di	Tri	Di	Di	Tri	Tri	Di	Di	Tetra_2_2	Di	Tri	0_1c	M	No	N/A	No	No	No	2	Lund
L34	57	56	Yes	1	Di	Di	Di	Tri	Di	Tri	Di	Di	Sub_tri_UPID	Tri	Di	Di	Di	Tetra_2_2	Di	Di	Tri	Tetra_2_2	Di	Di	Tri	Di	Tri	0_1c	M	No	N/A	No	No	del(17p)	1	Lund
L35	53	53	No	0	Di	Di	Di	Tri	Di	Tri	Di	Di	Di	Tri	Di	Di	Di	Tri	Di	Di	Di	Tri	Di	Di	Tetra_2_2	Di	UPID	0_1c	F	No	N/A	No	No	No	1	Lund
L36	54	54	No	0	Di	Di	Di	Tri	Di	Tri	Di	Tri	Di	Di	Di	Di	Di	Tri	Di	Di	Tri	Tri	Di	Di	Tri	Di	Tri	0_1c	M	No	N/A	No	No	No	0	Lund
L37	55	55	No	0	Di	Tri	Di	Tri	Di	Tri	Di	Tri	Di	Di	Di	Di	Di	Tri	Di	Di	Di	Di	Di	Di	Penta	Di	Tri	0_1c	F	No	N/A	No	No	No	0	Lund
L38	55	55	No	0	Di	Di	Di	Tri	Di	Tri	Di	Di	Di	Di	Di	Di	Di	Tri	Di	Di	Tri	Tri	Di	Di	Tetra_2_2	Tri	Tri	0_1c	M	No	N/A	No	No	No	0	Lund
L39	54	54	No	0	Di	Di	Di	Tri	Di	Tri	Di	Di	Di	Tri	Di	Di	Di	Tri	Di	Di	Tri	Tri	Di	Di	Tri	Di	Tri	0_1c	M	dup(1q)	Yes	No	No	No	0	Lund
L40	52	52	No	0	Di	Di	Di	Di	Di	Tri	Di	Di	Di	Tri	Tri	Di	Di	Di	Di	Di	Di	Di	Di	Di	Tetra_2_2	Di	Tri	0_1c	M	dup(1q)	Yes	No	No	No	0	Lund
L41	55	54	Yes	1	Di	Di	Di	Tri	Di	Tri	Di	Di	Sub_di_tri	Di	Di	Di	Di	Tri	Di	Di	Tri	Tri	Di	Di	Tetra_2_2	Di	Tri	0_1c	M	No	N/A	No	No	del(17p)	0	Lund
L42	54	54	No	0	Di	Di	Di	Di	Di	Tri	Di	Tri	Di	Di	Di	Di	Di	Tri	Di	Di	Tri	Tri	Di	Di	Tetra_2_2	Di	Tri	0_1c	F	No	N/A	No	No	No	0	Lund
L43	56	56	No	0	Di	Di	Di	Tri	Di	Tri	Di	Di	Tri	Tri	Di	Di	Di	Tri	Di	Di	Tri	Tri	Di	Di	Tetra_2_2	Di	Tri	0_1c	F	dup(1q)	Yes	No	No	i(17q)	0	Lund
L44	54	54	No	0	Di	Di	Di	Tri	Di	Tri	Di	Di	Di	Tri	Di	Di	Di	Tri	Di	Di	Tri	Tri	Di	Di	Tri	Di	Tri	0_1c	M	No	N/A	No	No	No	0	Lund
L45	54	54	No	0	Di	Di	Di	Tri	Di	Di	Di	Tri	Di	Di	Di	Di	Di	Tri	Di	Di	Tri	Tri	Di	Di	Tetra_2_2	Di	Tri	0_1c	M	No	N/A	No	No	No	0	Lund
L46	57	57	No	0	Di	Di	Tri	Di	Di	Tri	Di	Tri	Di	Tri	Tri	Di	Di	Tetra_2_2	Di	Di	Di	Tri	Di	Di	Tetra_2_2	Di	Tri	0_1c	F	No	N/A	No	No	Gain_17q	0	Lund
L47	55	55	No	0	Di	UPID	Di	Tri	Di	Tri	Di	Di	Di	Tri	Di	UPID	Di	Tri	Di	Di	Tri	Tri	Di	Di	Tetra_2_2	Di	Tri	0_1c	M	No	N/A	No	No	No	2	Lund
L48	58	58	No	0	UPID	Di	Di	Tri	Tri	Tri	Di	Di	UPID	Tri	UPID	Di	Di	Tri	Tri	Tri	Tri	Tri	Di	Di	Tetra_2_2	Di	Tri	0_1c	F	dup(1q)	No	i(7q)	No	No	3	Lund
L49	53	53	No	0	Di	Di	Di	Tri	Di	Di	Di	Di	Di	Di	Di	Di	Di	Tri	Di	Di	Tri	Tri	Di	Di	Tri	Di	Tetra_2_2	0_1c	F	No	N/A	No	No	complex	0	Lund
L50	60	60	No	0	Di	Di	Di	Tri	Tri	Tri	Di	Tri	UPID	Tetra_2_2	Di	UPID	Di	Tri	Di	Di	Tri	Tetra_2_2	Di	Tri	Tri	Tri	Tri	0_1c	M	No	N/A	No	No	No	2	Lund
L51	55	55	No	0	Di	Di	Di	Tri	Di	Tri	Di	Di	Di	Tri	Di	Di	Di	Tri	Di	Di	Tri	Tri	Di	Di	Tri	Di	3c	0_1c	M	No	N/A	No	No	No	0	Lund
L52	56	56	No	0	Di	Di	Di	Tri	Di	Tri	Di	Tri	Di	Tri	Di	Di	Di	Tetra_2_2	Di	Di	Di	Tri	Di	Di	Tetra_2_2	Di	Tri	0_1c	F	dup(1q)	No	No	No	No	0	Lund
L53	55	55	No	0	Di	Di	Di	Tri	Di	Tri	Di	Tri	UPID	Tri	Di	Di	Di	Tri	Di	Di	Tri	Di	Di	Di	Tetra_2_2	Di	Tri	0_1c	F	No	N/A	No	No	No	1	Lund
L54	63	63	No	0	UPID	Di	UPID	Tri	Tri	Tri	Di	Tri	Tri	Tri	Tri	Tri	UPID	Tetra_2_2	Di	Di	Tri	Tri	UPID	Di	Tetra_2_2	Tri	Tri	2_copies	M	dup(1q)	No	No	No	No	4	Lund
L55	61	59	Yes	2	Di	Di	Tri	Tri	Tri	Tri	Di	Tri	Di	Tetra_2_2	Di	Di	Sub_di_mono	Tetra_2_2	Di	Di	Tri	Tetra_2_2	Di	Di	Tetra_2_2	Di	Tri	Sub_mono_null	M	No	N/A	No	No	i(17q)	0	Lund	Nullisomy Y
L56	56	56	No	0	Di	Di	Di	Tri	Di	Tri	Di	Di	Di	Tri	Di	Tri	Di	Tri	Di	Di	Tri	Tri	Di	Di	Tetra_2_2	Di	Tri	0_1c	M	No	N/A	No	No	No	0	Lund
L57	55	54	Yes	1	Di	Di	Di	Tri	Di	Tri	Di	Di	Di	Tri	Di	Di	Di	Tri	Di	Di	Tri	Tri	Di	Di	Sub_tri_tetra_2_2	Di	Tri	0_1c	M	No	N/A	No	No	No	0	Lund
L58	55	55	No	0	Di	Di	Di	Tri	Di	Tri	Di	Di	UPID	Tri	Di	Di	Di	Tri	Di	Di	Tri	Tri	Di	Di	Tetra_2_2	Di	Tri	0_1c	F	No	N/A	No	No	transl	1	Lund
L59	52	52	No	0	Di	Di	Di	Tri	Di	Tri	Di	Di	Di	Di	Di	Di	Di	Di	Di	Di	Tri	Tri	Di	Di	Tri	Di	Tri	0_1c	F	No	N/A	No	No	No	0	Lund
L60	54	54	No	0	Di	Di	Di	Di	Di	Tri	Di	Di	Di	Di	Di	Di	Di	Tri	Tri	Di	Tri	Tri	Di	Di	Tetra_2_2	Di	Tri	0_1c	M	No	N/A	No	No	No	0	Lund
L61	52	52	No	0	Di	Di	Di	Tri	Di	Di	Di	Di	Tri	Di	Di	Di	Di	Tri	Di	Di	Di	Di	Di	Di	Tetra_2_2	Di	Tri	0_1c	M	No	N/A	No	No	Gain_17q	0	Lund
L62	55	55	No	0	Di	Di	Di	Tri	Di	Di	Di	Tri	Tri	Tri	Di	Di	Di	Tri	Di	Di	Di	Tri	Di	Di	Tetra_2_2	Di	Tri	0_1c	M	No	N/A	i(7q)	No	No	0	Lund
L63	56	56	No	0	Di	Di	Di	Tri	Di	Tri	Di	Di	Di	Tri	Di	Di	Di	Tri	Di	Di	Tri	Tri	Di	Di	Tetra_2_2	Di	Tri	2_copies	M	No	N/A	No	No	No	0	Lund
L64	59	59	No	0	Di	Di	Di	Tri	Tri	Tri	Di	Tri	UPID	Tri	Di	Di	Di	Tetra_2_2	Tri	Di	Tri	Tri	Di	Di	Tetra_2_2	Di	Tri	0_1c	M	No	N/A	No	No	No	1	Lund
L65	57	56	Yes	1	Di	Di	Di	Tri	Di	Tri	Di	Di	Sub_di_tri	Tri	Di	Di	Di	Tri	Di	Di	Tri	Tetra_2_2	Di	Di	Tetra_2_2	Di	Tri	0_1c	M	dup(1q)	No	No	No	No	0	Lund
L66	61	61	No	0	Di	Di	Di	Tri	Tri	Tri	Tri	Tri	Di	Tri	Di	Di	Di	Tetra_2_2	Di	Di	Tri	Tetra_2_2	Di	Di	Tetra_2_2	Tri	Tri	0_1c	M	No	N/A	No	No	No	0	Lund
L67	56	56	No	0	Di	Di	Di	Tri	Di	Tri	Di	Tri	Di	Tri	Di	Di	Di	Tri	Di	Di	Tri	Tri	Di	Di	Tetra_2_2	Di	Tri	0_1c	F	No	N/A	No	No	No	0	Lund
L68	56	54	Yes	2	Di	Di	Di	Tri	Di	Tri	Di	Sub_di_tri	Di	Sub_di_tri	Di	Di	Di	Tri	Di	Di	Tri	Tri	Di	Di	Tetra_2_2	Di	Tri	0_1c	F	No	N/A	No	No	No	0	Lund
L69	57	56	Yes	1	UPID	Di	Di	Tri	Di	Tri	Sub_tri_UPID	Tri	Di	Tri	UPID	Di	Di	Tri	Di	Di	Tri	Tri	Di	Di	Tetra_2_2	Di	Tri	0_1c	M	dup(1q)	No	No	No	No	3	Lund
L70	59	59	No	0	Di	Di	Di	Tri	Tri	Tri	Di	Di	Tri	Tri	Di	Di	Di	Tri	Di	Di	Tri	Tri	Di	Di	Penta	Di	Tetra_2_2	0_1c	F	No	N/A	No	No	No	0	Lund
L71	54	54	No	0	Di	Di	Di	Tri	Di	Tri	Di	Di	Di	Di	Di	Di	Di	Tri	Di	Di	Tri	Tri	Di	Di	Tetra_3_1	Di	Tri	0_1c	M	No	N/A	No	No	No	0	Lund
L72	57	55	Yes	2	Di	Di	Tri	Tri	UPID	Tri	Di	Tri	UPID	Tri	Di	Di	Sub_di_mono	Tri	Di	Sub_tri_UPID	Di	Tri	Di	Di	Tetra_3_1	Di	Tri	0_1c	M	No	N/A	sub_i(7q)	No	No	3	Lund
L73	57	57	No	0	Di	Di	Di	Tri	Tri	Tri	Di	Di	Di	Tri	Di	Di	Di	Tri	Di	Di	Tri	Di	Di	Di	Penta	Di	Tri	2_copies	M	No	N/A	No	No	No	0	Lund
L74	54	54	No	0	Di	Di	Di	Tri	Di	Tri	Di	Di	Tri	Tri	Di	Di	Di	Di	Di	Di	Di	Tri	Di	Di	Tetra_2_2	Di	Tri	0_1c	M	No	N/A	No	No	No	0	Lund
L75	56	56	No	0	Di	Di	Di	Tri	Di	Tri	Di	Di	Di	Tri	Di	Di	Di	Tri	Di	Di	Tri	Tri	Di	Di	Tetra_2_2	Di	Tri	2_copies	M	dup(1q)	No	No	No	No	0	Lund
L76	54	51	Yes	3	Di	Di	Di	Di	Di	Sub_di_tri	Di	Sub_di_tri	Di	Tri	Sub_di_tri	Di	Di	Di	Di	Di	Di	Tetra_2_2	Di	Di	Tri	Di	Tri	0_1c	F	No	N/A	No	No	No	0	Lund
L77	56	55	Yes	1	Di	Di	Di	Tetra_2_2	Di	Di	Di	Tri	UPID	Di	Di	Di	Di	Tri	Di	Di	Sub_di_tri	Tri	Di	Di	Penta	Di	Tri	0_1c	M	No	N/A	No	No	No	1	Lund
L78	58	57	Yes	1	Di	Di	Di	Tri	Tri	Tri	Di	Di	Sub_tri_UPID	Tri	Di	Di	Di	Tri	Di	Di	Tri	Tri	Di	Di	Tetra_2_2	Di	Tetra_2_2	0_1c	F	No	N/A	No	Yes	i(17q)	0	Lund
L79	53	52	Yes	1	Di	Di	Di	Tri	Di	Tri	Di	Di	UPID	Tri	Di	Di	Di	Di	Di	Di	Tri	Tri	Di	Di	Tri	Di	Sub_tri_UPID	0_1c	F	No	N/A	No	No	No	2	Lund
L80	55	55	No	0	Di	Di	Di	Tri	Di	Tri	Tri	Di	Di	Tri	Di	Di	Di	Tri	Di	Di	Tri	Tri	Di	Di	Tri	Di	Tri	0_1c	F	No	N/A	No	No	No	0	Lund
L81	57	57	No	0	Di	Di	Di	Tri	Tri	Tri	Di	Di	Tri	Tri	Di	Di	Di	Tri	Di	Tri	Di	Tri	Di	Di	Tetra_2_2	Di	Tri	0_1c	M	dup(1q)	Yes	No	No	No	0	Lund
L82	53	53	No	0	Di	Di	Di	Di	Di	Tri	Di	Di	Di	Di	Di	Di	Di	Tri	Di	Di	Tri	Tri	Di	Di	Tetra_3_1	Di	Tri	0_1c	F	No	N/A	No	No	No	0	Lund
L83	53	52	Yes	1	Di	Di	Di	Tri	Di	Tri	Di	Di	Di	Di	Di	Sub_tri_UPID	Di	Di	Di	Di	Tri	Tri	Di	Di	Tetra_2_2	Di	Di	0_1c	M	No	N/A	No	No	No	1	Lund
L84	63	63	No	0	Di	Tri	Di	Tri	Tri	Tri	Di	Tri	Di	Tri	Tri	Tri	Di	Tri	Tri	Di	Tri	Tri	Di	Di	Tetra_2_2	Tri	Tri	2_copies	M	dup(1q)	Yes	No	No	No	0	Lund
L85	63	62	Yes	1	Di	Di	Di	Tri	Tri	Tri	Tri	UPID	Di	Tri	Tri	Tri	Di	Tetra_2_2	Di	Tri	Tri	Sub_tri_tetra_2_2	Di	Di	Penta	Tri	Tri	Nullc	M	No	N/A	No	No	No	1	Lund
L86	56	56	No	0	Di	Di	Di	Tri	Di	Tri	Di	Tri	Di	Tri	Di	UPID	Di	Tri	Di	Di	Tri	Tri	Di	Di	Tetra_2_2	Di	Tri	0_1c	M	No	N/A	No	Yes	No	1	Lund
L87	52	52	No	0	Di	Di	Di	Tri	Di	Tri	Di	Di	Di	Di	Di	Di	Di	Tri	Di	Di	Di	Di	Di	Di	Tetra_2_2	Di	Tri	0_1c	F	No	N/A	No	No	No	0	Lund
L88	55	55	No	0	Di	Di	Di	Tri	Di	Tri	Di	Di	Di	Tri	Di	Di	Di	Tri	Di	Di	Tri	Tri	Di	Di	Tetra_2_2	Di	Tri	0_1c	M	No	N/A	No	No	No	0	Lund
L89	57	57	No	0	Di	Di	Di	Di	Tri	Tri	Di	Di	Di	Tri	UPID	Di	UPID	Tetra_2_2	Di	Tri	Tri	Tri	Di	Di	Tetra_2_2	Di	Tri	0_1c	M	No	N/A	No	No	No	2	Lund
L90	55	54	Yes	1	Di	Di	Di	Tri	Di	Tri	Di	Di	Di	Sub_tri_tetra_2_2	Di	Di	Di	Di	Di	Di	Tri	Tri	Di	Di	Tetra_2_2	Di	Tri	0_1c	F	No	N/A	No	No	No	0	Lund
L91	58	58	No	0	Di	Di	Di	Tri	Tri	Tri	Di	Tri	Di	Tri	Tri	Di	Di	Tri	Di	Di	Tri	Tri	Di	Di	Tetra_2_2	Di	Tri	0_1c	M	dup(1q)	No	No	No	No	0	Lund
L92	53	53	No	0	Di	Di	Di	Tri	Di	Tri	Di	Di	Di	Tri	Di	Di	Di	Di	Di	Di	Di	Tri	Di	Di	Tetra_2_2	Di	Tri	0_1c	M	dup(1q)	No	No	No	No	0	Lund
L93	51	51	No	0	Di	Di	Di	Tri	Di	Di	Di	Di	Di	Di	Di	Di	Di	Tri	Di	Di	Di	Di	Di	Di	Tetra_3_1	Di	Tri	0_1c	M	No	N/A	No	No	No	0	Lund
L94	55	53	Yes	2	Di	Di	Di	Tri	Di	Sub_di_tri	Di	Sub_di_tri	Di	Tri	Di	Di	Di	Di	Di	Di	Di	Tri	Di	Di	Tetra_2_2	Di	Tri	2_copies	M	No	N/A	No	No	No	0	Lund
L95	53	53	No	0	Di	Di	Di	Tri	Di	Tri	Di	Di	UPID	Di	Di	Di	Di	Tri	Di	Di	Tri	Tri	Di	Di	Tri	Di	Tri	0_1c	M	No	N/A	No	No	No	1	Lund
L96	56	56	No	0	Di	Di	Di	Tri	Di	Tri	Di	Tri	Di	Tri	Di	Di	Di	Tri	Di	Di	Tri	Tri	Di	Di	Tetra_2_2	Di	Tri	0_1c	F	No	N/A	No	No	No	0	Lund
L97	55	55	No	0	Di	Di	Di	Di	Di	Tri	Di	Di	Tri	Tri	Di	Di	Di	Tri	Di	Di	Tri	Tri	Di	Di	Tetra_2_2	Di	Tri	0_1c	M	No	N/A	No	No	No	0	Lund
L98	55	54	Yes	1	Di	Di	Di	Di	Di	Tri	Di	Di	Di	Tetra_2_2	Di	Di	Di	Sub_tri_tetra_2_2	Di	Di	Di	Tri	Di	Di	Tetra_2_2	Di	Tri	0_1c	F	No	N/A	No	No	No	0	Lund
L99	57	57	No	0	Di	UPID	Di	Tri	Di	Tri	Di	Tetra_2_2	Di	Tri	UPID	Di	Di	Tri	Di	Di	Tri	Tri	Di	Di	Tetra_2_2	Di	Tri	0_1c	M	No	N/A	No	No	No	2	Lund
L100	52	51	Yes	1	Di	Di	Di	Tri	Di	Di	Di	Di	Di	Sub_di_tri	Di	Di	Di	Tri	Di	Di	Tri	Di	Di	Di	Tri	Di	Tri	0_1c	F	No	N/A	No	No	No	0	Lund
L101	58	58	No	0	Di	Di	Di	Tri	Di	Tri	Di	Tri	Di	Tri	Di	Tri	Di	Tri	Di	Di	Tri	Tri	Di	Di	Tetra_2_2	Tri	Tri	0_1c	M	No	N/A	No	No	No	0	Lund
L102	60	60	No	0	Di	Di	UPID	Tri	Di	Tri	Tri	Tri	UPID	Tri	Di	Di	Di	Tetra_2_2	Di	Di	Tri	Tri	UPID	UPID	Tetra_2_2	Tri	Tri	2_copies	M	No	N/A	No	No	No	4	Lund
L103	55	55	No	0	Di	Di	Di	UPID	Di	Tri	Di	UPID	Tri	Tri	Di	Di	Di	Tri	Di	Di	Tri	Tri	UPID	Di	Tetra_2_2	Di	Tri	0_1c	M	No	N/A	No	No	No	2	Lund
L104	57	57	No	0	Di	Di	Di	Tri	Di	Tri	UPID	Tri	UPID	Tri	Di	Di	Di	Tri	Di	Di	Tri	Tetra_2_2	Di	Di	Tetra_2_2	Di	Tri	0_1c	F	dup(1q)	No	No	No	No	2	Lund
L105	55	54	Yes	1	Di	Di	Di	Di	UPID	Tri	Di	Di	Di	Tri	Di	Di	Di	Sub_tri_tetra_2_2	Di	Di	Tri	Tri	Di	Di	Tetra_2_2	Di	Tri	0_1c	F	No	N/A	No	Yes	No	1	Lund
L106	58	56	Yes	2	Di	Di	Di	Tri	Di	Di	Di	Tri	Di	Tri	Di	Di	Di	Tetra_2_2	Di	Di	Tri	Tri	Di	Di	Sub_tri_tetra_3_1	Di	Sub_tetra_2_2_penta	0_1c	F	No	N/A	No	Yes	No	0	Lund
L107	57	57	No	0	Di	Di	Di	Tri	Di	Tri	Di	Tri	Tri	Tri	Di	Di	Di	Tetra_2_2	Di	Di	Di	Tri	Di	Di	Tetra_2_2	Di	Tri	0_1c	F	No	N/A	No	No	No	0	Lund
L108	65	65	No	0	Di	Di	Tri	Tri	Tri	Tri	Di	Tri	Tri	Tetra_2_2	Tri	Tri	Di	Tetra_2_2	Di	Tri	Tri	Tetra_2_2	Di	Di	Tetra_2_2	Di	Tri	0_1c	M	No	N/A	No	No	No	0	Lund
L109	63	63	No	0	Di	Di	Di	Tri	Tri	Tri	Di	Di	Di	Tetra_2_2	Tri	Tri	Di	Tri	Tri	Tri	Tri	Tri	Di	Tri	Tetra_2_2	Tri	Tri	0_1c	M	No	N/A	No	No	No	0	Lund
L110	59	59	No	0	Di	Di	Di	Tri	Tri	Tri	Di	Di	Tri	Tri	Di	Di	Di	Tri	Di	Di	Tri	Tetra_2_2	Di	Di	Tetra_2_2	Di	Tri	2_copies	M	No	N/A	No	No	No	0	Lund
D1	56	55	Yes	1	Di	Di	Di	Tri	Di	Tri	Di	Di	Sub_di_tri	Di	Di	Di	Di	Tri	Di	Di	Tri	Tri	Di	Di	Tetra_2_2	Di	Tri	2_copies	M	No	N/A	No	No	No	0	Duployez
D10	57	57	No	0	Di	Di	Di	Tri	Tri	Tri	Di	Tri	Di	Tri	Di	Di	Di	Tri	Di	Di	Di	Tri	Di	Di	Tetra_2_2	Di	Tri	2_copies	M	No	N/A	No	No	No	0	Duployez
D100	56	56	No	0	Di	Di	Di	Tri	Di	Tri	Di	Tri	Di	Tri	Di	Di	Di	Tri	Di	Di	Tri	Tri	Di	Di	Tetra_2_2	Di	Tri	0_1c	M	dup(1q)	No	No	No	No	0	Duployez
D101	55	55	No	0	Di	Di	Di	Tri	Di	Tri	Di	Di	Di	Tri	Di	Di	Di	Tri	Di	Di	Tri	Tri	Di	Di	Tetra_2_2	Di	Tri	0_1c	F	dup(1q)	No	No	No	No	0	Duployez
D102	52	51	Yes	1	Di	Di	Di	Tri	Di	Di	Di	Di	UPID	Sub_di_tri	Di	Di	Di	Tri	Di	Di	Tri	Tri	Di	Di	Tri	Di	Tri	Nullc	M	No	N/A	No	No	No	1	Duployez	Nullisomy Y
D103	56	56	No	0	Di	Di	Di	Tri	Di	Tri	Di	Di	Di	Tri	Di	Di	Di	Tri	Di	Di	Tri	Tri	Di	Di	Tetra_3_1	Di	Tri	2_copies	M	dup(1q)	No	No	No	No	0	Duployez
D104	55	54	Yes	1	Di	Di	Di	Tri	Di	Tri	Di	Di	Sub_di_tri	Di	Di	Di	Di	Tri	Di	Di	Tri	Tri	Di	Di	Tetra_2_2	Di	Tri	0_1c	F	No	N/A	No	No	No	0	Duployez
D105	55	55	No	0	Di	Di	Di	Tri	Di	Tri	Di	Di	Di	Tri	Di	Di	Di	Tri	Di	Di	Tri	Tri	Di	Di	Tetra_2_2	Di	Tri	0_1c	M	No	N/A	No	No	No	0	Duployez
D106	57	57	No	0	Di	Di	Di	Tri	Tri	Tri	Di	Tri	Di	Tri	Di	Di	UPID	Tetra_2_2	Di	Di	Tri	Di	Di	Di	Tetra_2_2	Di	Tri	0_1c	F	No	N/A	No	No	No	1	Duployez
D107	56	56	No	0	Di	Di	Di	Tri	Di	Tri	Di	Di	UPID	Tri	Di	Di	Di	Tri	Di	Di	Tri	Tri	Di	Di	Tetra_2_2	Tri	Tri	0_1c	M	No	N/A	No	No	No	1	Duployez
D108	54	54	No	0	Di	Di	Di	Tri	Di	Tri	Di	Di	Di	Di	Di	Di	Di	Tri	Di	Di	Tri	Tri	Di	Di	Tri	Di	Tetra_2_2	0_1c	F	No	N/A	No	No	No	0	Duployez
D109	55	55	No	0	Di	Di	Di	Di	Di	Tri	Di	Di	UPID	Tri	Di	Di	Di	Tetra_2_2	Di	Di	Tri	Tri	Di	Di	Tetra_2_2	Di	Tri	0_1c	M	No	N/A	No	No	No	1	Duployez
D11	58	58	No	0	Di	Di	Di	Tri	Tri	Tri	Di	Di	Tri	Tri	Di	Di	Di	Tetra_2_2	Di	Di	Di	Tri	UPID	Di	Tetra_2_2	Di	Tri	2_copies	M	No	N/A	No	No	No	1	Duployez
D110	52	52	No	0	Di	Di	Di	Tri	Di	Di	Di	Di	Di	Di	Di	Di	Di	Tri	Di	Di	Tri	Tri	Di	Di	Tri	Di	Tri	0_1c	M	No	N/A	No	No	No	0	Duployez
D111	54	53	Yes	1	Di	Sub_di_tri	Di	Tri	Di	Tri	Di	Di	Di	Di	Di	Di	Di	Di	Di	Di	Di	Tri	Di	Di	Tetra_2_2	Di	Tri	2_copies	M	No	N/A	No	No	No	0	Duployez
D112	56	56	No	0	Di	Di	Di	Tri	Tri	Tri	Di	Di	UPID	Tri	UPID	Di	Di	Tri	Di	Di	Tri	Tri	Di	UPID	Tetra_2_2	Di	Tri	0_1c	M	No	N/A	No	No	No	3	Duployez
D113	53	53	No	0	Di	Di	Di	Di	Di	Tri	Di	Di	Di	Di	Di	Di	Di	Tri	Di	Di	Tri	Tri	Di	Di	Tetra_2_2	Di	Tri	0_1c	M	No	N/A	No	No	No	0	Duployez
D114	54	54	No	0	Di	Di	Di	Tri	Di	Tri	Di	Di	Di	Tri	Di	Di	Di	Tri	Di	Di	Di	Tri	Di	Di	Tetra_2_2	Di	Tri	0_1c	M	dup(1q)	No	No	No	Gain_17q	0	Duployez
D115	62	60	Yes	2	Di	Di	Sub_di_tri	Tri	Tri	Tri	Di	Di	Tri	Tetra_2_2	Tri	Sub_di_tri	Di	Tri	Di	Tri	Tri	Tri	Di	Di	Tetra_2_2	Di	Tri	0_1c	M	dup(1q)	No	No	No	No	0	Duployez
D116	54	53	Yes	1	Di	Di	Di	Tri	Di	Tri	Di	Di	Di	Di	Di	Di	Di	Tri	Di	Di	Tri	Tri	Di	Di	Sub_tri_tetra_3_1	Di	Tri	0_1c	F	No	N/A	No	No	No	0	Duployez
D117	57	57	No	0	Di	Di	Di	Tri	Tri	Di	Di	Tri	Di	Tri	Di	Di	Di	Tetra_2_2	Di	Di	Tri	Tetra_2_2	Di	Di	Tri	Di	Tri	0_1c	M	No	N/A	No	No	No	0	Duployez
D118	59	59	No	0	Di	Di	Di	Tri	Tri	Tri	Di	Tetra_2_2	Di	Di	Di	Di	Di	Tri	Di	Di	Di	Tetra_2_2	Di	Di	Tetra_2_2	Tri	Tetra_2_2	0_1c	F	No	N/A	i(7q)	No	No	0	Duployez
D119	59	59	No	0	Di	Di	Di	Tri	Tri	Tri	Di	Tri	UPID	Tri	Di	Di	Di	Tri	Di	Di	Tri	Tetra_2_2	Di	Di	Tetra_2_2	Tri	Tri	0_1c	M	No	N/A	No	No	No	1	Duployez
D12	55	54	Yes	1	Di	Di	Di	Tri	Di	Tri	Di	Di	UPID	Sub_di_tri	Di	Di	Di	Tri	Di	Di	Tri	Tetra_2_2	Di	Di	Tri	Di	Tri	0_1c	M	No	N/A	No	No	No	1	Duployez
D120	55	55	No	0	Di	Di	Di	Tri	Di	Tri	Di	Di	Di	Tri	Di	Di	Di	Tri	Di	Di	Tri	Tri	Di	Di	Tetra_2_2	Di	Tri	0_1c	F	No	N/A	No	No	No	0	Duployez
D121	54	54	No	0	Di	Di	Di	Di	Di	Tri	Di	Di	Di	Di	Di	Di	Di	Tri	Di	Di	Tri	Tri	Di	Di	Tetra_2_2	Di	Tri	2_copies	M	dup(1q)	Yes	No	No	No	0	Duployez
D122	55	55	No	0	Di	Di	Di	Tri	Di	Tri	Di	Di	Di	Di	Di	Di	Di	Tri	Di	Di	Tri	Tri	Di	Di	Tetra_3_1	Tri	Tri	0_1c	M	No	N/A	No	No	No	0	Duployez
D123	55	55	No	0	Di	UPID	Di	Tri	Di	Tri	UPID	UPID	Di	Tri	Di	UPID	Di	Tri	Di	Di	Tri	UPID	Di	Di	Tetra_2_2	Tri	Tri	0_1c	F	dup(1q)	No	No	No	No	5	Duployez
D124	55	55	No	0	Di	Di	Di	UPID	Di	Tri	Di	Di	Di	Di	Di	Di	Di	Tri	Di	Di	Tri	Tri	Di	Di	Tetra_2_2	Tri	Tri	2_copies	M	dup(1q)	No	No	No	No	1	Duployez
D13	54	54	No	0	Di	Di	Di	Tri	Di	Tri	Di	Di	Di	Di	Di	Tri	Di	Tri	Di	Di	Tri	UPID	UPID	Di	Tetra_3_1	Di	Tri	0_1c	M	No	N/A	No	No	No	2	Duployez
D14	55	55	No	0	Di	Di	Di	Di	Di	Tri	Di	Di	Di	Tri	Di	Di	Di	Tri	Di	Di	Tri	Tri	Di	Di	Tetra_2_2	Tri	Tri	0_1c	F	dup(1q)	Yes	No	No	No	0	Duployez
D15	62	60	Yes	2	UPID	Di	Di	Tri	Sub_di_tri	Tri	Di	Tri	Sub_di_tri	Tri	Tri	Tri	Di	Tetra_2_2	Di	Di	Tri	Tri	Di	Di	Tetra_2_2	Tri	Tri	0_1c	M	dup(1q)	No	No	No	No	1	Duployez
D16	54	54	No	0	Di	Di	Di	Tri	Di	Tri	Di	Di	Di	Di	Di	Di	Tri	Tri	Di	Di	Di	Tri	Di	Di	Tetra_2_2	Di	Tri	0_1c	M	No	N/A	No	No	No	0	Duployez
D17	59	58	Yes	1	Di	Di	Tri	Tri	Di	Tri	Di	Tri	Sub_di_tri	Tri	Di	Di	Di	Tri	Di	Di	Di	Tetra_2_2	Di	Di	Tetra_2_2	Di	3c	0_1c	M	No	N/A	No	No	No	1	Duployez
D18	59	59	No	0	Di	Di	Di	Tri	Tri	Tri	Di	Tri	Tri	Tri	Di	Di	Di	Tri	Tri	Di	Tri	Tri	Di	Di	Tetra_2_2	Di	Tri	0_1c	F	dup(1q)	No	No	No	No	0	Duployez
D19	54	54	No	0	Di	Di	Di	Tri	Di	Di	Tri	Tri	Tri	Di	Di	Di	Di	Tri	Di	Di	Di	Di	Di	Di	Tetra_2_2	Di	Tri	0_1c	M	No	N/A	No	No	No	0	Duployez
D2	57	57	No	0	Di	Di	Di	Di	Di	Tri	Di	Tri	Di	Tetra_2_2	Di	Di	Di	Tri	Di	Di	Di	Tetra_2_2	Di	Di	Tetra_2_2	Di	Tri	2_copies	M	No	N/A	No	No	No	0	Duployez
D20	53	53	No	0	Di	Di	Di	Di	Di	Tri	Di	Tri	Di	Di	Di	Di	Di	Tri	Di	Di	Tri	Tri	Di	Di	Tetra_2_2	Di	Tri	Nullc	M	No	N/A	No	No	No	0	Duployez	Nullisomy Y
D21	56	56	No	0	Di	Di	Di	Tri	Tri	Tri	Di	Di	Tri	Tri	Di	Di	Di	Tri	Di	Di	Di	Tri	Di	Di	Tetra_2_2	Di	Tri	0_1c	F	No	N/A	No	No	No	0	Duployez
D22	59	57	Yes	2	Di	Di	Di	Tetra_2_2	Di	Sub_di_tri	Di	Tri	Sub_tri_UPID	Tri	Di	Di	Di	Tri	Di	Di	Tri	Tetra_2_2	Di	Di	Tetra_2_2	Di	Tri	0_1c	M	No	N/A	No	No	No	1	Duployez
D23	54	54	No	0	Di	Di	Di	Tri	Di	Tri	Di	Di	UPID	Di	Di	Di	Di	Tri	Di	Di	Tri	Tri	Di	Di	Tri	Di	Tetra_2_2	0_1c	F	No	N/A	No	No	No	1	Duployez
D24	53	53	No	0	Di	Di	Di	Tri	Di	Tri	Di	Di	Tri	Di	Di	Di	Di	Tri	Di	Di	Di	Di	Di	Di	Tetra_2_2	Di	Tri	0_1c	M	No	N/A	No	No	Gain_17q	0	Duployez
D25	54	54	No	0	Di	UPID	UPID	Tri	Di	Tri	Di	Di	Di	Tri	Di	Di	Di	Tri	Di	UPID	Tri	UPID	Di	Di	Tetra_2_2	Di	Tri	0_1c	F	No	N/A	No	Yes	No	4	Duployez
D26	54	54	No	0	Di	Di	Di	Tri	Di	Tri	Di	Di	Di	Di	Di	Di	Di	Tri	Di	Di	Tri	Tri	Di	Di	Tetra_2_2	Di	Tri	0_1c	M	No	N/A	No	No	No	0	Duployez
D27	54	54	No	0	Di	Di	Di	Tri	Di	Tri	Di	Di	Di	Di	Di	Di	Di	Tri	Di	Di	Tri	Tri	Di	Di	Tetra_2_2	Di	Tri	0_1c	M	No	N/A	No	No	No	0	Duployez
D28	54	54	No	0	Di	Di	Di	Tri	UPID	Tri	Di	Di	Di	Tri	Di	Di	Di	Tri	UPID	Di	Tri	Tri	Di	Di	Tri	Di	Tri	0_1c	M	No	N/A	No	No	No	2	Duployez
D29	57	57	No	0	Di	Di	Di	Tri	Di	Tri	Di	Tri	Di	Tri	Tri	Di	Di	Tetra_2_2	Di	Di	Di	Tri	Di	Di	Tetra_2_2	Di	Tri	0_1c	M	No	N/A	No	No	No	0	Duployez
D3	57	57	No	0	Di	Di	Di	Tri	Tri	Tri	Di	Tetra_2_2	Di	Tetra_2_2	Di	Di	Di	Tri	Di	Di	Di	Tri	Di	Di	Tri	Di	Tri	0_1c	F	No	N/A	No	No	No	0	Duployez
D30	54	54	No	0	Di	Di	Di	Tri	UPID	Di	Di	Di	Di	Di	Di	Tri	Di	Tetra_2_2	Di	Di	Tri	Di	Di	Di	Tetra_2_2	Di	Tri	0_1c	F	No	N/A	No	No	No	1	Duployez
D31	54	53	Yes	1	Di	Di	Di	Tri	Di	Tri	Di	Di	Di	Di	Di	Di	Di	Tri	Di	Di	Tri	Tri	Di	Di	Sub_tri_tetra_3_1	Di	Tri	0_1c	M	No	N/A	No	No	No	0	Duployez
D32	57	57	No	0	Di	Di	Di	Tri	Di	Tri	Di	Di	Di	Tri	Di	Di	Di	Tri	Tri	Di	Tri	Tri	UPID	Di	Tetra_2_2	UPID	Tetra_2_2	0_1c	F	No	N/A	No	No	No	2	Duployez
D33	57	56	Yes	1	Di	Di	Di	Tri	Di	Tri	Di	Di	Di	Sub_tri_UPID	Di	Di	Di	Tetra_2_2	Di	Di	Tri	Tri	Di	Di	Tetra_2_2	Di	Tetra_2_2	0_1c	F	dup(1q)	No	No	No	No	1	Duployez
D34	56	55	Yes	1	Di	Di	Di	Tri	Di	Tri	Di	UPID	Di	Tri	Di	Di	Di	Tri	Di	Di	Tri	Tri	Di	Di	Tetra_2_2	Di	Sub_tri_tetra_2_2	0_1c	F	No	N/A	No	No	No	1	Duployez
D35	58	58	No	0	Di	Di	Di	Tri	Tri	Tri	UPID	Tri	UPID	Tri	Di	Di	Di	Tri	Di	Tri	Tri	Tri	Di	Di	Tetra_2_2	UPID	Tri	0_1c	F	No	N/A	No	No	No	3	Duployez
D36	58	55	Yes	3	Di	Di	Di	Tri	Di	Sub_tri_UPID	Sub_di_tri	Sub_tri_UPID	Di	Tri	Di	Di	Di	Tri	Di	Di	Tri	Tri	Di	Di	Tetra_2_2	Tri	Tri	0_1c	M	dup(1q)	Yes	No	No	No	2	Duployez
D37	54	54	No	0	Di	Di	Di	Tri	Di	Tri	Di	Tri	Di	Di	Di	Di	Di	Tri	Di	Di	Tri	Di	Di	Di	Tetra_2_2	Di	Tri	0_1c	F	No	N/A	No	No	No	0	Duployez
D38	54	54	No	0	Di	Di	Di	Tri	Di	Tri	Di	Di	Di	Tri	Di	Di	Di	Tri	Di	Di	Tri	Tri	Di	Di	Tetra_2_2	Di	Tri	Nullc	M	dup(1q)	No	No	No	No	0	Duployez	Nullisomy Y
D39	53	53	No	0	Di	Di	Di	Tri	Di	Tri	Di	Di	Di	Di	Di	Di	Di	Tri	Di	Di	Tri	UPID	Di	Di	Tetra_2_2	Di	Tri	0_1c	F	No	N/A	No	No	No	1	Duployez
D4	57	57	No	0	Di	Di	Di	Tri	Di	Tri	Di	Di	Tri	Tri	Di	Di	Di	Tri	Di	Di	Tri	Tetra_2_2	Di	Di	Tetra_2_2	Di	Tri	0_1c	F	dup(1q)	No	No	No	No	0	Duployez
D40	56	55	Yes	1	Di	Di	Di	Tri	Di	Tri	Di	Di	Sub_tri_UPID	Tri	Di	Di	Di	Tri	Di	Di	Tri	Tri	Di	Di	Tetra_2_2	Di	Tri	0_1c	F	dup(1q)	Yes	No	No	No	1	Duployez
D41	54	53	Yes	1	Di	Di	Di	Tri	Sub_di_tri	Tri	Di	Di	Di	Di	Di	Di	Di	Tri	Di	Di	Tri	Di	Di	Di	Tetra_2_2	Di	Tri	0_1c	F	No	N/A	No	No	No	0	Duployez
D42	58	58	No	0	Di	Di	Di	Tri	Di	Di	Di	Di	Tri	Tri	Di	Di	Di	Tri	Di	Di	Tri	Tetra_2_2	Di	Di	Tetra_2_2	Tri	Tetra_2_2	0_1c	F	No	N/A	No	No	No	0	Duployez
D43	59	56	Yes	3	Di	Di	UPID	Sub_di_tri	Tri	Tri	Di	Tri	UPID	Tri	UPT	Di	Di	Tri	UPID	Di	Tri	Tetra_2_2	Di	Sub_di_mono	Penta	Di	Di	Sub_mono_null	M	No	N/A	No	No	No	4	Duployez
D44	54	54	No	0	Di	Di	Di	Tri	Di	Tri	Di	Di	Di	Di	Di	Di	Di	Tri	Di	Di	Tri	Tri	Di	Di	Tetra_3_1	Di	Tri	0_1c	M	No	N/A	No	No	No	0	Duployez
D45	56	56	No	0	UPID	UPID	Di	UPID	Tri	Tri	Di	Di	Di	Tri	Di	UPID	Di	Tri	Di	Di	Tri	Tri	Di	Di	Tetra_2_2	Di	Tri	2_copies	M	dup(1q)	No	No	No	No	4	Duployez
D46	57	57	No	0	Di	Di	Di	Tri	Di	Tri	Di	Tri	Di	Tri	Di	Di	Di	Tri	Di	Di	Tri	Tetra_2_2	Di	Di	Tetra_2_2	Di	Tri	0_1c	M	No	N/A	No	No	No	0	Duployez
D47	55	55	No	0	Di	Di	Di	Tri	Di	Tri	Di	Di	Di	Tri	Di	Di	Di	Tri	Di	Di	Tri	Tri	Di	Di	Tetra_2_2	Di	Tri	0_1c	M	dup(1q)	No	No	No	No	0	Duployez
D48	55	55	No	0	Di	Di	Di	Tri	Di	Tri	Di	Di	Di	Tri	Di	Di	Di	Tri	Di	Di	Tri	Tri	Di	Di	Tetra_2_2	Di	Tri	0_1c	M	No	N/A	No	No	No	0	Duployez
D49	58	57	Yes	1	Di	Di	Di	Tri	Di	Tri	Di	Tri	Sub_di_tri	Tri	Di	Di	Di	Tri	Di	Di	Tri	Tetra_2_2	Di	Di	Tetra_2_2	Di	Tri	0_1c	F	No	N/A	No	No	No	0	Duployez
D5	62	61	Yes	1	UPID	Di	UPID	Tri	Tri	Tri	Di	Tri	Sub_di_tri	Tri	Tri	Tri	Di	Tetra_2_2	Di	Tri	Tri	Tri	Di	Di	Tetra_2_2	Di	Tri	0_1c	M	No	N/A	No	No	No	2	Duployez
D50	54	54	No	0	Di	Di	Di	Tri	Di	Tri	Di	UPID	Di	Tri	Di	Di	Di	Di	Di	Di	Tri	Tri	Di	Di	Tetra_2_2	Di	Tri	0_1c	M	No	N/A	No	No	No	1	Duployez
D51	54	54	No	0	Di	Di	Di	Tri	Di	Tri	Di	Di	Di	Tri	Di	Di	Di	Tri	Di	Di	Di	Tri	Di	Di	Tetra_2_2	Di	Tri	0_1c	M	No	N/A	No	No	No	0	Duployez
D52	55	55	No	0	Di	Di	Di	Tri	Di	Di	Di	Tri	Tri	Di	Di	Di	Di	Tri	Di	Di	Tri	Tetra_3_1	Di	Di	Tri	Di	Tri	0_1c	M	No	N/A	No	No	No	0	Duployez
D53	54	54	No	0	Di	Di	Di	Di	Di	Tri	Di	Di	Di	Tri	Di	Di	Di	Tri	Di	Di	Tri	Tri	Di	Di	Tetra_2_2	Di	Tri	0_1c	F	No	N/A	No	No	No	0	Duployez
D54	54	54	No	0	Di	Di	Di	Tri	Di	Di	Di	Di	Di	Tri	Di	Di	Di	Tri	Di	Di	Tri	Tri	Di	Di	Tetra_2_2	Di	Tri	0_1c	M	No	N/A	No	No	No	0	Duployez
D55	57	56	Yes	1	Di	Di	Di	Tri	Di	Tri	Tri	Tri	Di	Tri	Di	Di	Di	Tri	Di	Di	Tri	Tri	Di	Di	Tetra_2_2	Di	Sub_tri_UPID	0_1c	F	No	N/A	No	No	No	1	Duployez
D56	58	57	Yes	1	Di	Di	Di	Tri	Di	Tri	Di	Tri	Sub_di_tri	Tri	Di	Di	Di	Tri	Di	Tri	Tri	Tri	Di	Di	Tetra_2_2	Di	Tri	0_1c	M	No	N/A	No	No	No	0	Duployez
D57	57	57	No	0	Di	Di	Di	Tri	Di	Di	Di	Tri	Di	Tri	Di	Di	Di	Tetra_2_2	Di	Di	Tri	Tri	Di	Di	Tetra_2_2	Di	Tri	2_copies	M	No	N/A	No	No	del(17p)	0	Duployez
D6	55	55	No	0	Di	Di	Di	Tetra_2_2	Di	Tri	Di	Tri	Di	Di	Di	Di	Di	Tri	Di	Di	Tri	Di	Di	Di	Tetra_2_2	Di	Tri	0_1c	F	No	N/A	No	No	No	0	Duployez
D60	53	53	No	0	Di	Di	Di	Tri	Di	Tri	Di	Di	Di	Tri	Di	Di	Di	Tri	Di	Di	Di	Di	Di	Di	Tetra_2_2	Di	Tri	0_1c	M	No	N/A	No	No	Gain_17q	0	Duployez
D61	61	61	No	0	Di	Di	Di	Tri	Tri	Tri	Di	Di	Tri	Tetra_2_2	Di	Di	Di	Tri	Di	Tri	Tri	Tetra_2_2	Tri	Di	Tetra_2_2	Di	Tri	0_1c	F	No	N/A	i(7q)	No	No	0	Duployez
D62	61	61	No	0	Di	Tri	Di	Tri	Tri	Tri	Tri	Tri	Di	Tri	Di	Di	Di	Tri	Di	Di	Tri	Tetra_2_2	Di	Di	Tetra_2_2	Tri	Tri	0_1c	M	dup(1q)	No	No	No	No	0	Duployez
D63	59	59	No	0	Di	Di	Di	Tri	Tri	Tri	Di	Tri	Di	Tri	Di	Di	Di	Tri	Di	Di	Tri	Tri	Di	Tri	Tetra_2_2	Tri	Tri	0_1c	F	No	N/A	No	No	No	0	Duployez
D64	57	57	No	0	Di	UPID	Di	Di	Tri	Tri	Di	Di	Tri	Tri	Di	Di	Di	Tri	Di	Di	Di	Tetra_2_2	Di	Di	Tetra_2_2	Di	3c	0_1c	M	No	N/A	No	No	No	1	Duployez
D65	54	52	Yes	2	Di	Di	Di	Tri	Di	Tri	Di	Di	Di	Di	Di	Di	Di	Tri	Di	Sub_di_tri	Tri	Tri	Di	Di	Tri	Di	Sub_tri_UPID	0_1c	F	No	N/A	No	No	No	1	Duployez
D66	57	57	No	0	Di	Di	Di	Tri	Tri	Tri	Di	Di	UPID	Tri	Tri	Di	Di	Tri	Di	Di	Tri	Tri	Di	Di	Tetra_2_2	Di	Tri	0_1c	F	No	N/A	No	No	No	1	Duployez
D67	53	53	No	0	Di	Di	Di	Di	Di	Tri	Di	Di	Di	Tri	Di	Di	Di	Tri	Di	Di	Di	Tri	Di	Di	Tetra_2_2	Di	Tri	0_1c	F	No	N/A	No	No	No	0	Duployez
D68	58	55	Yes	3	Di	Di	Di	Tri	Di	Tri	Di	Sub_di_tetra_2_2	Sub_tri_UPID	Tri	UPID	Di	Di	Tri	UPID	UPID	Tri	Tri	Di	Di	Tetra_2_2	Di	Tri	0_1c	M	No	N/A	i(7q)	No	No	4	Duployez
D69	59	59	No	0	UPID	Di	Di	Tri	Di	Tri	Di	Di	Di	Tri	Tri	Di	Di	Tetra_2_2	Tri	Di	Tri	Tri	Di	Di	Tetra_2_2	UPID	Tri	2_copies	M	No	N/A	No	No	No	2	Duployez
D7	61	61	No	0	Di	Di	Di	Tri	Tri	Tri	Tri	Tri	Di	Tetra_2_2	Di	Tri	Di	Tri	Di	Di	Tri	Tri	Di	Di	Tetra_2_2	Tri	Tri	0_1c	M	dup(1q)	No	No	No	No	0	Duployez
D70	60	60	No	0	Di	UPID	Di	Tri	Di	Tri	Di	Tri	Tri	Tri	Di	Di	Di	Tri	Di	Di	Tri	Tri	Di	Di	Penta	Tri	Tetra_2_2	0_1c	F	dup(1q)	Yes	No	No	No	1	Duployez
D71	54	54	No	0	Di	Di	Di	Tri	Di	Tri	Di	Tri	Di	Di	Di	Di	Di	Tri	Di	Di	Tri	Di	Di	Di	Tetra_2_2	Di	Tri	0_1c	F	No	N/A	No	No	No	0	Duployez
D72	52	52	No	0	Di	Di	Di	Di	Di	Tri	Di	Di	Di	Di	Di	Di	Di	Tri	Di	Di	Tri	Di	Di	Di	Tetra_2_2	Di	Tri	0_1c	M	No	N/A	No	No	No	0	Duployez
D73	57	56	Yes	1	Di	Di	Di	Tri	Di	Tri	Di	Di	Sub_di_tri	Tri	Di	Di	Di	Tetra_2_2	Di	Di	Tri	Tri	Di	Di	Tetra_2_2	Di	Tri	0_1c	M	No	N/A	No	No	del(17p)	0	Duployez
D74	56	56	No	0	Di	Di	Di	Tri	Di	Tri	Di	Di	Di	Tri	Di	Di	Di	Tri	Di	Di	Di	Tetra_2_2	Di	Di	Tetra_3_1	Di	Tri	2_copies	M	No	N/A	No	No	No	0	Duployez
D75	57	57	No	0	Di	Di	Di	Tri	Di	Tri	Di	Di	UPID	Tri	Tri	Di	Di	Tri	Di	Di	Tri	Tetra_2_2	Di	Di	Tetra_3_1	Di	Tri	0_1c	F	dup(1q)	No	No	No	No	1	Duployez
D76	54	53	Yes	1	Di	Di	Di	Tetra_2_2	Di	Tri	Di	Di	Di	Di	Di	Di	Di	Tri	Di	Di	Sub_di_tri	Di	Di	Di	Tetra_2_2	Di	Tri	0_1c	F	No	N/A	No	No	No	0	Duployez
D77	57	57	No	0	Di	Di	Di	Tri	Di	Tri	Di	Di	Di	Tri	Di	Di	Di	Tri	Tetra_2_2	Di	Tri	Tri	Di	Di	Tetra_2_2	Di	Tri	0_1c	M	dup(1q)	No	No	No	No	0	Duployez
D78	67	66	Yes	1	Di	Tri	Tri	Tri	Tri	Tri	Di	Sub_tri_tetra_2_2	Tri	Tetra_2_2	Tri	Tri	Di	Tetra_2_2	Di	Tri	Tri	Tri	Di	Di	Tetra_2_2	Tri	Tri	0_1c	M	No	N/A	No	No	No	0	Duployez
D79	52	52	No	0	Di	Di	Di	Tri	Di	Tri	Di	UPID	UPID	UPID	Di	Di	Mono	Tri	Di	UPID	Tri	Di	Di	Di	Tetra_3_1	Di	Tri	0_1c	F	No	N/A	No	No	No	4	Duployez
D8	60	60	No	0	Di	Di	Di	Tri	Tri	Tri	Di	Di	Di	Tetra_2_2	Tri	Di	Di	Tri	Di	Tri	Tri	Tetra_2_2	Di	Di	Tetra_2_2	Di	Tri	0_1c	M	dup(1q)	Yes	No	No	del(17p)	0	Duployez
D80	55	55	No	0	Di	Di	Di	Tri	Di	Tri	Di	Tri	Di	Tri	Tri	Di	Di	Tri	Di	Di	Di	Di	Di	Di	Tetra_2_2	Di	Tri	0_1c	M	No	N/A	No	No	No	0	Duployez
D81	54	54	No	0	Di	Di	Di	Di	Di	Di	Di	Tri	Di	Tri	Di	Di	Di	Tetra_2_2	Di	Di	Tri	Di	Di	Di	Tetra_2_2	Di	Tri	0_1c	F	No	N/A	No	No	No	0	Duployez
D82	53	53	No	0	Di	Di	Di	UPID	Di	Tri	Di	Di	Di	Di	Di	Di	Di	Tri	Di	Di	Tri	Tri	Di	Di	Tetra_2_2	Di	Tri	0_1c	M	No	N/A	No	No	No	1	Duployez
D83	57	56	Yes	1	Di	Di	Di	Tri	Tri	Di	Di	Di	Sub_tri_UPID	Tri	Di	Di	Di	Tri	Di	Di	Tri	Tri	Di	Di	Tetra_2_2	Tri	Tri	0_1c	F	No	N/A	No	No	No	1	Duployez
D84	53	53	No	0	Di	Di	Di	Tri	Di	Tri	Di	Di	Di	Di	Di	Di	Di	Tri	Di	Di	Di	Di	Di	Di	Tetra_2_2	Tri	Tri	0_1c	M	No	N/A	No	No	No	0	Duployez
D85	55	54	Yes	1	Di	Di	Di	Sub_di_tri	Di	Tri	Di	Di	Di	Tri	Di	Di	Di	Tri	Di	Di	Tri	Tri	Di	Di	Tetra_2_2	Di	Tri	0_1c	F	No	N/A	No	No	No	0	Duployez
D86	55	54	Yes	1	Di	Di	Di	Tri	Di	Tri	Di	Di	Di	Sub_di_tri	UPID	UPID	Di	Tri	Di	Di	Tri	Tri	Di	Di	Tetra_3_1	Di	Tri	0_1c	M	No	N/A	No	No	No	2	Duployez
D87	53	52	Yes	1	Di	Di	Sub_di_tri	Di	Di	Di	Di	Tri	Di	Tri	Di	Di	Di	Tri	Di	Di	Di	Tri	Di	Mono	Tetra_2_2	UPID	Tri	0_1c	M	No	N/A	No	No	No	1	Duployez
D88	55	54	Yes	1	Di	Di	Di	Tri	Di	Tri	Di	Di	Di	Tri	Di	Di	Di	Tri	Di	Di	Tri	Tri	Di	Di	Tri	Di	Sub_tri_tetra_3_1	0_1c	F	dup(1q)	Yes	No	No	del(17p)	0	Duployez
D9	55	55	No	0	Di	Di	Di	Di	Di	Di	Di	Tri	Di	Di	Di	Tri	Di	Tetra_2_2	Di	Di	Tri	Tri	Di	Di	Tetra_2_2	Di	Tri	0_1c	M	No	N/A	No	No	No	0	Duployez
D90	57	57	No	0	Di	Di	Di	Tri	Di	Tri	Di	Di	Di	Tri	Di	Di	Di	Tri	Tri	Di	Tri	Tri	Di	Di	Tetra_2_2	Di	Tri	2_copies	M	No	N/A	No	No	No	0	Duployez
D92	54	54	No	0	Di	Di	Di	Di	UPID	Tri	Di	Di	Di	Tri	Di	Di	Di	Tri	Di	Di	Di	Tri	Di	Di	Tetra_2_2	Di	Tetra_2_2	0_1c	F	No	N/A	No	No	No	1	Duployez
D93	56	56	No	0	Di	Di	Di	Tri	Di	Tri	UPID	Di	UPID	Tri	Di	Di	Di	Tri	Di	Di	Tri	Tri	Di	Di	Tetra_2_2	Di	Tri	2_copies	M	No	N/A	No	No	No	2	Duployez
D94	53	53	No	0	Di	Di	Di	Tri	Di	Tri	Di	Tetra_2_2	UPID	Di	Di	Di	Di	Tri	Di	Di	Di	Di	Di	Di	Tetra_2_2	Di	UPID	0_1c	F	No	N/A	No	No	No	2	Duployez
D95	57	57	No	0	Di	Di	Di	Tri	Di	Tri	Di	Tri	Di	Tri	Di	Di	Di	Tri	Di	Di	Tri	Tetra_2_2	Di	Di	Tetra_2_2	Di	Tri	0_1c	M	No	N/A	No	No	No	0	Duployez
D96	56	56	No	0	Di	Di	Di	Tri	Di	Tri	Di	Di	Di	Tri	Di	Di	Di	Tri	Di	Di	Tri	Tri	Di	Di	Tetra_2_2	Di	Tetra_2_2	0_1c	F	dup(1q)	Yes	No	No	No	0	Duployez
D97	56	56	No	0	Di	Di	Di	Tri	Di	Di	Di	Di	UPID	Tri	Di	Di	Di	Tetra_2_2	Di	Di	Tri	Tri	Di	Di	Tetra_2_2	Di	Tetra_3_1	0_1c	F	dup(1q)	No	No	No	No	2	Duployez
D98	59	58	Yes	1	Di	Di	Di	Tri	Di	Di	Di	Tri	Sub_di_tri	Tri	Di	Tri	Di	Tetra_2_2	Di	Di	Tri	Tri	Di	Di	Tetra_2_2	Tri	Tri	0_1c	F	dup(1q)	No	No	No	No	0	Duployez
D99	53	53	No	0	Di	Di	Di	Di	Di	Di	Di	Di	Di	Tri	Di	Di	Di	Tetra_2_2	Di	Di	Tri	Di	Di	Di	Tetra_2_2	Di	Tri	0_1c	F	No	N/A	No	No	No	0	Duployez
PAKHSV	56	55	Yes	1	Di	Di	Di	Tri	Di	Tri	Di	Di	Sub_tri_UPID	Di	Di	Di	Di	Tetra_2_2	Di	Di	Tri	Tri	Di	Di	Tetra_2_2	Di	Tri	0_1c	M	No	N/A	No	No	No	1	TARGET
PAKJAA	54	54	No	0	Di	Di	Di	Di	Di	Tri	Di	Di	Di	Tri	Di	Di	Di	Tri	Di	Di	Di	Tri	Di	Di	Tetra_2_2	Di	Tri	2_copies	M	No	N/A	No	No	Gain_17q	0	TARGET
PAKXIM	56	56	No	0	Di	Di	Di	Tri	Tri	Tri	Di	Tri	Di	Di	Di	Di	Di	Tri	Di	Di	Tri	Tri	Di	Di	Tetra_2_2	Di	Tri	0_1c	F	No	N/A	No	No	No	0	TARGET
PAKZHH	53	53	No	0	Di	Di	Di	Tri	Tri	Tri	Di	Di	Di	Tri	Di	Di	Di	Di	Di	Di	Di	Di	Di	Di	Tri	Tri	Tri	0_1c	F	dup(1q)	Yes	Yes	No	No	0	TARGET
PALBZF	52	52	No	0	Di	Di	Di	Di	Di	Tri	UPID	Di	Di	UPID	Di	UPID	Di	Di	UPID	Di	Di	Tri	Di	Di	Tetra_2_2	Di	Tetra_2_2	0_1c	F	No	N/A	No	No	No	4	TARGET
PALFKB	61	58	Yes	3	Di	Di	Di	Tri	Tri	Tri	Di	Di	Di	Tetra_2_2	Tri	Sub_di_tri	Di	Sub_tri_tetra_2_2	Di	Di	Sub_tri_UPID	Tri	Di	Di	Penta	Di	Tri	0_1c	M	dup(1q)	Yes	No	No	No	1	TARGET
PALGAJ	55	54	Yes	1	Di	Di	Di	Tri	Di	Tri	Di	Sub_tri_UPID	Di	Di	Di	Di	Di	Tri	Di	Di	Tri	Di	Di	Di	Tetra_2_2	Di	Tri	2_copies	M	No	N/A	No	No	No	1	TARGET
PALGWT	55	55	No	0	Di	Di	Di	Tri	Di	Tri	Di	Tri	Di	Di	Di	Di	Di	Tri	Di	Di	Tri	Tri	Di	Di	Tri	Di	Tri	2_copies	M	No	N/A	No	No	No	0	TARGET
PALJCF	51	51	No	0	Di	Di	Di	Di	Di	Di	Di	Tetra_2_2	Di	Di	Di	Di	Di	Tri	Di	Di	Di	Di	Di	Di	Tri	Di	Tri	0_1c	F	No	N/A	No	No	No	0	TARGET
PALMTB	63	63	No	0	Di	Di	Tri	Tri	Tri	Tri	Di	Tri	Di	Tri	Tri	Tri	Di	Tetra_2_2	Di	Tri	Tri	Tetra_2_2	Di	Di	Tetra_3_1	Di	Tri	0_1c	F	No	N/A	No	Yes	No	0	TARGET
PAMBCT	54	54	No	0	Di	Di	Di	Tri	Di	Di	Di	Di	Tri	Di	Di	Di	Di	Tri	Di	Di	Tri	Tri	Di	Di	Tetra_2_2	Di	Tri	0_1c	M	No	N/A	No	No	No	0	TARGET
PAMBFS	54	54	No	0	Di	Di	Di	Tri	Di	Tri	Di	Di	Di	Di	Di	Di	Di	Tri	Di	Di	Tri	Tri	Di	Di	Tetra_2_2	Di	Tri	0_1c	M	No	N/A	No	No	No	0	TARGET
PAMCEZ	53	53	No	0	Di	Di	Di	Tri	Di	Tri	Di	Di	UPID	Tri	Di	Di	Di	Tri	Di	Di	Di	Tri	Di	Di	Tri	Di	Tri	0_1c	M	No	N/A	No	No	No	1	TARGET
PAMCKJ	57	57	No	0	Di	Di	Tri	Di	Tri	Di	Di	Di	Di	Tri	Tri	Di	Di	Tri	Di	UPID	Tri	Di	Di	Di	Tetra_3_1	Di	3c	2_copies	M	No	N/A	No	No	No	1	TARGET
PAMCLG	54	54	No	0	Di	Di	Di	Di	Di	Tri	Di	Di	Di	Tri	Di	Di	Di	Tri	Di	Di	Tri	Tri	Di	Di	Tetra_2_2	Di	Tri	0_1c	M	No	N/A	No	No	No	0	TARGET
PAMCMK	53	53	No	0	Di	Di	Di	Di	Di	Tri	Di	Di	Di	Di	Di	Di	Di	Tri	Di	Di	Tri	Tri	Di	Di	Tetra_3_1	Di	Tri	0_1c	M	No	N/A	No	No	No	0	TARGET
PAMVYK	57	57	No	0	Di	Di	Di	Tri	Di	Tri	Di	Di	Di	Tri	Tri	Di	Di	Tri	Tri	Di	Tri	Tri	Di	Di	Tetra_2_2	Di	Tri	0_1c	F	No	N/A	Yes	No	No	0	TARGET
PAMXHJ	61	61	No	0	UPID	Di	Di	Tri	Tri	Tri	Di	Di	UPID	Tri	Di	Di	UPID	Tetra_2_2	Tri	Tri	Tri	Tetra_2_2	Di	Di	Tetra_2_2	Di	Tri	2_copies	M	dup(1q)	No	No	No	No	3	TARGET
PAMXSP	54	54	No	0	Di	Di	Di	Di	Di	Di	Di	Di	Tri	Tri	Di	Di	Di	Tri	Di	Di	Di	Tri	Di	Di	Tetra_2_2	Di	Tri	2_copies	M	No	N/A	No	Yes	No	0	TARGET
PAMZHB	55	54	Yes	1	Di	Di	Di	Tri	Di	Tri	Di	Sub_di_tri	Di	Di	Di	Di	Di	Tetra_2_2	Di	Di	Tri	Tri	Di	Di	Tetra_2_2	Di	Tri	Nullc	M	No	N/A	No	Yes	No	0	TARGET	Nullisomy Y
PAMZKV	55	54	Yes	1	Di	Di	Di	Tri	Di	Tri	Di	Sub_di_tri	Di	Tri	Di	Di	Di	Tri	Di	Di	Tri	Tri	Di	Di	Tetra_2_2	Di	Di	0_1c	M	No	N/A	No	No	No	0	TARGET
PANALD	55	55	No	0	Di	Di	Di	Tri	Di	Tri	Di	Di	Di	Tri	Di	Di	Di	Tri	Di	Di	Tri	Tri	Di	Di	Tetra_2_2	Di	Tri	0_1c	M	dup(1q)	No	No	No	No	0	TARGET
PANDCF	52	52	No	0	Di	Di	Di	Di	Tri	Tri	Di	Di	Di	Di	Tri	Di	Tri	Di	Di	Di	Di	Di	Di	Di	Di	Tri	Tri	0_1c	M		N/A	No	No	No	0	TARGET
PANEUH	55	55	No	0	Di	Di	Di	Tri	Di	Tri	Di	Di	Di	Tri	Di	Di	Di	Tri	Di	Di	Tri	Tri	Di	Di	Tetra_2_2	Di	Tri	0_1c	M	No	N/A	No	No	No	0	TARGET
PANFGV	57	57	No	0	Di	Di	Di	Tri	Tri	Tri	Di	Di	Di	Tri	Di	Tri	Di	Tri	Di	Di	Tri	Tri	Di	Di	Tetra_2_2	Di	Tri	0_1c	F	dup(1q)	No	No	No	No	0	TARGET
PANFRW	57	57	No	0	Di	Di	Di	Tri	Di	Tri	Di	Tri	Di	Di	Di	Di	Di	Tetra_2_2	Di	Di	Tri	Tri	Di	Di	Penta	Di	Tri	0_1c	F	No	N/A	No	No	No	0	TARGET
PANFSE	56	56	No	0	Di	Di	Di	Tri	Tri	Tri	Di	Di	Di	Tri	Di	Di	Di	Tri	Di	Di	Di	Tri	Di	Di	Tetra_2_2	Di	Tri	2_copies	M	No	N/A	No	No	No	0	TARGET
PANGJC	54	54	No	0	Di	Di	Di	Tri	Di	Tri	Di	Di	UPID	Di	Di	Di	Di	Tri	Di	Di	Tri	Tri	Di	Di	Tetra_2_2	Di	Tri	0_1c	M	No	N/A	No	No	No	1	TARGET
PANGRZ	51	51	No	0	Di	Di	Di	Di	Di	Tri	Di	Tri	Di	Tri	Di	Tri	Di	Di	Di	Di	Di	Di	Di	Di	Tri	Di	Di	0_1c	M	No	N/A	No	No	No	0	TARGET
PANIPE	53	53	No	0	Di	Di	Di	Tri	Di	Tri	Di	Di	Di	Tri	Di	Di	UPID	Tri	Di	Di	Tri	Tri	Di	Di	Tri	Di	Tri	Nullc	M	dup(1q)	No	No	Yes	No	1	TARGET	Nullisomy Y
PANJZL	63	63	No	0	UPID	Di	Tri	Tri	Tri	Tri	UPID	Di	Tri	Tetra_2_2	Tri	Tri	Di	Tri	Di	Tri	Tri	Tri	Di	Di	Tetra_2_2	Di	Tri	2_copies	M	dup(1q)	No	No	No	No	2	TARGET
PANKRG	52	52	No	0	Di	Di	Di	Di	Di	Tri	UPID	Di	Di	Tri	Di	Di	UPID	Tri	Di	Di	Di	Tri	Di	Di	Tetra_2_2	Di	Tri	Nullc	M	No	N/A	No	No	No	2	TARGET	Nullisomy Y
PANMEN	54	54	No	0	Di	Di	Di	Di	Di	Tri	Di	Di	Di	Tri	Di	Di	Di	Tri	Di	Di	Tri	Tri	Di	Di	Tetra_2_2	Di	Tri	0_1c	F	No	N/A	No	No	No	0	TARGET
PANMVV	51	51	No	0	Di	Di	Di	Di	Di	Tri	Mono	Di	Di	Tri	Tri	Di	Di	Di	Di	Di	Di	Tri	Di	Di	Tri	Di	Tri	0_1c	M	No	N/A	No	No	No	0	TARGET
PANRGS	52	52	No	0	Di	Di	Di	Tri	Di	Tri	Di	Di	Di	Di	Di	Di	Di	Tri	Di	Di	Tri	Di	Di	Di	Tri	Di	Tri	0_1c	F	No	N/A	No	No	No	0	TARGET
PANRJL	56	56	No	0	Di	Di	Di	Tri	Di	Tri	Di	Di	Di	Tri	Di	Di	Di	Tri	Tri	Di	Tri	Tri	Di	Di	Tetra_2_2	Di	Tri	0_1c	F	dup(1q)	Yes	No	No	No	0	TARGET
PANRSM	58	57	Yes	1	Di	Di	Di	Tri	Tri	Tri	Di	Di	Sub_di_tri	Tri	Di	Tri	Di	Tetra_2_2	Di	Di	Tri	Di	Di	Di	Tetra_2_2	Di	Tri	0_1c	M	dup(1q)	No	No	No	No	0	TARGET
PANRSU	55	54	Yes	1	Di	Di	Di	Di	Tri	Tri	Di	Tri	Sub_di_tri	Tri	Di	Di	Di	Di	Di	Di	Di	Di	Di	Di	Tetra_2_2	Tri	Tri	0_1c	M	No	N/A	No	No	No	0	TARGET
PANRUP	58	57	No	1	Di	Di	Di	Tri	Tri	Tri	Di	Sub_di_tri	Di	Tri	Di	Di	Di	Tri	Di	Di	Tri	Tri	Di	Di	Tetra_2_2	Di	Tri	2_copies	M	No	No	No	Yes	No	0	TARGET
PANRWW	53	53	No	0	Di	Di	Di	Tri	Di	Tri	Di	Di	Di	Tri	UPID	Di	Di	Di	Di	Di	Tri	Tri	Di	Di	Tri	Di	Tri	0_1c	M	No	N/A	No	No	No	1	TARGET
PANRYM	55	54	Yes	1	UPID	Di	Di	Tri	Di	Tri	UPID	Di	UPID	Tri	Di	Di	Di	Tri	Di	UPID	Tri	Tri	Di	UPID	Tetra_2_2	Di	Sub_tri_UPID	0_1c	F	dup(1q)	No	No	No	No	6	TARGET
PANSDV	57	56	Yes	1	Di	Di	Di	Tri	Tri	Di	Di	Tri	Sub_di_tri	Tri	Di	Di	Di	Tri	UPID	Di	Di	Tri	Di	Tri	Tetra_2_2	Di	Tri	0_1c	M	No	N/A	No	No	No	1	TARGET
PANSGY	55	55	No	0	Di	Di	Di	Tri	Di	Tri	Di	Di	Di	Tri	Di	Di	Di	Tri	Di	Di	Tri	Tri	Di	Di	Tri	Di	Tetra_2_2	0_1c	F	dup(1q)	No	No	No	No	0	TARGET
PANSIA	63	63	No	0	Di	UPID	Di	Tri	Tri	Tri	Di	Tri	UPID	Tetra_2_2	Tri	Tri	Di	Tri	Di	Tri	Tri	Tetra_2_2	Di	Di	Tetra_2_2	Tri	Tri	0_1c	F	No	N/A	No	No	No	2	TARGET
PANSKH	55	55	No	0	Di	Di	Di	Tri	Di	Di	Di	Tri	Di	Tri	Di	Di	Di	Tetra_2_2	Di	Di	Tri	Tri	Di	Di	Tri	Di	Tri	0_1c	F	No	N/A	No	No	No	0	TARGET
PANSNA	57	57	No	0	Di	Di	Di	Tri	Di	Tri	Di	Tri	Tri	Tri	Di	Di	Di	Tetra_2_2	Di	Di	Di	Tri	Di	Di	Tetra_2_2	Di	Tri	0_1c	F	No	N/A	No	No	No	0	TARGET
PANSUF	54	54	No	0	Di	Di	Di	Tri	Di	Tri	UPID	Di	Tri	Di	Di	Di	Di	Tri	Di	Di	Di	Di	Di	Di	Tetra_2_2	Di	Tetra_2_2	0_1c	F	No	N/A	No	Yes	No	1	TARGET
PANSXG	53	53	No	0	Di	Di	Di	Tri	Di	Di	Di	Di	Di	Di	Di	Di	Di	Tri	Di	Di	Tri	Tri	Di	Di	Tri	Di	Tetra_2_2	0_1c	F	No	N/A	No	Yes	No	0	TARGET
PANTTB	52	52	No	0	Di	Di	Di	Tri	Di	Di	Di	Di	Tri	Di	Di	Di	Di	Tri	Di	Di	Di	Di	Di	Di	Tetra_2_2	Di	Tri	0_1c	M	No	N/A	No	No	No	0	TARGET WES
PANTUZ	53	53	No	0	Di	Di	Di	Tri	Di	Tri	Di	Di	Di	Di	Di	Di	Di	Di	Di	Di	Di	Tri	Di	Di	Tetra_2_2	Di	Tri	2_copies	M	No	N/A	No	No	No	0	TARGET WES
PANTXA	56	56	No	0	Di	Di	Di	Tri	Di	Di	Di	Tetra_2_2	Di	Tri	Di	Di	Di	Tri	Di	Di	Tri	Tri	Di	Di	Tetra_2_2	Di	Tri	0_1c	F	No	N/A	No	No	No	0	TARGET WES
PANTYP	57	57	No	0	Di	Di	Di	Tri	Di	Di	Di	Tri	Tri	Tri	Di	Di	Di	Tri	Di	Di	Tri	Tri	Di	Di	Tetra_2_2	Di	Tetra_2_2	0_1c	F	No	N/A	No	No	No	0	TARGET WES
PANUEC	58	58	No	0	Di	Di	Di	Di	Tri	Tri	Di	Tri	Di	Tri	Tri	Di	Di	Tetra_2_2	Di	Di	Di	Tetra_2_2	Di	Di	Tetra_2_2	Di	Tri	0_1c	F	dup(1q)	Yes	No	No	No	0	TARGET
PANURR	53	53	No	0	Di	Di	Di	Tri	Di	Tri	Di	Di	Di	Tri	Di	Di	Di	Tri	Di	Di	Tri	Tri	Di	Di	Tri	Di	Tri	Nullc	M	No	N/A	No	No	No	0	TARGET WES
PANUSL	56	55	Yes	1	Di	Di	Di	Tri	Di	Tri	Di	Di	Di	Tri	Di	Di	Di	Sub_di_tri	Di	Di	Tri	Tri	Di	Di	Tetra_2_2	Di	Tri	2_copies	M	No	N/A	No	No	No	0	TARGET WES
PANVCM	67	67	No	0	Di	Tri	Tri	Tri	Tri	Tri	Tri	Tri	Di	Tetra_2_2	Tri	Tri	Di	Tetra_2_2	Di	Tri	Tri	Tri	Di	Di	Tetra_2_2	Tri	Tri	2_copies	M	dup(1q)	No	No	No	No	0	TARGET WES
PANVIB	57	57	No	0	Di	Di	Di	Di	Di	Tri	Di	Di	Di	Tri	Di	Di	Di	Tetra_2_2	Tri	Di	Tri	Tri	Di	Di	Penta	Di	Tri	0_1c	M	No	N/A	No	No	No	0	TARGET WES
PANVKH	61	61	No	0	Di	Tri	UPID	Tri	Tri	Tri	Di	UPT	UPID	Tri	Tri	Tri	Di	Tetra_2_2	UPID	Di	Tri	Tri	Di	Di	Tetra_2_2	Di	Tri	0_1c	F	dup(1q)	No	No	No	No	4	TARGET WES
PANVUV	56	56	No	0	Di	Di	Tri	Di	Di	Tri	Di	Di	Di	Tri	Tri	Di	Di	Tri	Di	Di	Tri	Tri	Di	Di	Tetra_2_2	Di	Tri	0_1c	F	dup(1q)	Yes	No	No	No	0	TARGET
PANVVA	56	55	Yes	1	Di	Di	Di	Tri	Di	Tri	Di	Di	Sub_di_tri	Tri	Di	Di	Di	Tri	Di	Di	Tri	Tri	Di	Di	Tetra_2_2	Di	Tri	0_1c	M	No	N/A	No	No	No	0	TARGET
PANVVB	58	57	Yes	1	Di	Di	Di	Tri	Tri	Di	Di	Tri	Di	Tri	Di	Di	Di	Tetra_2_2	Di	Di	Tri	Tri	Di	Di	Sub_tetra_2_2_penta	Di	Tri	0_1c	F	No	N/A	No	Yes	No	0	TARGET
PANWFL	63	63	No	0	Di	Di	Di	Tri	Tri	Tri	Di	Tri	Di	Tri	Tri	Tri	Di	Tetra_2_2	Di	Di	Tri	Tetra_2_2	Di	Di	Tetra_2_2	Tri	Tetra_2_2	0_1c	F	dup(1q)	No	No	No	No	0	TARGET
PANWHJ	53	53	No	0	Di	Di	Di	Tri	Di	Tri	Di	Di	Di	Di	Di	Di	Di	Tri	Di	Di	Di	Tri	Di	Di	Tetra_2_2	Di	Tri	0_1c	M	No	N/A	No	No	No	0	TARGET
PANWHM	55	55	No	0	Di	Di	Di	Tri	Di	Tri	Di	Di	Di	Tri	Di	Di	Di	Tri	Di	Di	Tri	Tri	Di	Di	Tetra_2_2	Di	Tri	0_1c	F	No	N/A	No	No	No	0	TARGET
PANWJS	55	54	No	1	Di	Di	Di	Tri	Di	Tri	Di	Di	Di	Di	Di	Di	Di	Sub_di_tri	Di	Di	Tri	Tri	Di	Di	Tetra_3_1	Di	Tetra_2_2	0_1c	F	No	N/A	No	No	No	0	TARGET WES
PANWLH	56	56	No	0	Di	Di	Di	Tri	Di	Tri	Di	Tri	Di	Tri	Di	Di	Di	Tri	Di	Di	Tri	Tri	Di	Di	Tetra_2_2	Di	Tri	0_1c	M	No	N/A	No	No	No	0	TARGET WES
PANWSB	65	64	Yes	1	Di	Tri	Sub_di_tri	Tri	Tri	Tri	Tri	Tri	Di	Tri	Tri	Tri	Di	Tri	Di	Di	Tri	Tetra_2_2	Di	Di	Tetra_2_2	Tri	Tetra_2_2	0_1c	F	No	N/A	No	Yes	No	0	TARGET
PANWWG	57	57	No	0	Di	Di	Di	Tri	Di	Tri	Di	Di	Tri	Tri	Di	Di	Di	Tri	Di	Di	Tri	Tri	Di	Di	Tetra_2_2	Di	Tetra_2_2	0_1c	F	dup(1q)	No	Yes	No	No	0	TARGET WES
PANWYK	56	56	No	0	Di	Di	Di	Tri	Di	Tri	Di	Tri	Di	Tri	Di	Di	Di	Tri	Di	Di	Tri	Tri	Di	Di	Tetra_2_2	Di	Tri	0_1c	F	No	N/A	No	No	No	0	TARGET
PANWYM	58	58	No	0	Di	Di	UPID	Di	Tri	Tri	UPID	Tri	Di	Tetra_2_2	UPID	UPID	Di	Tri	UPID	Di	Tri	Tri	UPID	Di	Tetra_2_2	Tri	Tri	0_1c	M	No	No	No	No	No	6	TARGET WES
PANXAC	57	56	Yes	1	Di	Di	Di	Tri	Tri	Tri	Di	Di	Sub_tri_UPID	Tri	Di	Di	Di	Tri	Di	Di	Tri	Tri	Di	Di	Tetra_2_2	Di	Tri	0_1c	F	No	N/A	No	No	No	1	TARGET
PANXDR	60	59	No	1	Di	Di	Di	Di	Tri	Tri	Di	Tri	Di	Tetra_2_2	Tri	Sub_di_tri	Di	Tri	Di	Tri	Tri	Tri	Di	Di	Tetra_3_1	Di	Tri	0_1c	M	No	N/A	No	No	Yes	0	TARGET
PANXGM	54	54	No	0	Di	Di	Di	Tri	Di	Di	Di	Di	UPID	Tri	Di	Di	Di	Tri	Di	Di	Tri	Tri	Di	Di	Tetra_2_2	Di	Tri	0_1c	M	No	No	No	No	No	1	TARGET WES
PANXLP	57	57	No	0	Di	Di	Di	Tri	Di	Tri	Di	Tri	UPID	Tri	Di	Di	Di	Tri	Di	Di	Tri	Tri	Di	Di	Tetra_2_2	Di	Tri	2_copies	M	No	No	No	No	No	1	TARGET WES
PANXPE	55	55	No	0	Di	Di	Di	Tri	Di	Di	Di	Tri	UPID	Di	Di	Di	Di	Tri	Tri	Di	Tri	Tri	Di	Di	Tetra_2_2	Di	Tri	0_1c	F	No	N/A	No	No	No	1	TARGET
PANXTP	58	57	Yes	1	Di	Di	Di	Tri	Tri	Tri	Di	Di	Sub_di_tri	Tri	Tri	Di	Di	Tri	Di	UPID	Tri	Tri	Di	Di	Tetra_2_2	Di	Tri	0_1c	M	No	No	No	No	No	0	TARGET WES
PANYAL	57	55	Yes	2	Di	Di	Di	Tri	Di	Tri	Di	Sub_di_tri	Di	Tri	Di	Di	Di	Tri	Di	Di	Tri	Tri	Di	Di	Sub_tri_tetra_2_2	Di	Tri	2_copies	M	No	N/A	No	No	No	0	TARGET
PANYEJ	58	58	No	0	Di	Di	Di	Tri	Di	Tri	Tri	Tri	Di	Tri	Di	Di	Di	Tri	Di	Di	Tri	Tri	Di	Di	Tetra_2_2	Di	Tri	2_copies	M	No	N/A	No	No	No	0	TARGET
PANYFY	56	56	No	0	Di	Di	Di	Tri	Di	Tri	Di	Tri	Di	Tri	Di	Di	Di	Tri	Di	Di	Tri	Tri	Di	Di	Sub_tri_tetra_3_1	Di	Tri	0_1c	F	No	N/A	No	Yes	No	0	TARGET
PANYHE	55	55	No	0	Di	Di	Di	Di	UPID	Tri	Di	Di	Di	Tri	Di	Di	Di	Tetra_2_2	Di	Di	Di	Tri	Di	Di	Tetra_2_2	Di	Tri	2_copies	M	No	N/A	No	No	No	1	TARGET
PANYJJ	65	65	No	0	Di	Di	Tri	Tri	Tri	Tri	Tri	Tri	Di	Tetra_2_2	Tri	Tri	Di	Tetra_3_1	Di	Tri	Tri	Tri	Di	Di	Penta	Di	Tri	0_1c	F	dup(1q)	No	No	No	No	0	TARGET
PANYXD	53	53	No	0	Di	Di	Di	Tri	Di	Tri	Di	Di	Di	Di	Di	Di	Di	Tri	Di	Di	Di	Tri	Di	Di	Tetra_2_2	Di	Tri	0_1c	M	No	No	No	No	i(17q)	0	TARGET WES
PANYYE	56	55	Yes	1	Sub_di_tri	Di	Di	Di	Tri	Tri	Di	Di	UPID	Tri	Tri	Di	Di	Di	Di	Di	Di	Tri	Di	Di	Tetra_2_2	Tri	Tri	0_1c	M	dup(1q)	No	No	No	i(17q)	1	TARGET
PANYYV	57	57	Yes	1	Di	Di	Di	Tri	Di	Tri	Di	Sub_di_tri	Di	Tri	Di	Di	Di	Tetra_2_2	Di	Di	Tri	Tri	Di	Di	Tetra_2_2	Di	Tri	0_1c	F	No	N/A	No	No	No	0	TARGET
PANZBY	55	55	No	0	Di	Di	Di	Tri	Di	Tri	Di	Di	Di	Tri	Di	Di	Di	Tri	Di	Di	Tri	Tri	Di	Di	Tetra_2_2	Di	Tri	0_1c	F	No	No	No	No	No	0	TARGET WES
PANZEG	57	57	No	0	Di	Di	Di	Di	Tri	Tri	Tri	Tetra_2_2	Di	Di	Di	Di	Di	Tri	Di	Di	Tri	Tri	Di	Di	Tetra_2_2	Di	Tri	0_1c	F	No	N/A	No	No	No	0	TARGET WES
PANZGD	53	53	No	0	Di	Di	Di	Di	Di	Tri	Di	Di	Di	Tri	Di	Di	Di	Tri	Di	Di	Tri	Di	Di	Di	Tetra_2_2	Di	Tri	0_1c	M	No	N/A	No	No	No	0	TARGET
PANZPU	59	59	No	0	Di	Di	Di	Tri	Tri	Tri	Di	Di	Tri	Tri	Di	Di	Di	Penta	Di	Di	Tri	Tri	Di	Di	Tetra_2_2	Di	Tri	0_1c	M	No	N/A	No	No	No	0	TARGET WES
PANZYY	58	57	No	1	Di	Di	Di	Tri	Di	Tri	Di	Di	Sub_di_tri	Tri	Di	Di	Di	Tri	Di	Di	Tri	Tetra_2_2	Di	Di	Tetra_2_2	Di	Tri	2_copies	M	dup(1q)	Yes	No	No	No	0	TARGET WES
PAPADT	56	56	No	0	Di	Di	UPID	Tri	Di	Tri	Di	Di	UPID	Tri	Di	Di	Di	Tri	Di	Di	Tri	Tri	Di	Di	Tetra_2_2	Di	Tri	2_copies	M	No	N/A	No	No	No	2	TARGET WES
PAPAEV	57	57	No	0	Di	Di	Di	Tri	Di	Tri	Di	Tri	Di	Tri	Di	Di	Di	Tri	Di	Di	Tri	Tetra_2_2	Di	Di	Tetra_2_2	Di	Tri	0_1c	F	dup(1q)	No	No	No	No	0	TARGET
PAPAFL	55	55	No	0	Di	Di	Di	Tri	Di	Tri	Di	Di	Di	Tri	Tri	Di	Di	Tetra_2_2	Di	Di	Di	Tri	Di	Di	Tetra_2_2	Di	Di	0_1c	M	dup(1q)	Yes	No	No	del(17p)	0	TARGET
PAPAGB	61	61	No	0	Di	Di	Di	Di	Tri	Tri	Di	Tri	UPID	Di	Tri	Di	Di	Tetra_2_2	Di	Di	Di	Tetra_2_2	Tri	Tri	Tri	Tetra_2_2	Tetra_2_2	0_1c	F	No	N/A	No	No	No	1	TARGET WES
PAPAIZ	52	52	No	0	Di	Di	Di	Di	Di	Tri	Di	Di	Di	Di	Di	Di	Di	Tri	Di	Di	Tri	Di	Di	Di	Tri	Di	Tetra_2_2	0_1c	F	No	N/A	No	Yes	No	0	TARGET
PAPANB	60	60	No	0	Di	Di	Di	Tri	Tri	Tri	Di	Tri	Tri	Tetra_2_2	Di	Di	Di	Tetra_2_2	Di	Di	Di	Tri	Di	Di	Tetra_2_2	Di	Tri	2_copies	M	dup(1q)	No	No	No	No	0	TARGET WES
PAPAPC	57	55	No	2	Di	Di	Di	Tri	Di	Tri	Di	Sub_di_tri	Di	Tri	Di	Di	Di	Tri	Di	Di	Tri	Sub_tri_tetra_2_2	Di	Di	Tetra_2_2	Di	Tri	0_1c	F	dup(1q)	Yes	No	No	No	0	TARGET WES
PAPAVC	54	54	No	0	Di	Di	Di	Tri	Tri	Tri	Di	Di	Di	Tri	Di	Di	Di	Tri	Di	Di	Di	Tri	Di	Di	Tri	Di	Tri	0_1c	F	No	N/A	Yes	No	No	0	TARGET
PAPAVR	58	58	No	0	Di	Di	Tri	Tri	Di	Tri	Di	Tri	Di	Tetra_2_2	Di	Tri	Di	Tri	Di	Di	Di	Tetra_2_2	Di	Di	Tri	Di	Tri	0_1c	F	No	N/A	No	No	Gain_17q	0	TARGET WES
PAPBAI	56	56	No	0	Di	Di	Di	Tri	UPID	Tri	Di	UPID	Di	Tri	Di	Di	Di	Tri	Di	UPID	Tri	Tetra_2_2	Di	Di	Tetra_2_2	Di	Tri	0_1c	M	dup(1q)	No	No	No	No	3	TARGET WES
PAPBAN	57	57	No	0	Di	Di	Tri	Di	Di	Tri	Di	Di	Di	Tri	Di	Tri	Di	Tetra_2_2	Di	Di	Tri	Tri	Di	Di	Tetra_2_2	Di	Tri	0_1c	F	dup(1q)	No	No	No	No	0	TARGET WES
PAPBES	58	57	Yes	1	Di	Di	Di	Tri	Tri	Tri	Di	Tri	UPID	Tri	UPID	Di	Di	Tri	Di	Di	Tri	Tri	Di	UPID	Sub_tetra_2_2_penta	Di	Tri	0_1c	M	No	N/A	No	No	No	3	TARGET
PAPBFN	52	52	No	0	Di	Di	Di	Tri	Di	Tri	Mono	Di	Di	Tri	Tri	Di	UPID	Tri	Di	Di	Di	Di	Di	Di	Tetra_2_2	Di	Tri	Nullc	M	No	N/A	No	No	No	1	TARGET	Nullisomy Y
PAPBKV	53	53	No	0	Di	Di	Di	Tri	Di	Tri	Di	Di	Di	Di	Di	Di	UPID	Tri	Di	Di	Tri	Di	Di	Di	Tetra_2_2	Di	Tri	0_1c	M	No	N/A	No	No	No	1	TARGET
PAPBWZ	55	55	No	0	Di	UPID	Di	Tri	Di	Tri	Di	Di	Di	Di	Di	UPID	UPID	Tri	Di	Di	Tri	Tri	Di	UPID	Tetra_2_2	UPID	Tri	2_copies	M	dup(1q)	No	No	No	No	5	TARGET
PAPBYU	55	55	No	0	Di	Di	Di	Tri	Di	Tri	Di	Tri	Di	Tri	Di	Di	Di	Tetra_2_2	Di	Di	Di	Di	Di	Di	Tetra_2_2	Di	Tri	0_1c	M	dup(1q)	Yes	No	No	Gain_17q	0	TARGET
PAPCCB	56	56	No	0	Di	Di	Di	Tri	Di	Tri	Di	Di	Di	Tri	Di	Di	Di	Tri	Di	Di	Tri	Tetra_2_2	Di	UPID	Tetra_2_2	Di	Tri	0_1c	F	No	N/A	No	No	No	1	TARGET
PAPCGZ	57	55	Yes	2	Di	Di	Di	Tri	Di	Tri	Di	Sub_di_tri	Sub_tri_UPID	Di	Di	Di	Di	Tetra_2_2	Di	Di	Tri	Tri	Di	Di	Tetra_2_2	Di	Tri	0_1c	F	No	N/A	No	No	No	1	TARGET
PAPCNG	56	55	Yes	1	Di	Di	Di	Tetra_2_2	Di	Tri	Di	Di	Di	Tri	Sub_tri_UPID	Di	Di	Tri	Di	Di	Di	Tri	Di	Di	Tetra_2_2	Di	Tri	0_1c	M	dup(1q)	Yes	No	No	Gain_17q	1	TARGET
PAPCNR	51	51	No	0	Di	Di	Di	Tri	Di	Tri	Di	Di	Di	Di	Di	Di	Di	Tri	Di	Di	Di	Di	Di	Di	Tetra_2_2	Di	UPID	0_1c	F	No	N/A	No	No	i(17q)	1	TARGET
PAPCRJ	54	54	No	0	Di	Di	Di	Di	Di	Tri	Di	Di	Di	Tri	Di	Di	Di	Tri	Di	Di	Tri	Tri	Di	Di	Tetra_2_2	Di	Tri	0_1c	F	No	N/A	No	No	No	0	TARGET WES
PAPCUI	57	57	No	0	Di	Di	Di	Di	Di	Tri	Di	Di	Di	Tetra_2_2	Di	Di	Di	Tri	Di	Di	Tri	Tetra_2_2	Di	Di	Tetra_2_2	Di	Tri	2_copies	M	No	N/A	No	No	No	0	TARGET WES
PAPCWN	63	63	No	0	Tri	Tri	Di	Tri	Tri	Di	Di	Tetra_2_2	UPID	Di	Tri	Tri	Di	Tetra_2_2	Di	Di	Tri	Di	Tri	Tri	Tetra_2_2	Tri	Tri	0_1c	F	No	N/A	No	No	complex	1	TARGET
PAPDCR	55	55	No	0	Di	Di	Di	Tri	Di	Tri	Di	Di	Di	Tri	Di	Di	Di	Tri	Di	Di	Di	Tri	Di	Di	Tetra_2_2	Di	Tri	2_copies	M	No	N/A	No	No	No	0	TARGET
PAPDGF	54	53	Yes	1	Di	Di	Di	Tri	Di	Tri	Di	Di	Sub_tri_UPID	Tri	Di	Di	Di	Di	Di	Di	Di	Tri	Di	Di	Tetra_2_2	Di	Tri	0_1c	M	No	N/A	No	No	No	1	TARGET
PAPDHA	55	55	No	0	Di	Di	UPID	Tri	Di	Tri	Di	Di	Di	Tri	Di	Di	Di	Tri	UPID	Di	Tri	Tri	Di	Di	Tetra_2_2	Di	Tri	0_1c	M	dup(1q)	No	No	No	No	2	TARGET WES
PAPDJM	54	51	Yes	3	Di	Di	Di	Sub_di_tri	Di	Tri	Di	Sub_di_tri	Di	Sub_di_tri	Di	Di	Di	Tri	Di	Di	Tri	Di	Di	Di	Tetra_2_2	Di	Tri	Nullc	M	No	N/A	No	No	No	0	TARGET	Nullisomy Y
PAPDKR	56	56	No	0	Di	Di	Di	Tri	Di	Tri	Di	Di	Di	Tri	Di	Di	Di	Tri	Di	Di	Tri	Tri	Di	Di	Tetra_2_2	Di	Tetra_2_2	0_1c	F	dup(1q)	No	No	No	No	0	TARGET WES
PAPDLH	57	54	Yes	3	Di	Di	Di	Sub_di_tri	Di	Tri	Di	Sub_di_tri	Di	Tri	Di	Di	Di	Tri	Di	Di	Sub_di_tri	Tetra_2_2	Di	Di	Tetra_2_2	Di	Tri	0_1c	F	dup(1q)	Yes	No	No	No	0	TARGET
PAPDRL	56	55	Yes	1	Di	Di	Di	Tetra_2_2	Di	Tri	Di	Di	UPID	Tri	Di	Di	Di	Tri	Di	Di	Tri	Tri	Di	Di	Tetra_2_2	Di	Sub_tri_UPID	0_1c	F	dup(1q)	No	Yes	No	No	1	TARGET
PAPDTN	56	56	No	0	Di	Di	Di	Tri	UPID	Tri	Di	Tri	UPID	Tri	Di	Di	Di	Tetra_2_2	Di	Di	Tri	Tri	Di	Di	Tetra_2_2	Di	Tri	Nullc	M	No	N/A	No	No	No	2	TARGET	Nullisomy Y
PAPDUF	56	56	No	0	Di	Di	Di	Tri	Di	Tri	Di	Di	Di	Tri	Di	Di	Di	Tri	Tri	Di	Tri	Di	Di	Di	Penta	Di	Tri	0_1c	M	dup(1q)	Yes	No	No	No	0	TARGET
PAPDWT	54	53	Yes	1	Di	Di	Di	Di	Di	Tri	Di	Di	Di	Tri	Di	Di	Di	Tri	Di	Di	Di	Tri	Di	Di	Sub_tetra_2_2_penta	Di	Tri	0_1c	F	dup(1q)	Yes	No	No	No	0	TARGET
PAPDXF	55	54	Yes	1	Di	Di	Di	Tri	Di	Tri	Di	Di	Di	Sub_di_tri	Di	Di	Di	Tri	Di	Di	Tri	Tri	Di	Di	Tetra_2_2	Di	Tri	0_1c	M	dup(1q)	Yes	No	No	No	0	TARGET
PAPDYE	58	58	No	0	Di	Di	Di	Tri	Di	Tri	Di	Tri	UPID	Tetra_2_2	Tri	Di	Di	Tri	Di	Di	Di	Tri	Di	Di	Tetra_2_2	Di	Tri	2_copies	M	No	N/A	No	No	No	1	TARGET WES
PAPECI	58	58	No	0	Di	Di	Di	Tri	Tri	Tri	Di	Di	Di	Tri	Tri	Tri	Di	Tri	Di	Tri	Tri	Tri	Di	Di	Tetra_2_2	Di	UPID	0_1c	F	No	N/A	No	No	No	1	TARGET
PAPEMC	60	60	No	0	Di	Di	Di	Tri	Tri	Tri	Tri	Tri	UPID	Tri	Di	Tri	Di	Tri	Di	Di	Tri	Tetra_2_2	Di	Di	Tri	Tri	Tri	0_1c	M	dup(1q)	Yes	No	No	No	1	TARGET WES
PAPEPP	56	56	No	0	Di	Di	Di	Tri	Tri	Tri	Di	Tri	UPID	Tri	Di	Di	Di	Tri	Di	Di	Tri	Di	Di	Di	Tetra_2_2	Di	Tri	0_1c	F	No	N/A	No	No	No	1	TARGET
PAPERK	53	52	Yes	1	Di	Di	Di	Di	Di	Tri	Di	Di	Di	Tetra_2_2	Di	Di	Di	Tri	Di	Di	Di	Di	Di	Di	Tetra_2_2	Di	Tri	Sub_mono_null	M	No	N/A	No	No	No	0	TARGET
PAPERW	57	57	No	0	Di	Di	UPID	Tri	Di	Tri	Di	Di	UPID	Tri	Di	UPID	Di	Tri	Di	Di	Tri	Tri	Di	Di	Penta	Di	Tetra_2_2	0_1c	F	dup(1q)	Yes	No	No	No	3	TARGET WES
PAPESW	57	56	Yes	1	Di	Di	Di	Tri	Di	Tri	Di	Tri	Sub_di_tri	Di	Di	Di	Di	Tetra_2_2	Di	Di	Tri	Di	Di	Di	Tetra_2_2	Di	Tetra_2_2	0_1c	F	No	N/A	No	Yes	No	0	TARGET
PAPESY	56	55	Yes	1	Di	Di	Di	Tri	Di	Tri	UPID	Sub_di_tri	Di	Tri	UPID	Di	Di	Tri	Di	Di	Tri	Tri	Di	Di	Tetra_2_2	Di	Tri	0_1c	F	No	N/A	No	No	No	2	TARGET WES
PAPEUN	56	56	No	0	Di	Di	Di	Tri	Di	Di	Di	Tri	Di	Tri	Di	Di	Di	Tri	Di	Di	Tri	Tri	Di	Di	Tetra_2_2	Di	Tri	2_copies	M	No	N/A	No	No	No	0	TARGET
PAPEVU	55	55	No	0	Di	Di	Di	Di	Di	Tri	Di	Di	Di	Tri	Di	Di	Di	Tri	Di	Di	Tri	Tri	Di	Di	Tetra_3_1	Di	Tetra_2_2	0_1c	F	No	N/A	No	No	No	0	TARGET
PAPEXI	59	59	No	0	Di	Di	Di	Tri	Di	Tri	Di	Tri	UPID	Tri	Tri	Di	Di	Tetra_2_2	Di	Di	Tri	Tri	Di	Di	Tetra_2_2	Tri	Tri	0_1c	F	dup(1q)	No	No	No	No	1	TARGET
PAPFBX	58	58	No	0	Di	Di	Di	Tri	Di	Tri	Di	Tri	UPID	Tri	Tri	Di	UPID	Tri	Di	Di	Tri	Tri	Di	Di	Penta	Di	Tri	0_1c	F	dup(1q)	Yes	No	No	No	2	TARGET WES
PAPFCM	55	55	No	0	Di	Di	Di	Tri	Di	Tri	Di	Tri	Di	Tri	Di	Di	Di	Di	Di	Di	Tri	Tri	Di	Di	Tetra_2_2	Di	Tri	0_1c	M	No	N/A	No	No	No	0	TARGET
PAPFEG	54	54	No	0	Di	Di	Di	Tri	Di	Tri	Di	Di	Di	Tri	Di	Di	Di	Tri	Di	Di	Tri	Tri	Di	Di	Tri	Di	Tri	0_1c	F	No	N/A	No	No	No	0	TARGET
PAPFHH	54	54	No	0	Di	Di	Di	Tri	Di	Di	Di	Di	Di	Tri	Tri	Di	Di	Tri	Di	Di	Di	Tri	Di	Di	Tetra_2_2	Di	Tri	0_1c	F	No	N/A	No	No	No	0	TARGET WES
PAPFHT	56	55	Yes	1	Di	Di	Di	Tri	Di	Tri	Di	Di	Sub_di_tri	Tri	Di	Di	Di	Tri	Di	Di	Tri	Tri	Di	Di	Tetra_2_2	Di	Tri	0_1c	F	No	N/A	No	No	No	0	TARGET
PAPFIX	60	60	No	0	Di	Di	UPID	Tri	Tri	Tri	Tri	Tri	UPID	Tri	Di	Di	Di	Tetra_2_2	Di	Di	Tri	Tri	Di	Di	Tetra_2_2	Tri	Tri	0_1c	F	No	N/A	No	No	No	2	TARGET WES
PAPFKA	56	56	No	0	UPID	Di	Di	Tri	Di	Tri	Di	Di	UPID	Tri	UPID	Di	Di	Tetra_2_2	UPID	Di	Di	Tetra_2_2	Di	Di	Tetra_2_2	Di	Tri	0_1c	F	No	N/A	No	No	No	4	TARGET WES
PAPFNN	55	55	No	0	Di	Di	Tri	Tri	Di	Tri	Di	Di	Tri	Tri	Di	Di	Di	Tri	Di	Di	Di	Di	Di	Di	Tetra_2_2	Di	Tri	0_1c	M	No	N/A	No	No	No	0	TARGET
PAPFXN	56	55	Yes	1	Di	Di	Di	Tri	Di	Tri	Di	Di	Di	Tri	UPID	Di	Di	Tri	Di	Di	Tri	Tetra_2_2	Di	Di	Tetra_2_2	Di	Sub_tri_UPID	0_1c	F	dup(1q)	Yes	No	No	No	2	TARGET
PAPFZL	55	55	No	0	Di	Di	Di	Di	Di	Tri	Di	Di	Di	Tri	Tri	Di	Di	Tri	Di	Di	Di	Tetra_2_2	Di	Di	Tetra_2_2	Di	Tri	0_1c	F	No	N/A	No	No	No	0	TARGET WES
PAPGDR	55	55	No	0	Di	Di	Di	Tri	Di	Tri	Di	Di	Di	Tri	Di	Di	Di	Tri	Di	Di	Tri	Di	Di	Di	Tetra_2_2	Di	Tetra_2_2	0_1c	F	dup(1q)	No	No	Yes	No	0	TARGET
PAPGMT	53	53	No	0	Di	Di	Di	Di	Di	Tri	Di	Di	Di	Tri	Di	UPID	Di	Tri	Di	Di	Tri	Tri	Di	Di	Tetra_2_2	Di	UPID	0_1c	F	No	N/A	No	No	No	2	TARGET WES
PAPHCA	58	58	No	0	Di	Di	Di	Tri	Di	Tri	Tri	Tri	Di	Tri	UPID	Tri	Di	Tri	Di	Di	Tri	Tri	Di	Di	Tetra_2_2	Tri	UPID	0_1c	F	No	N/A	No	No	No	2	TARGET WES
PAPHCJ	57	57	No	0	Di	Di	Di	Tri	Di	Tri	Di	Di	Tri	Tri	Di	Di	Di	Tetra_2_2	Di	Di	Tri	Di	Di	Di	Tetra_2_2	Di	Tri	2_copies	M	No	N/A	No	No	No	0	TARGET
PAPHEV	53	53	No	0	Di	Di	Di	Tri	Di	Tri	Di	Di	UPID	Di	Di	Di	Di	Tri	Di	Di	Tri	Tri	Di	Di	Tri	Di	Tri	0_1c	M	No	N/A	No	No	No	1	TARGET
PAPHHP	54	54	No	0	Di	Di	Di	Tri	Tri	Tri	Di	Di	Di	Di	Di	Di	UPID	Tri	Di	Di	Di	Di	Di	Di	Penta	Di	Tri	0_1c	M	dup(1q)	No	No	No	No	0	TARGET WES
PAPHIG	54	54	No	0	Di	Di	Di	Tri	Di	Tri	Di	Di	Di	Di	Di	Di	Di	Tri	Di	Di	Tri	Di	Di	Di	Tetra_2_2	Di	Tri	2_copies	M	No	N/A	No	No	No	0	TARGET WES
PAPHNR	56	56	No	0	Di	Di	Di	Tri	Di	Tri	Di	Tetra_2_2	Di	Tri	Di	Di	Di	Tri	Di	Di	Tri	Tri	Di	Di	Tri	Di	Tri	0_1c	F	No	N/A	No	Yes	No	0	TARGET WES
PAPHXJ	53	53	No	0	Di	Di	Di	Di	Tri	Tri	Di	Di	Di	Di	Di	Di	Di	Tri	Di	Di	Tri	Di	Di	Di	Tri	Di	Tetra_2_2	0_1c	F	No	N/A	No	No	No	0	TARGET WES
PAPHYM	57	57	No	0	Di	Di	Di	Tri	Tri	Di	Di	Tri	Di	Tri	Di	Di	UPID	Tri	Di	Di	Tri	Tri	Di	Di	Tetra_2_2	Di	Tetra_2_2	0_1c	F	No	N/A	Yes	No	No	1	TARGET WES
PAPICC	55	55	No	0	Di	Di	Di	Tri	Di	Tri	Di	Di	Di	Tri	Di	Di	Di	Tetra_2_2	Di	Di	Di	Tri	Di	Di	Tetra_2_2	Di	Tri	0_1c	M	No	N/A	No	No	No	0	TARGET WES
PAPIEW	54	54	No	0	Di	Di	Di	Di	Di	Tri	Di	Di	UPID	Tri	Di	Di	Di	Tri	Di	Di	Tri	Tri	Di	Di	Tetra_2_2	Di	Tri	0_1c	M	No	N/A	No	No	No	1	TARGET WES
PAPIHU	52	52	No	0	Di	Di	Di	Di	Di	Tri	Di	Di	Di	Di	Di	Di	Di	Tri	Di	Di	Tri	Di	Di	Di	Tetra_2_2	Di	Tri	0_1c	M	No	N/A	No	No	No	0	TARGET WES
PAPIJB	53	52	Yes	1	Di	Di	Di	Di	Di	Tri	Sub_tri_UPID	Di	UPID	Di	Di	Di	Di	Tri	Di	Di	Tri	Tri	Di	Di	Tetra_2_2	Di	UPID	0_1c	F	No	N/A	No	No	No	3	TARGET
PAPIJD	55	55	No	0	Di	Di	Di	Di	Di	Tri	Di	Di	Di	Tri	Di	Di	Di	Tri	Di	Di	Tri	Tri	Di	Di	Penta	Di	Tri	0_1c	M	No	N/A	No	No	No	0	TARGET WES
PAPIJM	57	57	No	0	Di	Di	Di	Tri	Tri	Tri	Di	Tri	Di	Tri	Di	Di	Di	Tri	Di	Di	Di	Tri	Di	Di	Tetra_2_2	Tri	Tri	0_1c	M	No	N/A	No	No	No	0	TARGET
PAPIKU	55	55	No	0	Di	Di	Di	Tri	Di	Tri	Di	Di	UPID	Tri	Di	Di	Di	Tetra_2_2	Di	Di	Tri	Tri	Di	Di	Tri	Di	Tri	0_1c	M	No	N/A	No	No	No	1	TARGET
PAPILF	55	54	Yes	1	Di	Di	Di	Di	Di	Tri	Di	Di	Sub_di_tri	Tri	Di	Di	Di	Tri	Di	Di	Tri	Tri	Di	Di	Tetra_2_2	Di	Tri	0_1c	M	dup(1q)	No	No	Yes	No	0	TARGET WES
PAPILG	56	55	Yes	1	Di	Di	Di	Tri	Di	Tri	Di	Di	Sub_tri_UPID	Tri	Di	Di	Di	Tetra_2_2	UPID	Di	Tri	Di	Di	Di	Tri	Di	Tri	0_1c	M	No	N/A	No	No	No	2	TARGET WES
PAPIML	53	53	No	0	Di	Di	UPID	Di	Di	Tri	UPID	Di	UPID	UPID	Di	Di	Di	Tri	Di	Di	Tri	Di	Di	Di	Tetra_2_2	Di	Tetra_2_2	0_1c	F	No	N/A	No	No	No	4	TARGET
PAPIPG	56	56	No	0	Di	Di	Di	Tri	Di	Tri	Di	Di	UPID	Tri	Di	Di	Di	Di	Di	Tri	Tri	Tetra_2_2	Di	Di	Tetra_2_2	Di	Tri	0_1c	M	dup(1q)	N/A	No	No	No	1	TARGET WES
PAPJIB	53	52	Yes	1	Di	Di	Di	Di	Di	Tri	Di	Di	Di	Di	Di	Di	Di	Tri	Sub_tri_UPID	Di	Tri	Di	Di	Di	Tetra_2_2	Di	Tri	0_1c	F	No	N/A	No	No	No	1	TARGET
PAPLDM	54	54	No	0	Di	Di	Di	Tri	Di	Tri	Di	Di	UPID	Di	Di	Di	Di	Tri	Di	Di	Tri	Tri	Di	Di	Tetra_2_2	Di	Tri	0_1c	F	No	N/A	No	No	No	1	TARGET
PAPNFY	56	56	No	0	Di	Di	Di	Tri	Di	Tri	Di	Tri	Di	Tri	Di	Di	Di	Tetra_2_2	Di	Di	Tri	Di	Di	Di	Tetra_2_2	Di	Tri	0_1c	F	No	N/A	No	No	No	1	TARGET
PAPTHJ	56	56	No	0	Di	Di	Di	Di	Tri	Tri	Di	Tri	Di	Tri	Di	Di	Di	Tri	Di	Di	Di	Tri	Di	Di	Tetra_2_2	Tri	Tri	0_1c	F	dup(1q)	Yes	No	No	Sub_i(17q)	0	TARGET
PAPVTA	51	51	No	0	Di	Di	Di	Di	Di	Tri	Di	Di	Di	Di	Di	Di	Di	Tri	Di	Di	Di	Di	Di	Di	Tetra_2_2	Di	Tri	0_1c	M	No	N/A	No	No	No	0	TARGET
PAPXED	56	55	Yes	2	Di	Di	Di	Tri	Di	Tri	Di	Di	Sub_UPID_di	Tri	Di	Di	Di	Tetra_2_2	Di	Di	Tri	Tri	Di	Di	Tetra_2_2	Di	Sub_tri_UPID	0_1c	F	No	N/A	No	No	del(17p)	2	TARGET
PAPZPJ	55	54	Yes	1	Di	Di	Di	Tri	Di	Tri	Di	Di	UPID	Tri	Di	Di	Di	Tri	Di	Sub_di_tri	Tri	Tri	Di	Di	Tri	Di	Tri	0_1c	M	No	N/A	No	No	No	1	TARGET WES
PAPZPZ	54	54	No	0	Di	Di	Di	Tri	Di	Tri	Di	Di	Di	Di	Di	Di	Di	Tri	Di	Di	Tri	Tri	Di	Di	Tetra_2_2	Di	Tri	0_1c	F	No	N/A	No	No	No	0	TARGET WES
PAPZUE	53	52	Yes	1	Di	Di	Di	Di	Di	Tri	Di	Di	Di	Tri	Di	Di	Di	Sub_tri_UPID	Di	Di	Di	Tri	Di	Di	Tetra_2_2	Di	Tri	0_1c	M	No	N/A	No	No	No	1	TARGET WES
PARACE	52	52	No	0	Di	Di	Di	Tri	Di	Tri	Di	Di	Di	Di	Di	Di	Di	Tri	Di	Di	Tri	Di	Di	Di	Tri	Di	Tri	0_1c	F	No	N/A	No	No	No	0	TARGET WES
PARAFI	60	60	No	0	Di	Di	Di	Tri	Tri	Di	UPID	Di	Tri	Tri	Tri	Tri	Di	Tri	Di	Tri	Tri	Tri	Di	Di	Tetra_2_2	Tri	Tri	0_1c	M	dup(1q)	No	No	No	No	1	TARGET WES
PARANN	56	56	No	0	Di	Di	Di	Tri	Di	Tri	Di	Tri	Di	Tri	Di	Di	Di	Tri	Di	Di	Tri	Tri	Di	Di	Tetra_2_2	Di	Tri	0_1c	F	No	N/A	No	No	No	0	TARGET WES
PARAPT	53	52	Yes	1	Di	Di	Di	Di	Di	Tri	Di	Di	Di	Tri	Di	Di	Di	Tri	Di	Di	Tri	Di	Di	Di	Tetra_2_2	Di	Sub_tri_UPID	0_1c	F	No	N/A	No	No	No	1	TARGET WES
PARASC	55	55	No	0	Di	Di	Di	Tri	Di	Tri	Di	Di	Di	Di	Di	Di	Di	Tri	Di	Di	Tri	Tri	Di	Di	Tetra_2_2	Di	Tetra_2_2	0_1c	F	No	N/A	No	No	No	0	TARGET WES
PARATY	65	64	Yes	1	Di	Di	Tri	Tri	Tri	Tri	Tri	Tri	Di	Sub_tri_tetra_2_2	Tri	Tri	Di	Tetra_2_2	Di	Tri	Tri	Tri	UPID	Di	Tetra_2_2	Di	Tri	2_copies	M	dup(1q)	No	No	No	No	1	TARGET WES
PARBBV	55	55	No	0	Di	Di	Di	Di	Di	Tri	Di	Di	Di	Tetra_2_2	Tri	Di	Di	Tri	Di	Di	Di	Tri	Di	Di	Tetra_2_2	Di	Tri	0_1c	F	No	N/A	No	No	No	0	TARGET WES
PARBHI	58	58	No	0	Di	Di	Di	Tri	Tri	Tri	Di	Tri	Di	Tri	UPID	Di	Di	Tri	Di	Tri	Tri	Tri	UPID	Di	Tetra_3_1	Di	Tri	0_1c	M	No	N/A	No	No	No	2	TARGET WES
PARBKG	54	53	Yes	1	Di	Di	Di	Tri	Di	Tri	Di	Di	Sub_tri_UPID	Di	Di	Di	Di	Tri	Di	Di	Tri	Tri	Di	Di	Tri	Di	Tri	0_1c	F	No	N/A	No	No	No	1	TARGET WES
PARBLL	53	53	No	0	Di	Di	Di	Tri	Di	Tri	Di	Di	Di	Di	Di	Di	Di	Tri	Di	Di	Tri	Tri	Di	Di	Tri	Di	Tri	0_1c	M	No	N/A	No	No	No	0	TARGET WES
PARBND	54	54	No	0	Di	Di	Di	Tri	Di	Di	Di	Tri	Tri	Tri	Di	Di	Mono	Tri	Di	Di	Di	Tri	Di	Di	Tetra_2_2	Di	Tri	0_1c	M	No	N/A	No	No	No	0	TARGET WES
PARBNY	53	53	No	0	Di	Di	Di	Tri	Di	Tri	Di	Di	Di	Di	Di	Di	Di	Tri	Di	Di	Tri	Tri	Di	Di	Tri	Di	Tri	0_1c	M	No	N/A	No	No	No	0	TARGET WES
PARBRK	53	53	No	0	Di	Di	Di	Di	Di	Tri	UPID	Di	UPID	Tri	Di	Di	Di	Tri	Di	Di	Di	Tri	Di	Di	Tetra_2_2	Di	Tri	0_1c	F	No	N/A	No	No	Gain_17q	2	TARGET
PARBRM	56	56	No	0	Di	Di	Di	Tri	Di	Tri	Di	Tri	Di	Tri	Tri	Di	Di	Tri	Di	Di	Tri	Tri	Di	Di	Tri	Di	Tri	0_1c	F	No	N/A	No	No	No	0	TARGET WES
PARBTA	53	53	No	0	Di	Di	Di	Di	Di	Tri	Di	Di	Di	Tri	Di	Di	Di	Tri	Di	Di	Di	Tri	Di	Di	Tetra_2_2	Di	Tri	0_1c	M	No	N/A	No	No	No	0	TARGET WES
PARBYU	55	54	Yes	1	Di	Di	Di	Tri	Di	Tri	Di	Di	Di	Sub_di_tri	Di	Di	Di	Tri	Di	Di	Tri	Tri	Di	Di	Tetra_2_2	Di	Tri	0_1c	F	No	N/A	No	No	No	0	TARGET WES
PARCCM	57	57	No	0	Di	Di	Di	Tri	Tri	Tri	Di	Tri	Di	Tri	Di	Di	Di	Tri	Di	Di	Di	Tri	Di	Di	Tetra_2_2	Di	Tri	2_copies	M	No	N/A	No	No	No	0	TARGET WES
PARCHU	54	53	Yes	1	Di	Di	Di	Tri	Di	Tri	Di	Di	Di	Tri	Di	Di	Di	Tri	Di	Di	Di	Tri	Di	Di	Tetra_2_2	Di	Tri	Sub_mono_null	M	dup(1q)	No	No	No	No	0	TARGET WES
PARCKJ	56	56	No	0	Di	Di	UPID	Tri	Di	Di	Di	Tri	Di	Tri	Di	Di	Di	Tri	Tri	Di	Tri	Tri	Di	Di	Tetra_2_2	Di	Tri	0_1c	F	No	N/A	No	No	No	1	TARGET WES
PARCKV	57	57	No	0	Di	Di	Di	Tri	Di	Tri	Di	Tri	Tri	Tri	Tri	Di	Di	Tri	Di	Di	Di	Tri	Di	Di	Tetra_2_2	Di	Tri	0_1c	M	No	N/A	No	No	Gain_17q	0	TARGET WES
PARCMD	55	54	Yes	1	Di	Di	Di	Tri	Di	Tri	Di	Tri	Di	Di	Di	Di	Di	Tri	Di	Di	Tri	Tri	Di	Di	Tetra_2_2	Di	Sub_di_tri	0_1c	F	No	N/A	No	No	No	0	TARGET WES
PARDDM	54	54	No	0	Di	Di	Di	Tri	Di	Tri	Di	Di	UPID	Tri	Di	Di	Di	Tri	Di	Di	Tri	Di	Di	Di	Tetra_2_2	Di	Tri	0_1c	M	No	N/A	No	No	No	1	TARGET WES
PARDFN	53	53	No	0	Di	Di	Di	Di	Di	Di	Di	Di	Di	Tri	Di	Di	Di	Tri	Di	Di	Di	Tri	Di	Di	Tetra_2_2	Di	Tri	2_copies	M	dup(1q)	Yes	No	No	No	0	TARGET WES
PARDIN	67	67	No	0	Di	Di	Tri	Tri	Tri	Tri	Di	Tri	Tri	Tetra_3_1	Tri	Tri	Di	Tetra_2_2	Di	Di	Tri	Tetra_2_2	Di	Di	Penta	Tri	Tri	2_copies	M	No	N/A	No	No	No	0	TARGET WES
PARDLP	56	55	Yes	1	Di	Di	Di	Tri	Di	Tri	Di	Tri	Di	Tri	Di	Di	Di	Tri	Di	Di	Tri	Tri	Di	Di	Sub_tri_tetra_3_1	Di	Tri	0_1c	F	No	N/A	No	No	No	0	TARGET WES
PARDSN	55	55	Yes	1	Sub_UPID_di	Di	Di	Tri	Di	Tri	Di	Di	Di	Tri	Di	Di	Di	Tri	Di	Di	Tri	Tri	Di	Di	Tetra_2_2	Di	Tri	0_1c	M	dup(1q)	Yes	No	No	No	1	TARGET WES
PARDSP	55	55	No	0	Di	Di	Di	Tri	Tri	Di	Di	Di	UPID	Tri	Di	Di	Di	Tri	Di	Di	Tri	Tri	Di	Di	Tetra_2_2	Di	Tri	0_1c	F	No	N/A	No	No	No	1	TARGET WES
PARDUM	53	53	No	0	Di	Di	Di	Tri	Di	Tri	Di	Di	Di	Di	Di	UPID	Di	Tri	Di	Di	Tri	Tri	Di	Di	Tri	Di	Tri	0_1c	F	No	N/A	No	No	No	1	TARGET WES
PARDXI	58	58	No	0	Di	Di	Tri	Tri	Tri	Tri	Di	Tri	Di	Tri	Di	Di	Di	Tetra_2_2	Di	Di	Tri	Di	Di	Di	Tetra_2_2	Di	Tri	0_1c	M	dup(1q)	No	No	No	del(17p)	0	TARGET WES
PARDXS	54	54	No	0	Di	Di	Di	Di	Di	Tri	Di	Di	UPID	Tri	Di	Di	Di	Tri	Di	Di	Di	Tri	Di	Di	Tetra_2_2	Di	Tri	2_copies	M	No	N/A	No	No	Gain_17q	1	TARGET WES
PAREBA	56	56	No	0	Di	Di	Di	Tri	Di	Tri	Di	Di	Di	Tri	Di	Di	Di	Tri	Di	Di	Tri	Tri	Di	Di	Tetra_2_2	Tri	Tri	0_1c	M	No	N/A	No	No	No	0	TARGET WES
PAREEE	53	53	No	0	Di	Di	Di	Tri	Di	Tri	Di	Di	Tri	Di	Di	Di	Di	Tri	Di	Di	Di	Di	Di	Di	Tetra_2_2	Di	Tri	0_1c	M	No	N/A	No	No	No	0	TARGET WES
PAREEX	55	55	No	0	Di	Di	Di	Tri	Di	Tri	Di	Tri	Di	Tri	Di	Di	Di	Tri	Di	Di	Tri	Tri	Di	Di	Tri	Di	Tri	0_1c	F	No	N/A	No	No	No	0	TARGET WES
PAREJA	54	54	No	0	Di	Di	Di	Tri	Di	Di	Di	Tri	Di	Tri	Di	Di	Di	Tetra_2_2	Di	Di	Di	Tri	Di	Di	Tri	Di	Tri	0_1c	F	No	N/A	No	No	No	0	TARGET WES
PAREKH	58	58	No	0	Di	Di	Di	Tri	Tri	Tri	Di	Tri	Di	Tri	Di	Di	Di	Tri	Di	Tri	Tri	Tri	Di	Di	Tetra_2_2	Di	Tri	0_1c	M	No	N/A	No	No	No	0	TARGET WES
PAREKM	54	54	No	0	Di	Di	Di	Tri	Di	Tri	Di	Di	Di	Di	Di	Di	Di	Tri	Di	Di	Tri	Di	Di	Di	Tetra_2_2	Di	Tri	2_copies	M	No	N/A	No	No	No	0	TARGET WES
PARENU	55	55	No	0	Di	Di	Di	Tri	Di	Tri	Di	Di	Di	Tri	Di	Di	Di	Tri	Di	Di	Tri	Tri	Di	Di	Tetra_2_2	Di	Tri	0_1c	F	No	N/A	No	Yes	No	0	TARGET WES
PAREPB	57	55	Yes	2	Di	Di	UPID	Tri	UPID	Tri	Di	Tri	Di	Tri	Tri	Sub_di_tri	UPID	Tri	UPID	Sub_di_tri	Di	Tri	Di	UPID	Tetra_2_2	Di	UPID	0_1c	F	No	N/A	No	No	Gain_17q	6	TARGET WES
PARERS	56	56	No	0	Di	Di	Di	Tri	Di	Tri	Di	Tri	Di	Tri	Di	Di	Di	Tri	Di	Di	Tri	Tri	Di	Di	Tri	Tri	Tri	0_1c	F	No	N/A	No	No	No	0	TARGET WES
PAREST	55	55	No	0	Di	Di	Di	Tri	Di	Tri	Di	Tri	Di	Di	Di	Di	Di	Tri	Di	Di	Tri	Tri	Di	Di	Tetra_2_2	Di	Tri	0_1c	F	No	N/A	No	No	No	0	TARGET WES
PARETV	56	56	No	0	Di	Di	Di	Tri	Di	Tri	Di	Di	UPID	Tri	Di	Di	Di	Tri	Di	Di	Tri	Tri	Di	Di	Tetra_2_2	Di	Tetra_2_2	0_1c	F	dup(1q)	No	No	No	No	1	TARGET WES
PARFDG	56	55	Yes	1	Di	Di	Di	Di	Di	Di	Di	Tri	Di	Tri	Di	Di	Di	Tri	Di	Di	Tri	Sub_tri_tetra_2_2	Di	Di	Tetra_2_2	Di	Tri	2_copies	M	No	N/A	No	No	No	0	TARGET WES
PARFEH	54	54	No	0	Di	Di	Di	Tri	Di	Tri	Di	Di	Di	Tri	Di	Di	Di	Tri	Di	Di	Di	Tri	Di	Di	Tetra_2_2	Di	Tri	0_1c	M	No	N/A	No	No	Sub_gain_17q	0	TARGET WES
PARFIZ	53	53	No	0	Di	Di	Di	Di	Di	Tri	Di	Di	Di	Tetra_2_2	Di	Di	Di	Di	Di	Di	Di	Tri	Di	Di	Tetra_2_2	Di	Tri	0_1c	F	No	N/A	No	No	No	0	TARGET WES
PARFJK	54	54	No	0	Di	Di	Di	Tri	Di	Tri	Di	Di	UPID	Tri	Di	Di	Di	Tri	Di	Di	Tri	Tri	Di	Di	Tri	Di	Tri	0_1c	F	dup(1q)	No	No	No	No	1	TARGET WES
PARFJM	54	54	No	0	Di	Di	Di	Tri	Di	Tri	Di	Di	UPID	Di	Di	Di	Di	Tri	Di	Di	Tri	Tri	Di	Di	Tetra_2_2	Di	Tri	0_1c	M	dup(1q)	No	No	No	No	1	TARGET WES
PARFSF	55	54	Yes	1	Di	Di	Di	Tri	Di	Tri	Di	Di	Sub_di_tri	Tri	Di	Di	Di	Tri	Di	Di	Di	Tri	Di	Di	Tetra_2_2	Di	Tri	0_1c	M	No	N/A	No	No	No	0	TARGET WES
PARGBK	57	57	No	0	Di	Tri	Di	Tri	Tri	Tri	Di	Tri	Di	Tri	Tri	Di	Di	Tri	Di	Di	Tri	Di	Di	Di	Tri	Di	Tri	0_1c	M	dup(1q)	No	No	Yes	No	0	TARGET WES
PARGFV	63	63	No	0	Di	Di	Tri	Tri	Tri	Tri	Di	Tri	Di	Tri	Tri	Tri	Di	Tetra_2_2	Di	Tri	Tri	Tri	Di	Tri	Tetra_2_2	Di	Tri	0_1c	M	No	N/A	No	No	No	0	TARGET
PARGVZ	55	55	No	0	Di	Di	Di	Tri	Di	Tri	Di	Di	Di	Di	Di	Di	Di	Tetra_3_1	Di	Di	Di	Tri	Di	Tri	Tetra_2_2	Di	Tri	0_1c	F	No	N/A	No	No	No	0	TARGET
PARHFF	53	53	No	0	Di	Di	Di	Tri	Di	Tri	Di	Di	Di	Di	Di	Di	Di	Tri	Di	Di	Tri	Tri	Di	Di	Tri	Di	Tri	0_1c	F	dup(1q)	Yes	No	No	No	0	TARGET WES
PARHLM	52	52	No	0	Di	Di	Di	Di	Di	Tri	Di	Di	Di	Di	Di	Di	Di	Tri	Di	Di	Tri	Di	Di	Di	Tetra_2_2	Di	Tri	0_1c	F	No	N/A	No	No	No	0	TARGET WES
PARHSD	56	55	Yes	1	Di	Di	Tri	Di	Di	Tri	Di	Di	Di	Tetra_2_2	Di	Di	Di	Tri	Di	Di	Di	Tri	Di	Di	Tetra_2_2	Sub_di_tri	Tri	0_1c	F	dup(1q)	No	No	No	No	0	TARGET WES
PARIBB	63	61	Yes	2	Di	Di	Di	Tri	Tri	Tri	Di	Tri	UPID	Tri	Sub_di_tetra_2_2	Tri	Di	Tetra_2_2	Di	Tri	Tri	Tri	Di	Di	Tetra_2_2	Tri	Tri	0_1c	F	No	N/A	No	No	No	1	TARGET WES
PARJBZ	58	58	No	0	Di	Di	Di	Tri	Di	Tri	Di	Tri	Di	Tri	Di	Tri	Di	Tetra_2_2	Di	Di	Tri	Tri	Di	Di	Tetra_3_1	Di	Tri	0_1c	M	No	N/A	No	Yes	No	0	TARGET WES
PARJSR	55	54	Yes	1	Di	Di	Di	Di	Tri	Tri	UPID	Tri	Di	Tri	Tri	Di	Di	Di	Di	Di	Tri	Tetra_2_2	Di	Di	Sub_di_tri	Di	Di	0_1c	M	No	N/A	No	No	No	1	TARGET
PARKBT	56	54	Yes	2	Di	Di	Di	Tri	Di	Tri	Di	Di	Sub_di_tri	Di	Di	Di	Di	Tri	Sub_tri_UPID	Di	Tri	Di	Di	Di	Tetra_2_2	Tri	Tri	0_1c	M	No	N/A	No	No	No	1	TARGET WES
PARKEN	56	55	Yes	1	Di	Di	Di	Tri	Di	Tri	Sub_di_tri	Tri	UPID	Tri	Di	Di	Di	Tri	UPID	Di	Tri	Tri	Di	Di	Tri	UPID	Tri	0_1c	M	No	N/A	No	No	No	3	TARGET WES
PARKZX	56	55	Yes	1	Di	Di	Di	Tri	Di	Tri	Di	Tri	Di	Tri	Sub_di_tri	Di	Di	Tetra_2_2	Di	Di	Di	Di	Di	Di	Tetra_2_2	Di	Tri	0_1c	F	No	N/A	No	Yes	No	0	TARGET WES
PARLMI	53	53	No	0	Di	Di	Di	Tri	Di	Tri	Di	Di	Di	Di	Di	Di	Di	Tri	Di	Di	Tri	Di	Di	Di	Tetra_2_2	Di	Tri	0_1c	F	No	N/A	No	No	No	0	TARGET WES
PARLTX	52	52	No	0	Di	Di	Di	Di	Di	Tri	Di	Di	Di	Di	Di	Di	Di	Tri	Di	Di	Tri	Di	Di	Di	Tetra_2_2	Di	Tri	0_1c	M	No	N/A	No	No	No	0	TARGET WES
PARRMU	56	56	No	0	Di	Di	Di	Tri	Di	Tri	Di	Di	Tri	Tri	Di	Di	Di	Tri	Di	Di	Tri	Tri	Di	Di	Tetra_2_2	Di	Tri	0_1c	F	No	N/A	No	No	No	0	TARGET WES
PARRPA	59	58	Yes	1	Di	Di	Di	Tri	Di	Di	Di	Tri	UPID	Tri	Tri	Tri	Di	Tetra_2_2	Di	Di	Tri	Tri	Di	Di	Sub_tri_tetra_3_1	Di	Tri	2_copies	M	No	N/A	No	No	del(17p)	1	TARGET WES
PARRVI	55	55	No	0	Di	Di	Di	Tri	Di	Tri	Di	Di	Di	Tri	Di	Di	Di	Tri	Di	Di	Tri	Tri	Di	Di	Tri	Di	Tetra_2_2	0_1c	F	dup(1q)	No	No	No	No	0	TARGET WES
PARRYW	56	55	Yes	1	Di	Di	Di	Tri	Di	Tri	Di	Di	Sub_di_tri	Tri	Di	Di	Di	Tri	Di	Di	Tri	Tri	Di	Di	Tetra_2_2	Di	Tri	0_1c	M	No	N/A	No	No	No	0	TARGET WES
PARSGC	52	52	No	0	Di	Di	Di	Tri	Di	Tri	Di	Di	Di	Di	Di	Di	Di	Tri	Di	Di	Di	Di	Di	Di	Tetra_2_2	Di	Tri	0_1c	M	No	N/A	No	No	No	0	TARGET
PARSGM	55	55	No	0	Di	Di	Di	Tri	Di	Tri	Di	Di	Tri	Di	Di	Di	Di	Tri	UPID	Di	Tri	Tri	Di	Di	Tetra_2_2	Di	Tri	0_1c	M	No	N/A	No	No	Sub_del(17p)	1	TARGET WES
PARSKY	65	65	No	0	Di	Di	Tri	Tri	Tri	Tri	Di	Di	Tri	Tetra_2_2	Tri	Tri	Di	Tetra_2_2	Di	Tri	Tri	Tetra_2_2	Di	Di	Tetra_2_2	Tri	Tri	0_1c	M	dup(1q)	Yes	No	No	No	0	TARGET WES
PARTJL	55	54	Yes	1	Di	Di	Di	Tri	Di	Tri	Di	Di	Sub_tri_UPID	Di	Di	Di	Di	Tri	Di	Di	Tri	Tri	Di	Di	Tetra_2_2	Di	Tri	0_1c	F	No	N/A	No	No	No	1	TARGET
PARTKL	51	51	No	0	Di	Di	Di	Di	Di	Tri	Di	Di	Di	Di	Di	Di	Di	Tri	Di	Di	Di	Di	Di	Di	Tetra_2_2	Di	Tri	0_1c	F	No	N/A	No	No	Gain_17q	0	TARGET
PARTXF	55	55	No	0	Di	Di	Di	Tri	Di	Tri	Di	UPID	Di	Tri	Di	Di	Di	Tri	Di	Di	Tri	Tri	Di	Di	Tetra_2_2	Tri	Tri	Nullc	M	dup(1q)	Yes	No	No	No	1	TARGET
PARVBY	56	56	No	0	Di	Di	Di	Tri	Di	Tri	Di	Di	Tri	Tri	Di	Di	Di	Tri	Di	Di	Di	Tri	Di	Di	Penta	Di	Tri	0_1c	M	No	N/A	No	No	No	0	TARGET WES
PASDYK	53	51	Yes	2	Di	Di	Di	Tri	Di	Tri	Di	Di	Di	Di	Di	Di	Di	Tri	Di	Di	Sub_di_tri	Di	Di	Di	Tetra_2_2	Di	Sub_tri_UPID	0_1c	F	No	N/A	No	No	No	1	TARGET
PASFTL	54	54	No	0	Di	Di	Di	Tri	Di	Di	Di	Tri	Tri	Di	Di	Di	Di	Tri	Di	Di	Tri	Tri	Di	Di	Tri	Di	Tri	0_1c	F	No	N/A	No	No	No	0	TARGET
SJMPAL041117	55	55	No	0	Di	Di	Di	Tri	Di	Tri	Di	Di	Di	Tri	Di	Di	Di	Tri	Di	Di	Di	Tri	Di	Di	Tetra_2_2	Di	Tri	2_copies	M	dup(1q)	No	No	No	No	0	TARGET
SJMPAL046470	56	56	No	0	Di	Di	Tri	UPID	Di	Tri	Di	Tri	Di	Tetra_2_2	Di	Di	Di	Tri	Di	Di	Di	Tri	Di	Di	Tetra_2_2	Di	Tri	0_1c	F	No	N/A	No	No	No	1	TARGET
Abbreviations: chr, chromosome; Di, disomy; F, female; M, male; penta, pentasomy; sub, subclonal; tri, trisomy; tetra, tetrasomy; UPID, uniparental isodisomy, UPIT, uniparental isotrisomy
