# Supplementary material for: Clonal origin and development of high hyperdiploidy in childhood acute lymphoblastic leukaemia
Source: Nat Commun. 2023 Mar 25;14:1658. doi: 10.1038/s41467-023-37356-5 (PMC10039905; doi:10.1038/s41467-023-37356-5)
Supplement: Supplementary file 4 — Supplementary datasets 1-3 [file 41467_2023_37356_MOESM4_ESM.zip › Supplementary_Data/Supplementary_data_2_Woodward et al.xlsx]

## Sheet: ST4
Supplementary Data 2. Copy number comparison between samples obtained at diagnosis and at relapse.
Case	Chromosome	Chromosomal change at diagnosis	Same at relapse	Chromosomal change at relapse	Same homologue or not
L111	4	Trisomy	Yes		Yes
L111	6	Trisomy	Yes		Yes
L111	14	Trisomy	Yes		Yes
L111	17	Trisomy	Yes		Yes
L111	21	Tetrasomy 2:2	Yes		N/A
L111	X	Tetrasomy 2:2	Yes		N/A
L112	4	Trisomy	Yes		Yes
L112	6	Trisomy	Yes		Yes
L112	14	Trisomy	Yes		Yes
L112	17	Trisomy	Yes		Yes
L112	18	Trisomy	Yes		Yes
L112	21	Trisomy	Yes		Yes
L113	4	Trisomy	Yes		Yes
L113	6	Trisomy	Yes		Yes
L113	10	Trisomy	Yes		Yes
L113	14	Trisomy	Yes		Yes
L113	17	Trisomy	Yes		Yes
L113	18	Trisomy	Yes		Yes
L113	21	Tetrasomy 2:2	Yes		N/A
L113	X	Trisomy	Yes		Yes
L114	4	Trisomy	Yes		Yes
L114	5	Trisomy	Yes		Yes
L114	6	Trisomy	Yes		Yes
L114	7	Trisomy	Yes		Yes
L114	8	UPIT	Yes		Yes
L114	10	Trisomy	Yes		Yes
L114	17	Trisomy	Yes		Yes
L115	18	Trisomy	Yes		Yes
L115	21	Trisomy	Yes		Yes
L115	X	Gain	Yes		N/A
L115	Y	Gain	Yes		N/A
L18	8	Trisomy	Yes		Yes
L18	14	Trisomy	Yes		Yes
L18	15	Trisomy	Yes		Yes
L18	17	Trisomy	Yes		Yes
L18	21	Tetrasomy 2:2	Yes		N/A
L18	X	Trisomy	Yes		Yes
L31	4	Trisomy	Yes		Yes
L31	5	Trisomy	Yes		Yes
L31	6	Trisomy	Yes		Yes
L31	8	Trisomy	No	Disomy	N/A
L31	10	Trisomy	No	UPID	The homoloue that are in two copies in the trisomy are also involved in the UPID
L31	14	Trisomy	Yes		Yes
L31	17	Trisomy	Yes		Yes
L31	21	Trisomy	Yes		Yes
L31	X	Trisomy	Yes		Yes
L35	4	Trisomy	Yes		Yes
L35	6	Trisomy	Yes		Yes
L35	10	Trisomy	Yes		Yes
L35	14	Trisomy	Yes		Yes
L35	18	Trisomy	Yes		Yes
L35	21	Tetrasomy 2:2	Yes		N/A
L35	X	Trisomy	Yes		Yes
L88	4	Trisomy	Yes		Yes
L88	6	Trisomy	Yes		Yes
L88	10	Trisomy	Yes		Yes
L88	14	Trisomy	Yes		Yes
L88	17	Trisomy	Yes		Yes
L88	18	Trisomy	Yes		Yes
L88	21	Tetrasomy 2:2	Yes		N/A
L88	X	Trisomy	Yes		Yes
L62	4	Trisomy	Yes		Yes
L62	8	Trisomy	Yes		Yes
L62	9	Trisomy	Yes		Yes
L62	10	Trisomy	Yes		Yes
L62	14	Trisomy	Yes		Yes
L62	18	Trisomy	Yes		Yes
L62	21	Tetrasomy 2:2	Yes		N/A
L62	X	Trisomy	Yes		Yes
PANWHJ	4	Trisomy	Yes		Yes
PANWHJ	6	Trisomy	Yes		Yes
PANWHJ	8	Disomy	No	Trisomy	N/A
PANWHJ	14	Trisomy	Yes		Yes
PANWHJ	18	Trisomy	Yes		Yes
PANWHJ	21	Tetrasomy 2:2	No	Hexasomy	N/A
PANWHJ	X	Trisomy	No	Disomy	N/A
PANXPE	4	Trisomy	Yes		Yes
PANXPE	8	Trisomy	Yes		Yes
PANXPE	9	UPID	Yes		Yes
PANXPE	14	Trisomy	Yes		Yes
PANXPE	15	Trisomy	No	Subclonal trisomy	Yes
PANXPE	17	Trisomy	Yes		Yes
PANXPE	18	Trisomy	Yes		Yes
PANXPE	21	Tetrasomy 2:2	Yes		N/A
PANXPE	X	Trisomy	Yes		Yes
PAPDJM	4	Trisomy	No	Disomy	N/A
PAPDJM	6	Trisomy	Yes		Yes
PAPDJM	8	Trisomy	No	Subclonal trisomy	Yes
PAPDJM	10	Trisomy	No	Disomy	Yes
PAPDJM	14	Trisomy	Yes		Yes
PAPDJM	17	Trisomy	Yes		Yes
PAPDJM	21	Tetrasomy 2:2	Yes		N/A
PAPDJM	X	Trisomy	Yes		N/A
PAPDJM	Y	Null	Yes		N/A
PAPDWT	6	Trisomy	Yes		Yes
PAPDWT	10	Trisomy	Yes		Yes
PAPDWT	14	Trisomy	Yes		Yes
PAPDWT	18	Trisomy	Yes		Yes
PAPDWT	21	Subclonal pentasomy	No	Tetrasomy 2:2	N/A
PAPDWT	X	Trisomy	Yes		Yes
PAPIJB	6	Trisomy	Yes		Yes
PAPIJB	7	Subclonal UPID	No	UPID	Yes
PAPIJB	9	UPID	Yes		Yes
PAPIJB	14	Trisomy	Yes		Yes
PAPIJB	17	Trisomy	Yes		Yes
PAPIJB	18	Trisomy	Yes		Yes
PAPIJB	21	Tetrasomy 2:2	Yes		N/A
PAPIJB	X	UPID	Yes		Yes
PAPJIB	6	Trisomy	Yes		Yes
PAPJIB	14	Trisomy	Yes		Yes
PAPJIB	15	Subclonal UPID	No	Trisomy	Yes
PAPJIB	17	Trisomy	Yes		Yes
PAPJIB	21	Tetrasomy 2:2	No	Pentasomy	N/A
PAPJIB	X	Trisomy	Yes		Yes
PANYYV	4	Trisomy	Yes		Yes
PANYYV	6	Trisomy	Yes		Yes
PANYYV	8	Subclonal trisomy	No	Trisomy	No; different homologues
PANYYV	10	Trisomy	Yes		Yes
PANYYV	14	Tetrasomy 2:2	Yes		N/A
PANYYV	17	Trisomy	Yes		Yes
PANYYV	18	Trisomy	Yes		Yes
PANYYV	21	Tetrasomy 2:2	Yes		N/A
PANYYV	X	Trisomy	Yes		Yes
PAPLDM	4	Trisomy	Yes		Yes
PAPLDM	6	Trisomy	Yes		Yes
PAPLDM	9	UPID	No	Disomy	N/A
PAPLDM	14	Trisomy	Yes		Yes
PAPLDM	17	Trisomy	Yes		Yes
PAPLDM	18	Trisomy	Yes		Yes
PAPLDM	21	Tetrasomy 2:2	Yes		N/A
PAPLDM	X	Trisomy	Yes		Yes
PAPNFY	4	Trisomy	Yes		Yes
PAPNFY	6	Trisomy	Yes		Yes
PAPNFY	8	Trisomy	Yes		Yes
PAPNFY	10	Trisomy	Yes		Yes
PAPNFY	14	Tetrasomy 2:2	Yes		Yes
PAPNFY	17	Trisomy	Yes		Yes
PAPNFY	21	Tetrasomy 2:2	Yes		Yes
PAPNFY	X	Trisomy	Yes		Yes
PAPTHJ	5	Trisomy	Yes		Yes
PAPTHJ	6	Trisomy	Yes		Yes
PAPTHJ	8	Trisomy	Yes		Yes
PAPTHJ	10	Trisomy	Yes		Yes
PAPTHJ	14	Trisomy	Yes		Yes
PAPTHJ	18	Trisomy	Yes		Yes
PAPTHJ	21	Tetrasomy 2:2	Yes		N/A
PAPTHJ	22	Trisomy	Yes		Yes
PAPTHJ	X	Trisomy	Yes		Yes
PAPVTA	6	Trisomy	Yes		Yes
PAPVTA	14	Trisomy	Yes		Yes
PAPVTA	16	Subclonal trisomy	No	Disomy	N/A
PAPVTA	21	Tetrasomy 2:2	Yes		N/A
PAPVTA	X	Trisomy	Yes		Yes
PAPXED	4	Trisomy	No	UPID	The homoloue that are in two copies in the trisomy are also involved in the UPID
PAPXED	6	Trisomy	Yes		Yes
PAPXED	9	Subclonal UPID	No	Disomy	N/A
PAPXED	10	Trisomy	Yes		Yes
PAPXED	14	Tetrasomy 2:2	Yes		N/A
PAPXED	17	Trisomy	Yes		Yes
PAPXED	18	Trisomy	Yes		Yes
PAPXED	21	Tetrasomy 2:2	Yes		N/A
PAPXED	X	Subclonal UPID	No	Trisomy	Yes
PARBRK	6	Trisomy	Yes		Yes
PARBRK	7	UPID	No	Trisomy	The homoloue that are in two copies in the trisomy are also involved in the UPID
PARBRK	9	UPID	No	Disomy	N/A
PARBRK	10	Trisomy	Yes		Yes
PARBRK	14	Trisomy	Yes		Yes
PARBRK	18	Trisomy	Yes		Yes
PARBRK	21	Tetrasomy 2:2	Yes		N/A
PARBRK	X	Trisomy	Yes		Yes
PARGFV	3	Trisomy	No	Subclonal UPID	The homoloue that are in two copies in the trisomy are also involved in the UPID
PARGFV	4	Trisomy	Yes		Yes
PARGFV	5	Trisomy	Yes		Yes
PARGFV	6	Trisomy	Yes		Yes
PARGFV	8	Trisomy	Yes		Yes
PARGFV	10	Trisomy	Yes		Yes
PARGFV	11	Trisomy	Yes		Yes
PARGFV	12	Trisomy	Yes		Yes
PARGFV	14	Tetrasomy 2:2	Yes		N/A
PARGFV	16	Trisomy	Yes		Yes
PARGFV	17	Trisomy	Yes		Yes
PARGFV	18	Trisomy	Yes		Yes
PARGFV	20	Trisomy	Yes		Yes
PARGFV	21	Tetrasomy 2:2	Yes		N/A
PARGFV	X	Trisomy	Yes		Yes
PARGVZ	4	Trisomy	No	Subclonal trisomy	Yes
PARGVZ	6	Trisomy	Yes		Yes
PARGVZ	14	Tetrasomy 3:1	Yes		Yes
PARGVZ	18	Trisomy	Yes		Yes
PARGVZ	20	Trisomy	Yes		Yes
PARGVZ	21	Tetrasomy 2:2	Yes		N/A
PARGVZ	X	Trisomy	Yes		Yes
PARJSR	5	Trisomy	Yes		Yes
PARJSR	6	Trisomy	Yes		Yes
PARJSR	7	UPID	Yes		Yes
PARJSR	8	Trisomy	Yes		Yes
PARJSR	10	Trisomy	Yes		Yes
PARJSR	11	Trisomy	Yes		Yes
PARJSR	17	Trisomy	Yes		Yes
PARJSR	18	Tetrasomy 2:2	Yes		N/A
PARJSR	21	Trisomy	Yes		Yes
PARTKL	6	Trisomy	Yes		Yes
PARTKL	14	Trisomy	Yes		Yes
PARTKL	21	Tetrasomy 2:2	Yes		N/A
PARTKL	X	Trisomy	Yes		Yes
Abbreviations: N/A, not applicable; UPID, uniparental isodisomy; UPIT, uniparental isotrisomy
