# Supplementary material for: Clonal origin and development of high hyperdiploidy in childhood acute lymphoblastic leukaemia
Source: Nat Commun. 2023 Mar 25;14:1658. doi: 10.1038/s41467-023-37356-5 (PMC10039905; doi:10.1038/s41467-023-37356-5)
Supplement: Supplementary file 5 — Supplementary code [file 41467_2023_37356_MOESM5_ESM.zip]

Archive with 18 entries (14 files):
- HeH_simulation-main/
- HeH_simulation-main/HeH_simulation_wrapper.py
- HeH_simulation-main/HeHsimu.yaml
- HeH_simulation-main/LICENSE
- HeH_simulation-main/README.md
- HeH_simulation-main/README.pdf
- HeH_simulation-main/choice_sub.py
- HeH_simulation-main/chromosome_change.py
- HeH_simulation-main/chromosome_group_all.py
- HeH_simulation-main/data/
- HeH_simulation-main/data/cell_matrix.txt
- HeH_simulation-main/docs/
- HeH_simulation-main/docs/imgs/
- HeH_simulation-main/docs/imgs/HeH_simulation_flowchart.png
- HeH_simulation-main/initial_population.py
- HeH_simulation-main/missegregation.py
- HeH_simulation-main/parameter_settings.py
- HeH_simulation-main/selection_module_P.py
