# Supplementary material for: Clonal origin and development of high hyperdiploidy in childhood acute lymphoblastic leukaemia
Source: Nat Commun. 2023 Mar 25;14:1658. doi: 10.1038/s41467-023-37356-5 (PMC10039905; doi:10.1038/s41467-023-37356-5)
Supplement: Supplementary file 5 — Supplementary code [file 41467_2023_37356_MOESM5_ESM.zip › HeH_simulation-main/HeH_simulation_wrapper.py]

from __future__ import division
import multiprocessing as mp
import numpy as np
from collections import deque
import math
import random
import time

from choice_sub import weighted_choice_sub, chromosome_distribution, chromosome_stat_wrapper, check_end, check_survival
from missegregation import core_misseg_stable_rank, core_tetrasomy_loss
from initial_population import initial_generate_wrapper
import chromosome_group_all as chromosome_group
import parameter_settings as parameter_settings


def division_simulation_wrapper(options, F_STAT):
	fix_number = options.number
	generation = options.generation
	thread = options.thread
	cgroup = options.chrgroup
	
	per_thread_cell = int(round(fix_number/thread))
	t_fix_number = per_thread_cell * thread

	# initial chromosome stage change
	bulk = deque([], maxlen=2*t_fix_number)
	bulk2 = deque([], maxlen=2*t_fix_number)
	init = np.array([2,2,2,2,2,2,2,2,2,2,2,2,2,2,2,2,2,2,2,2,2,2,2], dtype=int)
	chr_size = init.size
	
	chr_group = np.array([2,2,2,2,2,2,2,2,2,2,2,2,2,2,2,2,2,2,2,2,2,2,2], dtype=int)
	if cgroup == 4 : 
		chr_group = chromosome_group.g4
	if cgroup == 3 :
		chr_group = chromosome_group.g3
	cgroup2 = np.where(chr_group == 2)
	num_cgroup2 = sum(chr_group == 2)
	
	#for i in xrange(0, 2*t_fix_number):
	#	t=np.array(init)
	#	for index in xrange(0, t.size):
	#		t[index] = initial_generate_wrapper(t[index], options.mode)
	#	bulk.append(t)
	#rand_p = random.sample(bulk, t_fix_number)
	
	if options.pinput is not None:
		with open(options.pinput, 'r') as filehandle:
			for line in filehandle:
				init=np.fromstring(line, dtype=int, sep=' ')
				bulk.append(init)
		np.savetxt("i_simulation_b.txt", bulk, fmt="%i")
		rand_p = random.sample(bulk, t_fix_number)
		#return 0	
	else:
		'''
		for i in xrange(0, 2*t_fix_number):
			t=np.array(init)
			for index in xrange(0, t.size):
				t[index] = initial_generate_wrapper(t[index], options.mode)
			bulk.append(t)
		'''
		ti = np.empty(2*t_fix_number*chr_size,  dtype=int)
		ti.fill(2)
		for index in xrange(0, ti.size):
			ti[index] = initial_generate_wrapper(ti[index], options.mode)
		bulk+=deque(ti.reshape(2*t_fix_number, chr_size))
		#'''
		#rand_p = random.sample(bulk, t_fix_number)
		#np.savetxt("i_simulation.txt", rand_p, fmt="%i")
		rand_p = random.sample(bulk, t_fix_number)
		np.savetxt("i_simulation.txt", rand_p, fmt="%i")
	#return 0
	
	for i in xrange(0, generation):
		end_flag = 0

		#random_bulk = deque([], maxlen=t_fix_number)

		f = lambda A, n = per_thread_cell : [A[j:j+n] for j in xrange(0, len(A), n)]
		rand_p_thread = f(list(rand_p))

		start = time.time()
		processes = []
		manager = mp.Manager()
		random_bulk_all = manager.list()
		
		for k in xrange(thread):
			#process = mp.Process(target=core_misseg_stable, args=(k, rand_p_thread[k], random_bulk_all))
			if options.mode == 2 :
				process = mp.Process(target=core_tetrasomy_loss, args=(k, rand_p_thread[k], random_bulk_all, chr_group))
				processes.append(process)
			else :
				process = mp.Process(target=core_misseg_stable_rank, args=(k, rand_p_thread[k], random_bulk_all, chr_group))
				processes.append(process)
		for p in processes:
			p.start()
		for q in processes:
			q.join()

		# need the following line to check running time
		# print time.time()-start
		s_npbulk = deque([c for c in random_bulk_all if check_survival(c)])
		#print len(s_npbulk)	
		'''	
		if options.mode != 4:
			if len(s_npbulk) < fix_number*parameter_settings.minuial_population:
				return 1
		if len(s_npbulk) < fix_number*parameter_settings.minuial_population:
			return 1
		'''
		chromosome_distribution(s_npbulk, FOUT, i)
		#s_npbulk = np.array([c for c in random_bulk if check_survival(c)])
		#np.savetxt("t_simulation.txt", s_npbulk, fmt="%i")

		double_time = 0
		#print len(s_npbulk)
		UPD_freq = chromosome_stat_wrapper(s_npbulk, -2, cgroup2, num_cgroup2)
		if (options.mode == 1 or options.mode == 2 or options.mode == 3) and UPD_freq > parameter_settings.UPD_END_POINT:
			end_flag = 1
		if (options.mode == 4 or options.mode == 5 ) and UPD_freq < parameter_settings.UPD_END_POINT:
			end_flag = 1
		
		if end_flag == 1:
			check_end(s_npbulk)
			print (i, len(s_npbulk), UPD_freq, time.time()-start)
			return 0		
		else:
			#print (i, len(s_npbulk), double_time, UPD_freq, time.time()-start)
			'''
			## double the current poplution
			while len(s_npbulk) < t_fix_number:
				# double the population
				#s_npbulk +=np.concatenate((s_npbulk, s_npbulk))
				s_npbulk += s_npbulk
				double_time+=1
			'''
			'''
			## random assign pre-defined distribution
			## version 1
			diff = t_fix_number - len(s_npbulk)
			while diff>=0:
				t=np.array(init)
				for index in xrange(0, len(t)):
					t[index] = initial_generate_wrapper(t[index], options.mode)
				s_npbulk.append(t)
				diff-=1
			'''
			## version 2:
			end_size=len(s_npbulk)
			if  options.mode != 2:
				diff = t_fix_number - end_size
				if  diff > 0 :
					ta = np.empty(diff*chr_size,  dtype=int)
					diff2 = deque([], maxlen=diff)
					ta.fill(2)
					for index in xrange(0, ta.size):
						ta[index] = initial_generate_wrapper(ta[index], options.mode)
					s_npbulk+=deque(ta.reshape(diff, chr_size))
			else :
				if end_size == 0:
					return 1
				while len(s_npbulk) < t_fix_number:
					s_npbulk += s_npbulk
					double_time+=1
			#'''
			rand_p = deque(random.sample(s_npbulk, t_fix_number))
			print (i, end_size, UPD_freq, time.time()-start)
		
	check_end(rand_p)
	return 0

if __name__ == "__main__":
	from argparse import ArgumentParser
	from argparse import RawTextHelpFormatter
	mode_help_lines = ['1: tripolar division in a diploid cell (diploid/tripolar)', 
					   '2: initial tetraploidy followed by chromosomal losses (tetraploid/sequential)', 
					   '3: sequential gains in diploid cell (diploid/sequential)',
					   '4: mitotic catastrophe resulting from complete loss of sister chromatid cohesion (mitotic catastrophe)',
					   '5: tripolar division in a tetraploid cell (tetraploid/tripolar)']
					   
	parser = ArgumentParser(description='eno', formatter_class=RawTextHelpFormatter)
	parser.add_argument('-i', '--pinput',     required=False, type=str, help='input_pre-defined_data')
	parser.add_argument('-c', '--chrgroup',   required=True,  type=int, help='pre-defined_chromosome_group_3_or_4')
	parser.add_argument('-m', '--mode',       required=True,  type=int, help="initial_population_mode: \n" + "\n".join(mode_help_lines))
	parser.add_argument('-g', '--generation', required=True,  type=int, help='number_of_generation')
	parser.add_argument('-n', '--number',     required=True,  type=int, help='number_of_cell_per_generation')
	parser.add_argument('-t', '--thread',     required=True,  type=int, help='number_of_thread')
	
	options = parser.parse_args()
	FOUT = open("chr_dis", 'w')
	info_code = division_simulation_wrapper(options, FOUT)
	if info_code == 1:
		print "less than 1% cell survival. program stop!\n\n"
	FOUT.close()
