# Supplementary material for: Clonal origin and development of high hyperdiploidy in childhood acute lymphoblastic leukaemia
Source: Nat Commun. 2023 Mar 25;14:1658. doi: 10.1038/s41467-023-37356-5 (PMC10039905; doi:10.1038/s41467-023-37356-5)
Supplement: Supplementary file 5 — Supplementary code [file 41467_2023_37356_MOESM5_ESM.zip › HeH_simulation-main/HeHsimu.yaml]

name: HeHsimu
channels:
  - conda-forge
  - bioconda
  - defaults
dependencies:
  - numpy=1.16.6
  - scipy=1.2.1
  - python=2.7.15
