# Supplementary material for: Clonal origin and development of high hyperdiploidy in childhood acute lymphoblastic leukaemia
Source: Nat Commun. 2023 Mar 25;14:1658. doi: 10.1038/s41467-023-37356-5 (PMC10039905; doi:10.1038/s41467-023-37356-5)
Supplement: Supplementary file 5 — Supplementary code [file 41467_2023_37356_MOESM5_ESM.zip › HeH_simulation-main/choice_sub.py]

from __future__ import division
import math
import random
import numpy as np

import chromosome_group_all as chromosome_group
import parameter_settings as parameter_settings

def weighted_choice_sub(stat, weights):
    rnd = random.random() * sum(weights)
    for i, w in enumerate(weights):
        rnd -= w
        if rnd < 0:
            return stat[i]


stat = [1, 0] ## survival, die
suvp = [parameter_settings.monosomy_seg_freq, 100 - parameter_settings.monosomy_seg_freq]
def check_survival(cell):
        if 0 in set(cell):
                return 0
        elif 1 in set(cell):
                return weighted_choice_sub(stat, suvp)
        else:
                return 1


def chromosome_stat_wrapper(np_bulk, chromosome_stat, cgroup, cnumber):
        UPD_all = 0
        if len(np_bulk) == 0:
                return 0
        for i in cgroup[0]:
                UPD_all = UPD_all + chromosome_stat_count(np_bulk, i, chromosome_stat)
        return UPD_all/(cnumber*len(np_bulk))

def chromosome_stat_count(np_bulk, chr, chromosome_stat):
        return sum(np.array(zip(*np_bulk)[chr]) == chromosome_stat)


def check_end(npbulk):
        s_npbulk = np.array([c for c in npbulk if check_survival(c)])
        np.savetxt("simulation.txt",s_npbulk, fmt="%i")


def chromosome_distribution(bulk, FOUT, index):
        s_dict = {}
        for chr in xrange(23):
                if chr not in s_dict:
                        s_dict[chr]= {}
                        for c_stat in chromosome_group.chr_type:
                                s_dict[chr][c_stat] = 0;

        for cell in bulk:
                for chr in xrange(23):
                        cs = cell[chr]
                        s_dict[chr][cs] += 1

        FOUT.write("%s_%s\n" % ("#generation", index))
        for ct in chromosome_group.chr_type:
                FOUT.write('%s' % ct)
                for chr in xrange(23):
                        FOUT.write('\t%s' % s_dict[chr][ct])
                FOUT.write('\n')
