# Supplementary material for: Clonal origin and development of high hyperdiploidy in childhood acute lymphoblastic leukaemia
Source: Nat Commun. 2023 Mar 25;14:1658. doi: 10.1038/s41467-023-37356-5 (PMC10039905; doi:10.1038/s41467-023-37356-5)
Supplement: Supplementary file 5 — Supplementary code [file 41467_2023_37356_MOESM5_ESM.zip › HeH_simulation-main/chromosome_change.py]

from choice_sub import weighted_choice_sub

def chromosome_change_wrapper(i):
	switcher={
		1  : mono_change(i),
		2  : disomy_change(i),
		3  : trisomy_change(i),
		4  : tetrasomy_change(i),
		5  : pentasomy_change(i),
	}
	return switcher.get(abs(i), [0, 0])


def pentasomy_change(i):
	aaaab_prob = [4, 1] 
	aaaab_stat = [[4, 0], [0, 0]] # aaaab(-5) => aaab(4), aaaaab(0) + aaaa(0), aaaabb(0)
	aaabb_prob = [3, 2] 
	aaabb_stat = [[-4, 0], [4, 0]]  # aaabb(5) => aabb(-4), aaaabb(0) + aaab(4), aaabbb(0)
	switcher={
		-5 : weighted_choice_sub(aaaab_stat, aaaab_prob),
		5 :  weighted_choice_sub(aaabb_stat, aaabb_prob),
	}
	return switcher.get(i, [0, 0])


def tetrasomy_change(i):
	aaab_prob = [3, 1] 
	aaab_stat = [[3, -5], [0, 5]]  #aaab(4) => aab(3), aaaab(-5) + aaa(0), aaabb(5) # aaa should be assigned as -3 but it is extremely rare in patient samples, set 0 here
	aabb_prob = [1, 0] 
	aabb_stat = [[3, 5], [0, 0]]  #aabb(-4) => aab(3), aaabb(5) + (0), (0)
	switcher={
		-4 : weighted_choice_sub(aabb_stat, aabb_prob),
		4 :  weighted_choice_sub(aaab_stat, aaab_prob),
	}
	return switcher.get(i, [0, 0])


def trisomy_change(i):
	if i== -3:
		return [0, 0]
	else:	
		aab_prob = [2, 1] 
		aab_stat = [[2, 4], [-2, -4]] # aab(3) => ab(2), aaab(4) + aa(-2), aabb(-4)
		return weighted_choice_sub(aab_stat, aab_prob)


def disomy_change(i):
	ab_prob = [1, 0] 
	ab_stat = [[1, 3], [0, 0]] # ab(2) => aab(3), b(0)
	
	aa_prob = [1, 0] 
	aa_stat = [[0, 1], [0, 0]] #  aa(-2) => aaa + a # aaa should be assigned as -3 but it is extremely rare in patient samples, set 0 here
	switcher={
		2  : [1, 3],
		-2 : [0, 1],
	}
	return switcher.get(i, [0, 0])

def mono_change(i):
	ab_prob = [1, 0] 
	ab_stat = [[-2, 0], [0, 0]] # ab(2) => aab(3), b(0)
	return [-2, 0]
