# Supplementary material for: Clonal origin and development of high hyperdiploidy in childhood acute lymphoblastic leukaemia
Source: Nat Commun. 2023 Mar 25;14:1658. doi: 10.1038/s41467-023-37356-5 (PMC10039905; doi:10.1038/s41467-023-37356-5)
Supplement: Supplementary file 5 — Supplementary code [file 41467_2023_37356_MOESM5_ESM.zip › HeH_simulation-main/chromosome_group_all.py]

from __future__ import division
import numpy as np

'''
Abbreviations of chromosome copy number
 0: - Nullisomy
 1: a Monosomy
 2: ab Disomy
 -2: aa Uniparental isodisomy (UPID; disomies involving two copies of the same chromosomal homologue)
 3: aab Trisomy
 4: aaab Tetrasomy generated by a triplication of one homologue
 -4: aabb Tetrasomy generated by duplication of both homologues
 5: aaabb Pentasomy generated by a triplication of one homologue and duplication of the other homologue
 -5: aaaab Pentasomy generated by a tetraplication of one homologue
'''

# Four groups
#chromosome     1  2  3  4  5  6  7  8  9 10 11 12 13 14 15 16 17 18 19 20 21 22  X 
g4  = np.array([2, 2, 2, 1, 4, 1, 2, 4, 2, 1, 4, 4, 2, 1, 2, 2, 1, 1, 2, 2, 3, 4, 1], dtype=int)

# Three groups
#chromosome     1  2  3  4  5  6  7  8  9 10 11 12 13 14 15 16 17 18 19 20 21 22  X
g3  = np.array([2, 2, 2, 1, 2, 1, 2, 2, 2, 1, 2, 2, 2, 1, 2, 2, 1, 1, 2, 2, 3, 2, 1], dtype=int)


chr_type  = np.array([0, 1, 2, -2, 3, 4, -4, 5, -5], dtype=int)
