# Supplementary material for: Clonal origin and development of high hyperdiploidy in childhood acute lymphoblastic leukaemia
Source: Nat Commun. 2023 Mar 25;14:1658. doi: 10.1038/s41467-023-37356-5 (PMC10039905; doi:10.1038/s41467-023-37356-5)
Supplement: Supplementary file 5 — Supplementary code [file 41467_2023_37356_MOESM5_ESM.zip › HeH_simulation-main/initial_population.py]

from choice_sub import weighted_choice_sub
import numpy as np
import parameter_settings as parameter_settings

'''
Abbreviations of chromosome copy number
 0: - Nullisomy
 1: a Monosomy
 2: ab Disomy
 -2: aa Uniparental isodisomy (UPID; disomies involving two copies of the same chromosomal homologue)
 3: aab Trisomy
 4: aaab Tetrasomy generated by a triplication of one homologue
 -4: aabb Tetrasomy generated by duplication of both homologues
 5: aaabb Pentasomy generated by a triplication of one homologue and duplication of the other homologue
 -5: aaaab Pentasomy generated by a tetraplication of one homologue
'''

mono_stat = [1, 0]
mono_suvp = [parameter_settings.monosomy_seg_freq, 100 - parameter_settings.monosomy_seg_freq]

def initial_generate_wrapper(i, mode):
	switcher={
		1 : initial_bulk_generate1(i),
		2 : initial_bulk_generate2(i),
		3 : initial_bulk_generate3(i),
		4 : initial_bulk_generate4(i),
		5 : initial_bulk_generate5(i),
	}
	return switcher.get(mode, 2)


def initial_bulk_generate1(i):
	# diploid/tripolar
	dip_p =     [4, 4, 1]
	dip_stat =  [2, 3, -4]
	switcher={
		0: 0,
		1: weighted_choice_sub(mono_stat, mono_suvp),
		2: weighted_choice_sub(dip_stat, dip_p),  
	}
	return switcher.get(i, 0)


def initial_bulk_generate2(i):
	# tetraploid/sequential
	dip_p =     [10, 0]
	dip_stat =  [-4, 4]
	switcher={
		0: 0,
		1: weighted_choice_sub(mono_stat, mono_suvp),
		2: weighted_choice_sub(dip_stat, dip_p), 
	}
	return switcher.get(i, 0)
	

def initial_bulk_generate3(i):
	# diploid/sequential
	dip_p =     [10, 0]
	dip_stat =  [2, -2]
	switcher={
		0: 0,
		1: weighted_choice_sub(mono_stat, mono_suvp),
		2: weighted_choice_sub(dip_stat, dip_p),
	}
	return switcher.get(i, 0)


def initial_bulk_generate4(i):
	# mitotic catastrophe
	# no UPD checking, starting with UPD frequency = 18.2% 
	# Disomy :    4C2 = 6 (normal disomy : UPD = 2 : 1)
	# Trisomy :   4C3 = 4
	# Tetrasomy : 4C4 = 1
	dip_p =     [4,   2,   4,   1]
	dip_stat =  [2,  -2,   3,  -4]
	
	switcher={
		0: 0,
		1: 0,
		2: weighted_choice_sub(dip_stat, dip_p),
	}
	return switcher.get(i, 0)


def initial_bulk_generate5(i):
	# tetraploid/tripolar
	# No UPD checking, starting with UPD frequency = 9.87%
	dip_p =     [1, 8, 16,  8, 32, 16]
	dip_stat =  [0, 1,  2, -2,  3, -4]
	switcher={
		0: 0,
		1: 0,
		2: weighted_choice_sub(dip_stat, dip_p),

	}
	return switcher.get(i, 0)
