# Supplementary material for: Clonal origin and development of high hyperdiploidy in childhood acute lymphoblastic leukaemia
Source: Nat Commun. 2023 Mar 25;14:1658. doi: 10.1038/s41467-023-37356-5 (PMC10039905; doi:10.1038/s41467-023-37356-5)
Supplement: Supplementary file 5 — Supplementary code [file 41467_2023_37356_MOESM5_ESM.zip › HeH_simulation-main/missegregation.py]

from __future__ import division
import numpy as np
from choice_sub import weighted_choice_sub, check_survival
from selection_module_P import rank_selection_wrapper
from chromosome_change import chromosome_change_wrapper
import parameter_settings as parameter_settings

swap_prob = [1, 1]
swap_stat = [1, 0]

def core_tetrasomy_loss(threadName, in_list, out_deque, cgroup):
		loss_stat = [1, 0]
		for j in xrange(len(in_list)):
			t1=np.copy(in_list[j])
			if check_survival(in_list[j]):
				for index, group in np.ndenumerate(cgroup):
					t= tetrasomy_loss(index, group, in_list[j][index])
					#if t is None:
					#	print "error"
					t1[index] = tetrasomy_loss(index, group, in_list[j][index])
				if rank_selection_wrapper(t1, cgroup):
					out_deque.append(t1)


def tetrasomy_loss(index, group, chromosome_stat):
	tetra_k_r = 100-parameter_settings.tetra_loss_rate	
	if weighted_choice_sub([0, 1], [tetra_k_r, parameter_settings.tetra_loss_rate]):
		return chromosome_change_wrapper(chromosome_stat)[0]
	else:
		return chromosome_stat
	


def core_misseg_stable_rank(threadName, in_list, out_deque, cgroup):
	for j in xrange(len(in_list)):
		t1=np.copy(in_list[j])
		if check_survival(in_list[j]):
			t2=np.copy(in_list[j])
			for index, group in np.ndenumerate(cgroup):
				if missegregation_stable_per_chromosome(index, group, in_list[j][index]):
					f_swap = weighted_choice_sub(swap_stat, swap_prob)
					if f_swap:
						t2[index], t1[index] = chromosome_change_wrapper(in_list[j][index])
					else:
						t1[index], t2[index] = chromosome_change_wrapper(in_list[j][index])
			if rank_selection_wrapper(t1, cgroup):
				out_deque.append(t1)
			if rank_selection_wrapper(t2, cgroup):
				out_deque.append(t2)
		else:
			out_deque.append(t1)
			out_deque.append(t1)


def missegregation_stable(index, chromosome_stat):
	stat = [0, 1]
	misseg_rate = parameter_settings.misseg_rate*parameter_settings.misseq_factor[index]
	misseg_p = [1-misseg_rate*abs(chromosome_stat), misseg_rate*abs(chromosome_stat)]
	return weighted_choice_sub(stat, misseg_p)


def missegregation_stable_per_chromosome(index, group, chromosome_stat):
	return missegregation_stable(index, chromosome_stat)
