# Supplementary material for: Clonal origin and development of high hyperdiploidy in childhood acute lymphoblastic leukaemia
Source: Nat Commun. 2023 Mar 25;14:1658. doi: 10.1038/s41467-023-37356-5 (PMC10039905; doi:10.1038/s41467-023-37356-5)
Supplement: Supplementary file 5 — Supplementary code [file 41467_2023_37356_MOESM5_ESM.zip › HeH_simulation-main/parameter_settings.py]

from __future__ import division
import numpy as np

##################################################
######## used for missegregation.py ##############
##################################################
#currently using
#  PMID:1828311 PMID:23894657 and PMID: 19506557
misseg_rate = 0.003

## no missegregation rate difference
#                         1  2  3  4  5  6  7  8  9 10 11 12 13 14 15 16 17 18 19 20 21 22  X
misseq_factor = np.array([1, 1, 1, 1, 1, 1, 1, 1, 1, 1, 1, 1, 1, 1, 1, 1, 1, 1, 1, 1, 1, 1, 1], dtype=int)


###################################################
######## used for selection_module_P.py ###########
###################################################

#group1 positive selection for chromosome gain 
prolification_factor_A = 1

#group2 negative selection for chromosome gain
prolification_factor_B = 1

#group3 strong positive selection for chromosome gain
prolification_factor_C = 2 

#group4 weak positive selection for for chromosome gain
prolification_factor_D = 0.02 # it was not affact a lot

# aneuploidy penalty factor (#chromosome - 46)
aneuploidy_penalty_factor = 0.1


###################################################
######## monosomy_seg_freq ########################
###################################################
# monosomy chromosome survival rate
#currently using with misseg_rate 0.003
monosomy_seg_freq = 60


###################################################
######## aneuploidy penalty #######################
###################################################
#option 2
#for the following parameter, the aneuploidy penalty score will reach maximum value at modal number 99
aneuploidy_BEAT_MEAN = 0.18
aneuploidy_BEAT_VAR = 0.65
aneuploidy_BEAT_SCALE = 1.8


###########################################################
######## UPID frequency for STOP ##########################
###########################################################
# 0.025 for modal number <=61
# 0.05 for modal number >=62
UPD_END_POINT = 0.025


###########################################################
######## chromosome lossing possibility ###################
######## only used  for tetraploid/sequential  ############
###########################################################
#PMID: 19506557
tetra_loss_rate=35


# simulation stop if less than (minuial_population * initial_cell) survival 
minuial_population = 0.01
