# Supplementary material for: Clonal origin and development of high hyperdiploidy in childhood acute lymphoblastic leukaemia
Source: Nat Commun. 2023 Mar 25;14:1658. doi: 10.1038/s41467-023-37356-5 (PMC10039905; doi:10.1038/s41467-023-37356-5)
Supplement: Supplementary file 5 — Supplementary code [file 41467_2023_37356_MOESM5_ESM.zip › HeH_simulation-main/selection_module_P.py]

from __future__ import division
import numpy as np
from scipy.stats import beta

from choice_sub import weighted_choice_sub
import parameter_settings as parameter_settings

stat = [1, 0] ## survival, die
def rank_selection_wrapper(chromosome_array, cgroup):

	g1 = (cgroup == 1) 
	g2 = (cgroup == 2)
	g3 = (cgroup == 3)
	g4 = (cgroup == 4)

	A = parameter_settings.prolification_factor_A	## group1
	B = parameter_settings.prolification_factor_B	## group2
	C = parameter_settings.prolification_factor_C	## group3
	D = parameter_settings.prolification_factor_D	## group4
	Aneu_PF = parameter_settings.aneuploidy_penalty_factor	## aneuploidy penalty
	prolification = 0.5 \
				+ ( A*rank_g1(chromosome_array, g1) \
				- B*rank_g2(chromosome_array, g2) \
				+ C*rank_g3(chromosome_array, g3) \
				+ D*rank_g4(chromosome_array, g4))/23 \
				- Aneu_PF*rank_all_beta(chromosome_array)		
	if prolification < 0:
		return 0
	elif prolification > 1:
		return 1
	else:
		return weighted_choice_sub(stat, [prolification, 1-prolification])


def rank_g1(chromosome_array, g1):
	#group1
	return sum(abs(chromosome_array[g1]) == 3) + sum(abs(chromosome_array[g1]) ==4)/10

def rank_g2(chromosome_array, g2):
	#group2
	return sum(abs(chromosome_array[g2]) != 2)

def rank_g3(chromosome_array, g3):
	#group3
	return sum(abs(chromosome_array[g3]) == 4) + sum(abs(chromosome_array[g3]) > 2)
	
def rank_g4(chromosome_array, g4):
	#group4
	return sum(chromosome_array[g4] == 3) 


def rank_all_beta(chromosome_array):
	gain_fct = (np.sum(np.abs(chromosome_array)) - 46)/46
	if gain_fct <= 0:
		return 0
	elif gain_fct >2:
		return 5
	else:
		A = parameter_settings.aneuploidy_BEAT_MEAN
		B = parameter_settings.aneuploidy_BEAT_VAR
		C = parameter_settings.aneuploidy_BEAT_SCALE
		return 1/beta.pdf(gain_fct, A, B, loc = 0, scale = C)
