# Supplementary material for: Clonal origin and development of high hyperdiploidy in childhood acute lymphoblastic leukaemia
Source: Nat Commun. 2023 Mar 25;14:1658. doi: 10.1038/s41467-023-37356-5 (PMC10039905; doi:10.1038/s41467-023-37356-5)
Supplement: Supplementary file 7 — Source data file [file 41467_2023_37356_MOESM7_ESM.xlsx]

## Sheet: Figure1
chromosome	start	end	copy number	cell
1	1	120011168	2	HeH1_cell1
1	120011169	210619662	3	HeH1_cell1
1	210619663	247158176	2	HeH1_cell1
2	1	238925560	2	HeH1_cell1
3	1	193706933	2	HeH1_cell1
4	1	187875646	3	HeH1_cell1
5	1	174739920	2	HeH1_cell1
6	1	167802189	3	HeH1_cell1
7	1	153162712	2	HeH1_cell1
8	1	143602800	2	HeH1_cell1
9	1	138236057	2	HeH1_cell1
10	1	133081439	3	HeH1_cell1
11	1	134753075	2	HeH1_cell1
12	1	130456343	2	HeH1_cell1
13	1	112123891	2	HeH1_cell1
14	1	102374019	3	HeH1_cell1
15	1	97597700	2	HeH1_cell1
16	1	87190939	2	HeH1_cell1
17	1	80393818	3	HeH1_cell1
18	1	77959151	3	HeH1_cell1
19	1	55047986	2	HeH1_cell1
20	1	57526578	2	HeH1_cell1
21	1	47632069	4	HeH1_cell1
22	1	50539310	2	HeH1_cell1
X	1	152818946	2	HeH1_cell1
1	1	120011168	2	HeH1_cell2
1	120011169	210619662	3	HeH1_cell2
1	210619663	247158176	2	HeH1_cell2
2	1	238925560	2	HeH1_cell2
3	1	193706933	2	HeH1_cell2
4	1	187875646	3	HeH1_cell2
5	1	174739920	2	HeH1_cell2
6	1	167802189	3	HeH1_cell2
7	1	153162712	2	HeH1_cell2
8	1	143602800	2	HeH1_cell2
9	1	138236057	2	HeH1_cell2
10	1	133081439	3	HeH1_cell2
11	1	134753075	2	HeH1_cell2
12	1	130456343	2	HeH1_cell2
13	1	112123891	2	HeH1_cell2
14	1	102374019	3	HeH1_cell2
15	1	97597700	2	HeH1_cell2
16	1	87190939	2	HeH1_cell2
17	1	80393818	3	HeH1_cell2
18	1	77959151	3	HeH1_cell2
19	1	55047986	2	HeH1_cell2
20	1	57526578	2	HeH1_cell2
21	1	47632069	4	HeH1_cell2
22	1	50539310	2	HeH1_cell2
X	1	152818946	2	HeH1_cell2
1	1	120011168	2	HeH1_cell3
1	120011169	210619662	3	HeH1_cell3
1	210619663	247158176	2	HeH1_cell3
2	1	238925560	2	HeH1_cell3
3	1	193706933	2	HeH1_cell3
4	1	187875646	3	HeH1_cell3
5	1	174739920	2	HeH1_cell3
6	1	167802189	3	HeH1_cell3
7	1	153162712	2	HeH1_cell3
8	1	143602800	2	HeH1_cell3
9	1	138236057	2	HeH1_cell3
10	1	133081439	3	HeH1_cell3
11	1	134753075	2	HeH1_cell3
12	1	130456343	2	HeH1_cell3
13	1	112123891	2	HeH1_cell3
14	1	102374019	3	HeH1_cell3
15	1	97597700	2	HeH1_cell3
16	1	87190939	2	HeH1_cell3
17	1	80393818	3	HeH1_cell3
18	1	77959151	3	HeH1_cell3
19	1	55047986	2	HeH1_cell3
20	1	57526578	2	HeH1_cell3
21	1	47632069	4	HeH1_cell3
22	1	50539310	2	HeH1_cell3
X	1	152818946	2	HeH1_cell3
1	1	120011168	2	HeH1_cell4
1	120011169	210619662	3	HeH1_cell4
1	210619663	247158176	2	HeH1_cell4
2	1	238925560	2	HeH1_cell4
3	1	193706933	2	HeH1_cell4
4	1	187875646	3	HeH1_cell4
5	1	174739920	2	HeH1_cell4
6	1	167802189	3	HeH1_cell4
7	1	153162712	2	HeH1_cell4
8	1	143602800	2	HeH1_cell4
9	1	138236057	2	HeH1_cell4
10	1	133081439	3	HeH1_cell4
11	1	134753075	2	HeH1_cell4
12	1	130456343	2	HeH1_cell4
13	1	112123891	2	HeH1_cell4
14	1	102374019	3	HeH1_cell4
15	1	97597700	2	HeH1_cell4
16	1	87190939	2	HeH1_cell4
17	1	80393818	3	HeH1_cell4
18	1	77959151	3	HeH1_cell4
19	1	55047986	2	HeH1_cell4
20	1	57526578	2	HeH1_cell4
21	1	47632069	4	HeH1_cell4
22	1	50539310	2	HeH1_cell4
X	1	152818946	2	HeH1_cell4
1	1	120011168	2	HeH1_cell5
1	120011169	210619662	3	HeH1_cell5
1	210619663	247158176	2	HeH1_cell5
2	1	238925560	2	HeH1_cell5
3	1	193706933	2	HeH1_cell5
4	1	187875646	3	HeH1_cell5
5	1	174739920	2	HeH1_cell5
6	1	167802189	3	HeH1_cell5
7	1	153162712	2	HeH1_cell5
8	1	143602800	2	HeH1_cell5
9	1	138236057	2	HeH1_cell5
10	1	133081439	3	HeH1_cell5
11	1	134753075	2	HeH1_cell5
12	1	130456343	2	HeH1_cell5
13	1	112123891	2	HeH1_cell5
14	1	102374019	3	HeH1_cell5
15	1	97597700	2	HeH1_cell5
16	1	87190939	2	HeH1_cell5
17	1	80393818	3	HeH1_cell5
18	1	77959151	3	HeH1_cell5
19	1	55047986	2	HeH1_cell5
20	1	57526578	2	HeH1_cell5
21	1	47632069	4	HeH1_cell5
22	1	50539310	2	HeH1_cell5
X	1	152818946	2	HeH1_cell5
1	1	120011168	2	HeH1_cell6
1	120011169	210619662	3	HeH1_cell6
1	210619663	247158176	2	HeH1_cell6
2	1	238925560	2	HeH1_cell6
3	1	193706933	2	HeH1_cell6
4	1	187875646	3	HeH1_cell6
5	1	174739920	2	HeH1_cell6
6	1	167802189	3	HeH1_cell6
7	1	153162712	2	HeH1_cell6
8	1	143602800	2	HeH1_cell6
9	1	138236057	2	HeH1_cell6
10	1	133081439	3	HeH1_cell6
11	1	134753075	2	HeH1_cell6
12	1	130456343	2	HeH1_cell6
13	1	112123891	2	HeH1_cell6
14	1	102374019	3	HeH1_cell6
15	1	97597700	2	HeH1_cell6
16	1	87190939	2	HeH1_cell6
17	1	80393818	3	HeH1_cell6
18	1	77959151	3	HeH1_cell6
19	1	55047986	2	HeH1_cell6
20	1	57526578	2	HeH1_cell6
21	1	47632069	4	HeH1_cell6
22	1	50539310	2	HeH1_cell6
X	1	152818946	2	HeH1_cell6
1	1	120011168	2	HeH1_cell7
1	120011169	210619662	3	HeH1_cell7
1	210619663	247158176	2	HeH1_cell7
2	1	238925560	2	HeH1_cell7
3	1	193706933	2	HeH1_cell7
4	1	187875646	3	HeH1_cell7
5	1	174739920	2	HeH1_cell7
6	1	167802189	3	HeH1_cell7
7	1	153162712	2	HeH1_cell7
8	1	143602800	2	HeH1_cell7
9	1	138236057	2	HeH1_cell7
10	1	133081439	3	HeH1_cell7
11	1	134753075	2	HeH1_cell7
12	1	130456343	2	HeH1_cell7
13	1	112123891	2	HeH1_cell7
14	1	102374019	3	HeH1_cell7
15	1	97597700	2	HeH1_cell7
16	1	87190939	2	HeH1_cell7
17	1	80393818	3	HeH1_cell7
18	1	77959151	3	HeH1_cell7
19	1	55047986	2	HeH1_cell7
20	1	57526578	2	HeH1_cell7
21	1	47632069	4	HeH1_cell7
22	1	50539310	2	HeH1_cell7
X	1	152818946	2	HeH1_cell7
1	1	120011168	2	HeH1_cell8
1	120011169	210619662	3	HeH1_cell8
1	210619663	247158176	2	HeH1_cell8
2	1	238925560	2	HeH1_cell8
3	1	193706933	2	HeH1_cell8
4	1	187875646	3	HeH1_cell8
5	1	174739920	2	HeH1_cell8
6	1	167802189	3	HeH1_cell8
7	1	153162712	2	HeH1_cell8
8	1	143602800	2	HeH1_cell8
9	1	138236057	2	HeH1_cell8
10	1	133081439	3	HeH1_cell8
11	1	134753075	2	HeH1_cell8
12	1	130456343	2	HeH1_cell8
13	1	112123891	2	HeH1_cell8
14	1	102374019	3	HeH1_cell8
15	1	97597700	2	HeH1_cell8
16	1	87190939	2	HeH1_cell8
17	1	80393818	3	HeH1_cell8
18	1	77959151	3	HeH1_cell8
19	1	55047986	2	HeH1_cell8
20	1	57526578	2	HeH1_cell8
21	1	47632069	4	HeH1_cell8
22	1	50539310	2	HeH1_cell8
X	1	152818946	2	HeH1_cell8
1	1	120011168	2	HeH1_cell9
1	120011169	210619662	3	HeH1_cell9
1	210619663	247158176	2	HeH1_cell9
2	1	238925560	2	HeH1_cell9
3	1	193706933	2	HeH1_cell9
4	1	187875646	3	HeH1_cell9
5	1	174739920	2	HeH1_cell9
6	1	167802189	3	HeH1_cell9
7	1	153162712	2	HeH1_cell9
8	1	143602800	2	HeH1_cell9
9	1	138236057	2	HeH1_cell9
10	1	133081439	3	HeH1_cell9
11	1	134753075	2	HeH1_cell9
12	1	130456343	2	HeH1_cell9
13	1	112123891	2	HeH1_cell9
14	1	102374019	3	HeH1_cell9
15	1	97597700	2	HeH1_cell9
16	1	87190939	2	HeH1_cell9
17	1	80393818	3	HeH1_cell9
18	1	77959151	3	HeH1_cell9
19	1	55047986	2	HeH1_cell9
20	1	57526578	2	HeH1_cell9
21	1	47632069	4	HeH1_cell9
22	1	50539310	2	HeH1_cell9
X	1	152818946	2	HeH1_cell9
1	1	120011168	2	HeH1_cell10
1	120011169	210619662	3	HeH1_cell10
1	210619663	247158176	2	HeH1_cell10
2	1	238925560	2	HeH1_cell10
3	1	193706933	2	HeH1_cell10
4	1	187875646	3	HeH1_cell10
5	1	174739920	2	HeH1_cell10
6	1	167802189	3	HeH1_cell10
7	1	153162712	2	HeH1_cell10
8	1	143602800	2	HeH1_cell10
9	1	138236057	2	HeH1_cell10
10	1	133081439	3	HeH1_cell10
11	1	134753075	2	HeH1_cell10
12	1	130456343	2	HeH1_cell10
13	1	112123891	2	HeH1_cell10
14	1	102374019	3	HeH1_cell10
15	1	97597700	2	HeH1_cell10
16	1	87190939	2	HeH1_cell10
17	1	80393818	3	HeH1_cell10
18	1	77959151	3	HeH1_cell10
19	1	55047986	2	HeH1_cell10
20	1	57526578	2	HeH1_cell10
21	1	47632069	4	HeH1_cell10
22	1	50539310	2	HeH1_cell10
X	1	152818946	2	HeH1_cell10
1	1	120011168	2	HeH1_cell11
1	120011169	210619662	3	HeH1_cell11
1	210619663	247158176	2	HeH1_cell11
2	1	238925560	2	HeH1_cell11
3	1	193706933	2	HeH1_cell11
4	1	187875646	3	HeH1_cell11
5	1	174739920	2	HeH1_cell11
6	1	167802189	3	HeH1_cell11
7	1	153162712	2	HeH1_cell11
8	1	143602800	2	HeH1_cell11
9	1	138236057	2	HeH1_cell11
10	1	133081439	3	HeH1_cell11
11	1	134753075	2	HeH1_cell11
12	1	130456343	2	HeH1_cell11
13	1	112123891	2	HeH1_cell11
14	1	102374019	3	HeH1_cell11
15	1	97597700	2	HeH1_cell11
16	1	87190939	2	HeH1_cell11
17	1	80393818	3	HeH1_cell11
18	1	77959151	3	HeH1_cell11
19	1	55047986	2	HeH1_cell11
20	1	57526578	2	HeH1_cell11
21	1	47632069	4	HeH1_cell11
22	1	50539310	2	HeH1_cell11
X	1	152818946	2	HeH1_cell11
1	1	120011168	2	HeH1_cell12
1	120011169	210619662	3	HeH1_cell12
1	210619663	247158176	2	HeH1_cell12
2	1	238925560	2	HeH1_cell12
3	1	193706933	2	HeH1_cell12
4	1	187875646	3	HeH1_cell12
5	1	174739920	2	HeH1_cell12
6	1	167802189	3	HeH1_cell12
7	1	153162712	2	HeH1_cell12
8	1	143602800	2	HeH1_cell12
9	1	138236057	2	HeH1_cell12
10	1	133081439	3	HeH1_cell12
11	1	134753075	2	HeH1_cell12
12	1	130456343	2	HeH1_cell12
13	1	112123891	2	HeH1_cell12
14	1	102374019	3	HeH1_cell12
15	1	97597700	2	HeH1_cell12
16	1	87190939	2	HeH1_cell12
17	1	80393818	3	HeH1_cell12
18	1	77959151	3	HeH1_cell12
19	1	55047986	2	HeH1_cell12
20	1	57526578	2	HeH1_cell12
21	1	47632069	4	HeH1_cell12
22	1	50539310	2	HeH1_cell12
X	1	152818946	2	HeH1_cell12
1	1	120011168	2	HeH1_cell13
1	120011169	210619662	3	HeH1_cell13
1	210619663	247158176	2	HeH1_cell13
2	1	238925560	2	HeH1_cell13
3	1	193706933	2	HeH1_cell13
4	1	187875646	3	HeH1_cell13
5	1	174739920	2	HeH1_cell13
6	1	167802189	3	HeH1_cell13
7	1	153162712	2	HeH1_cell13
8	1	143602800	2	HeH1_cell13
9	1	138236057	2	HeH1_cell13
10	1	133081439	3	HeH1_cell13
11	1	134753075	2	HeH1_cell13
12	1	130456343	2	HeH1_cell13
13	1	112123891	2	HeH1_cell13
14	1	102374019	3	HeH1_cell13
15	1	97597700	2	HeH1_cell13
16	1	87190939	2	HeH1_cell13
17	1	80393818	3	HeH1_cell13
18	1	77959151	3	HeH1_cell13
19	1	55047986	2	HeH1_cell13
20	1	57526578	2	HeH1_cell13
21	1	47632069	4	HeH1_cell13
22	1	50539310	2	HeH1_cell13
X	1	152818946	2	HeH1_cell13
1	1	120011168	2	HeH1_cell14
1	120011169	210619662	3	HeH1_cell14
1	210619663	247158176	2	HeH1_cell14
2	1	238925560	2	HeH1_cell14
3	1	193706933	2	HeH1_cell14
4	1	187875646	3	HeH1_cell14
5	1	174739920	2	HeH1_cell14
6	1	167802189	3	HeH1_cell14
7	1	153162712	2	HeH1_cell14
8	1	143602800	2	HeH1_cell14
9	1	138236057	2	HeH1_cell14
10	1	133081439	3	HeH1_cell14
11	1	134753075	2	HeH1_cell14
12	1	130456343	2	HeH1_cell14
13	1	112123891	2	HeH1_cell14
14	1	102374019	3	HeH1_cell14
15	1	97597700	2	HeH1_cell14
16	1	87190939	2	HeH1_cell14
17	1	80393818	3	HeH1_cell14
18	1	77959151	3	HeH1_cell14
19	1	55047986	2	HeH1_cell14
20	1	57526578	2	HeH1_cell14
21	1	47632069	4	HeH1_cell14
22	1	50539310	2	HeH1_cell14
X	1	152818946	2	HeH1_cell14
1	1	120011168	2	HeH1_cell15
1	120011169	210619662	3	HeH1_cell15
1	210619663	247158176	2	HeH1_cell15
2	1	238925560	2	HeH1_cell15
3	1	193706933	2	HeH1_cell15
4	1	187875646	3	HeH1_cell15
5	1	174739920	2	HeH1_cell15
6	1	167802189	3	HeH1_cell15
7	1	153162712	2	HeH1_cell15
8	1	143602800	2	HeH1_cell15
9	1	138236057	2	HeH1_cell15
10	1	133081439	3	HeH1_cell15
11	1	134753075	2	HeH1_cell15
12	1	130456343	2	HeH1_cell15
13	1	112123891	2	HeH1_cell15
14	1	102374019	3	HeH1_cell15
15	1	97597700	2	HeH1_cell15
16	1	87190939	2	HeH1_cell15
17	1	80393818	3	HeH1_cell15
18	1	77959151	3	HeH1_cell15
19	1	55047986	2	HeH1_cell15
20	1	57526578	2	HeH1_cell15
21	1	47632069	4	HeH1_cell15
22	1	50539310	2	HeH1_cell15
X	1	152818946	2	HeH1_cell15
1	1	120011168	2	HeH1_cell16
1	120011169	210619662	3	HeH1_cell16
1	210619663	247158176	2	HeH1_cell16
2	1	238925560	2	HeH1_cell16
3	1	193706933	2	HeH1_cell16
4	1	187875646	3	HeH1_cell16
5	1	174739920	2	HeH1_cell16
6	1	167802189	3	HeH1_cell16
7	1	153162712	2	HeH1_cell16
8	1	143602800	2	HeH1_cell16
9	1	138236057	2	HeH1_cell16
10	1	133081439	3	HeH1_cell16
11	1	134753075	2	HeH1_cell16
12	1	130456343	2	HeH1_cell16
13	1	112123891	2	HeH1_cell16
14	1	102374019	3	HeH1_cell16
15	1	97597700	2	HeH1_cell16
16	1	87190939	2	HeH1_cell16
17	1	80393818	3	HeH1_cell16
18	1	77959151	3	HeH1_cell16
19	1	55047986	2	HeH1_cell16
20	1	57526578	2	HeH1_cell16
21	1	47632069	4	HeH1_cell16
22	1	50539310	2	HeH1_cell16
X	1	152818946	2	HeH1_cell16
1	1	120011168	2	HeH1_cell17
1	120011169	210619662	3	HeH1_cell17
1	210619663	247158176	2	HeH1_cell17
2	1	238925560	2	HeH1_cell17
3	1	193706933	2	HeH1_cell17
4	1	187875646	3	HeH1_cell17
5	1	174739920	2	HeH1_cell17
6	1	167802189	3	HeH1_cell17
7	1	153162712	2	HeH1_cell17
8	1	143602800	2	HeH1_cell17
9	1	138236057	2	HeH1_cell17
10	1	133081439	3	HeH1_cell17
11	1	134753075	2	HeH1_cell17
12	1	130456343	2	HeH1_cell17
13	1	112123891	2	HeH1_cell17
14	1	102374019	3	HeH1_cell17
15	1	97597700	2	HeH1_cell17
16	1	87190939	2	HeH1_cell17
17	1	80393818	3	HeH1_cell17
18	1	77959151	3	HeH1_cell17
19	1	55047986	2	HeH1_cell17
20	1	57526578	2	HeH1_cell17
21	1	47632069	4	HeH1_cell17
22	1	50539310	2	HeH1_cell17
X	1	152818946	2	HeH1_cell17
1	1	120011168	2	HeH1_cell18
1	120011169	210619662	3	HeH1_cell18
1	210619663	247158176	2	HeH1_cell18
2	1	238925560	2	HeH1_cell18
3	1	193706933	2	HeH1_cell18
4	1	187875646	3	HeH1_cell18
5	1	174739920	2	HeH1_cell18
6	1	167802189	3	HeH1_cell18
7	1	153162712	2	HeH1_cell18
8	1	143602800	2	HeH1_cell18
9	1	138236057	2	HeH1_cell18
10	1	133081439	3	HeH1_cell18
11	1	134753075	2	HeH1_cell18
12	1	130456343	2	HeH1_cell18
13	1	112123891	2	HeH1_cell18
14	1	102374019	3	HeH1_cell18
15	1	97597700	2	HeH1_cell18
16	1	87190939	2	HeH1_cell18
17	1	80393818	3	HeH1_cell18
18	1	77959151	3	HeH1_cell18
19	1	55047986	2	HeH1_cell18
20	1	57526578	2	HeH1_cell18
21	1	47632069	4	HeH1_cell18
22	1	50539310	2	HeH1_cell18
X	1	152818946	2	HeH1_cell18
1	1	120011168	2	HeH1_cell19
1	120011169	210619662	3	HeH1_cell19
1	210619663	247158176	2	HeH1_cell19
2	1	238925560	2	HeH1_cell19
3	1	193706933	2	HeH1_cell19
4	1	187875646	3	HeH1_cell19
5	1	174739920	2	HeH1_cell19
6	1	167802189	3	HeH1_cell19
7	1	153162712	2	HeH1_cell19
8	1	143602800	2	HeH1_cell19
9	1	138236057	2	HeH1_cell19
10	1	133081439	3	HeH1_cell19
11	1	134753075	2	HeH1_cell19
12	1	130456343	2	HeH1_cell19
13	1	112123891	2	HeH1_cell19
14	1	102374019	3	HeH1_cell19
15	1	97597700	2	HeH1_cell19
16	1	87190939	2	HeH1_cell19
17	1	80393818	3	HeH1_cell19
18	1	77959151	3	HeH1_cell19
19	1	55047986	2	HeH1_cell19
20	1	57526578	2	HeH1_cell19
21	1	47632069	4	HeH1_cell19
22	1	50539310	2	HeH1_cell19
X	1	152818946	2	HeH1_cell19
1	1	120011168	2	HeH1_cell20
1	120011169	210619662	3	HeH1_cell20
1	210619663	247158176	2	HeH1_cell20
2	1	238925560	2	HeH1_cell20
3	1	193706933	2	HeH1_cell20
4	1	187875646	3	HeH1_cell20
5	1	174739920	2	HeH1_cell20
6	1	167802189	3	HeH1_cell20
7	1	153162712	2	HeH1_cell20
8	1	143602800	2	HeH1_cell20
9	1	138236057	2	HeH1_cell20
10	1	133081439	3	HeH1_cell20
11	1	134753075	2	HeH1_cell20
12	1	130456343	2	HeH1_cell20
13	1	112123891	2	HeH1_cell20
14	1	102374019	3	HeH1_cell20
15	1	97597700	2	HeH1_cell20
16	1	87190939	2	HeH1_cell20
17	1	80393818	3	HeH1_cell20
18	1	77959151	3	HeH1_cell20
19	1	55047986	2	HeH1_cell20
20	1	57526578	2	HeH1_cell20
21	1	47632069	4	HeH1_cell20
22	1	50539310	2	HeH1_cell20
X	1	152818946	2	HeH1_cell20
1	1	120011168	2	HeH1_cell21
1	120011169	210619662	3	HeH1_cell21
1	210619663	247158176	2	HeH1_cell21
2	1	238925560	2	HeH1_cell21
3	1	193706933	2	HeH1_cell21
4	1	187875646	3	HeH1_cell21
5	1	174739920	2	HeH1_cell21
6	1	167802189	3	HeH1_cell21
7	1	153162712	2	HeH1_cell21
8	1	143602800	2	HeH1_cell21
9	1	138236057	2	HeH1_cell21
10	1	133081439	3	HeH1_cell21
11	1	134753075	2	HeH1_cell21
12	1	130456343	2	HeH1_cell21
13	1	112123891	2	HeH1_cell21
14	1	102374019	3	HeH1_cell21
15	1	97597700	2	HeH1_cell21
16	1	87190939	2	HeH1_cell21
17	1	80393818	3	HeH1_cell21
18	1	77959151	3	HeH1_cell21
19	1	55047986	2	HeH1_cell21
20	1	57526578	2	HeH1_cell21
21	1	47632069	4	HeH1_cell21
22	1	50539310	2	HeH1_cell21
X	1	152818946	2	HeH1_cell21
1	1	120011168	2	HeH1_cell22
1	120011169	210619662	3	HeH1_cell22
1	210619663	247158176	2	HeH1_cell22
2	1	238925560	2	HeH1_cell22
3	1	193706933	2	HeH1_cell22
4	1	187875646	3	HeH1_cell22
5	1	174739920	2	HeH1_cell22
6	1	167802189	3	HeH1_cell22
7	1	153162712	2	HeH1_cell22
8	1	143602800	2	HeH1_cell22
9	1	138236057	2	HeH1_cell22
10	1	133081439	3	HeH1_cell22
11	1	134753075	2	HeH1_cell22
12	1	130456343	2	HeH1_cell22
13	1	112123891	2	HeH1_cell22
14	1	102374019	3	HeH1_cell22
15	1	97597700	2	HeH1_cell22
16	1	87190939	2	HeH1_cell22
17	1	80393818	3	HeH1_cell22
18	1	77959151	3	HeH1_cell22
19	1	55047986	2	HeH1_cell22
20	1	57526578	2	HeH1_cell22
21	1	47632069	4	HeH1_cell22
22	1	50539310	2	HeH1_cell22
X	1	152818946	2	HeH1_cell22
1	1	120011168	2	HeH1_cell23
1	120011169	210619662	3	HeH1_cell23
1	210619663	247158176	2	HeH1_cell23
2	1	238925560	2	HeH1_cell23
3	1	193706933	2	HeH1_cell23
4	1	187875646	3	HeH1_cell23
5	1	174739920	2	HeH1_cell23
6	1	167802189	3	HeH1_cell23
7	1	153162712	2	HeH1_cell23
8	1	143602800	2	HeH1_cell23
9	1	138236057	2	HeH1_cell23
10	1	133081439	3	HeH1_cell23
11	1	134753075	2	HeH1_cell23
12	1	130456343	2	HeH1_cell23
13	1	112123891	2	HeH1_cell23
14	1	102374019	3	HeH1_cell23
15	1	97597700	2	HeH1_cell23
16	1	87190939	2	HeH1_cell23
17	1	80393818	3	HeH1_cell23
18	1	77959151	3	HeH1_cell23
19	1	55047986	2	HeH1_cell23
20	1	57526578	2	HeH1_cell23
21	1	47632069	4	HeH1_cell23
22	1	50539310	2	HeH1_cell23
X	1	152818946	2	HeH1_cell23
1	1	120011168	2	HeH1_cell24
1	120011169	210619662	3	HeH1_cell24
1	210619663	247158176	2	HeH1_cell24
2	1	238925560	2	HeH1_cell24
3	1	193706933	2	HeH1_cell24
4	1	187875646	3	HeH1_cell24
5	1	174739920	2	HeH1_cell24
6	1	167802189	3	HeH1_cell24
7	1	153162712	2	HeH1_cell24
8	1	143602800	2	HeH1_cell24
9	1	138236057	2	HeH1_cell24
10	1	133081439	3	HeH1_cell24
11	1	134753075	2	HeH1_cell24
12	1	130456343	2	HeH1_cell24
13	1	112123891	2	HeH1_cell24
14	1	102374019	3	HeH1_cell24
15	1	97597700	2	HeH1_cell24
16	1	87190939	2	HeH1_cell24
17	1	80393818	3	HeH1_cell24
18	1	77959151	3	HeH1_cell24
19	1	55047986	2	HeH1_cell24
20	1	57526578	2	HeH1_cell24
21	1	47632069	4	HeH1_cell24
22	1	50539310	2	HeH1_cell24
X	1	152818946	2	HeH1_cell24
1	1	120011168	2	HeH1_cell25
1	120011169	210619662	3	HeH1_cell25
1	210619663	247158176	2	HeH1_cell25
2	1	238925560	2	HeH1_cell25
3	1	193706933	2	HeH1_cell25
4	1	187875646	3	HeH1_cell25
5	1	174739920	2	HeH1_cell25
6	1	167802189	3	HeH1_cell25
7	1	153162712	2	HeH1_cell25
8	1	143602800	2	HeH1_cell25
9	1	138236057	2	HeH1_cell25
10	1	133081439	3	HeH1_cell25
11	1	134753075	2	HeH1_cell25
12	1	130456343	2	HeH1_cell25
13	1	112123891	2	HeH1_cell25
14	1	102374019	3	HeH1_cell25
15	1	97597700	2	HeH1_cell25
16	1	87190939	2	HeH1_cell25
17	1	80393818	3	HeH1_cell25
18	1	77959151	3	HeH1_cell25
19	1	55047986	2	HeH1_cell25
20	1	57526578	2	HeH1_cell25
21	1	47632069	4	HeH1_cell25
22	1	50539310	2	HeH1_cell25
X	1	152818946	2	HeH1_cell25
1	1	120011168	2	HeH1_cell26
1	120011169	210619662	3	HeH1_cell26
1	210619663	247158176	2	HeH1_cell26
2	1	238925560	2	HeH1_cell26
3	1	193706933	2	HeH1_cell26
4	1	187875646	3	HeH1_cell26
5	1	174739920	2	HeH1_cell26
6	1	167802189	3	HeH1_cell26
7	1	153162712	2	HeH1_cell26
8	1	143602800	2	HeH1_cell26
9	1	138236057	2	HeH1_cell26
10	1	133081439	3	HeH1_cell26
11	1	134753075	2	HeH1_cell26
12	1	130456343	2	HeH1_cell26
13	1	112123891	2	HeH1_cell26
14	1	102374019	3	HeH1_cell26
15	1	97597700	2	HeH1_cell26
16	1	87190939	2	HeH1_cell26
17	1	80393818	3	HeH1_cell26
18	1	77959151	3	HeH1_cell26
19	1	55047986	2	HeH1_cell26
20	1	57526578	2	HeH1_cell26
21	1	47632069	4	HeH1_cell26
22	1	50539310	2	HeH1_cell26
X	1	152818946	2	HeH1_cell26
1	1	120011168	2	HeH1_cell27
1	120011169	210619662	3	HeH1_cell27
1	210619663	247158176	2	HeH1_cell27
2	1	238925560	2	HeH1_cell27
3	1	193706933	2	HeH1_cell27
4	1	187875646	3	HeH1_cell27
5	1	174739920	2	HeH1_cell27
6	1	167802189	3	HeH1_cell27
7	1	153162712	2	HeH1_cell27
8	1	143602800	2	HeH1_cell27
9	1	138236057	2	HeH1_cell27
10	1	133081439	3	HeH1_cell27
11	1	134753075	2	HeH1_cell27
12	1	130456343	2	HeH1_cell27
13	1	112123891	2	HeH1_cell27
14	1	102374019	3	HeH1_cell27
15	1	97597700	2	HeH1_cell27
16	1	87190939	2	HeH1_cell27
17	1	80393818	3	HeH1_cell27
18	1	77959151	3	HeH1_cell27
19	1	55047986	2	HeH1_cell27
20	1	57526578	2	HeH1_cell27
21	1	47632069	4	HeH1_cell27
22	1	50539310	2	HeH1_cell27
X	1	152818946	2	HeH1_cell27
1	1	120011168	2	HeH1_cell28
1	120011169	210619662	3	HeH1_cell28
1	210619663	247158176	2	HeH1_cell28
2	1	238925560	2	HeH1_cell28
3	1	193706933	2	HeH1_cell28
4	1	187875646	3	HeH1_cell28
5	1	174739920	2	HeH1_cell28
6	1	167802189	3	HeH1_cell28
7	1	153162712	2	HeH1_cell28
8	1	143602800	2	HeH1_cell28
9	1	138236057	2	HeH1_cell28
10	1	133081439	3	HeH1_cell28
11	1	134753075	2	HeH1_cell28
12	1	130456343	2	HeH1_cell28
13	1	112123891	2	HeH1_cell28
14	1	102374019	3	HeH1_cell28
15	1	97597700	2	HeH1_cell28
16	1	87190939	2	HeH1_cell28
17	1	80393818	3	HeH1_cell28
18	1	77959151	3	HeH1_cell28
19	1	55047986	2	HeH1_cell28
20	1	57526578	2	HeH1_cell28
21	1	47632069	4	HeH1_cell28
22	1	50539310	2	HeH1_cell28
X	1	152818946	2	HeH1_cell28
1	1	120011168	2	HeH1_cell29
1	120011169	210619662	3	HeH1_cell29
1	210619663	247158176	2	HeH1_cell29
2	1	238925560	2	HeH1_cell29
3	1	193706933	2	HeH1_cell29
4	1	187875646	3	HeH1_cell29
5	1	174739920	2	HeH1_cell29
6	1	167802189	3	HeH1_cell29
7	1	153162712	2	HeH1_cell29
8	1	143602800	2	HeH1_cell29
9	1	138236057	2	HeH1_cell29
10	1	133081439	3	HeH1_cell29
11	1	134753075	2	HeH1_cell29
12	1	130456343	2	HeH1_cell29
13	1	112123891	2	HeH1_cell29
14	1	102374019	3	HeH1_cell29
15	1	97597700	2	HeH1_cell29
16	1	87190939	2	HeH1_cell29
17	1	80393818	3	HeH1_cell29
18	1	77959151	3	HeH1_cell29
19	1	55047986	2	HeH1_cell29
20	1	57526578	2	HeH1_cell29
21	1	47632069	4	HeH1_cell29
22	1	50539310	2	HeH1_cell29
X	1	152818946	2	HeH1_cell29
1	1	120011168	2	HeH1_cell30
1	120011169	210619662	3	HeH1_cell30
1	210619663	247158176	2	HeH1_cell30
2	1	238925560	2	HeH1_cell30
3	1	193706933	2	HeH1_cell30
4	1	187875646	3	HeH1_cell30
5	1	174739920	2	HeH1_cell30
6	1	167802189	3	HeH1_cell30
7	1	153162712	2	HeH1_cell30
8	1	143602800	2	HeH1_cell30
9	1	138236057	2	HeH1_cell30
10	1	133081439	3	HeH1_cell30
11	1	134753075	2	HeH1_cell30
12	1	130456343	2	HeH1_cell30
13	1	112123891	2	HeH1_cell30
14	1	102374019	3	HeH1_cell30
15	1	97597700	2	HeH1_cell30
16	1	87190939	2	HeH1_cell30
17	1	80393818	3	HeH1_cell30
18	1	77959151	3	HeH1_cell30
19	1	55047986	2	HeH1_cell30
20	1	57526578	2	HeH1_cell30
21	1	47632069	4	HeH1_cell30
22	1	50539310	2	HeH1_cell30
X	1	152818946	2	HeH1_cell30
1	1	120011168	2	HeH1_cell31
1	120011169	210619662	3	HeH1_cell31
1	210619663	247158176	2	HeH1_cell31
2	1	238925560	2	HeH1_cell31
3	1	193706933	2	HeH1_cell31
4	1	187875646	3	HeH1_cell31
5	1	174739920	2	HeH1_cell31
6	1	167802189	3	HeH1_cell31
7	1	153162712	2	HeH1_cell31
8	1	143602800	2	HeH1_cell31
9	1	138236057	2	HeH1_cell31
10	1	133081439	3	HeH1_cell31
11	1	134753075	2	HeH1_cell31
12	1	130456343	2	HeH1_cell31
13	1	112123891	2	HeH1_cell31
14	1	102374019	3	HeH1_cell31
15	1	97597700	2	HeH1_cell31
16	1	87190939	2	HeH1_cell31
17	1	80393818	3	HeH1_cell31
18	1	77959151	3	HeH1_cell31
19	1	55047986	2	HeH1_cell31
20	1	57526578	2	HeH1_cell31
21	1	47632069	4	HeH1_cell31
22	1	50539310	2	HeH1_cell31
X	1	152818946	2	HeH1_cell31
1	1	120011168	2	HeH1_cell32
1	120011169	210619662	3	HeH1_cell32
1	210619663	247158176	2	HeH1_cell32
2	1	238925560	2	HeH1_cell32
3	1	193706933	2	HeH1_cell32
4	1	187875646	3	HeH1_cell32
5	1	174739920	2	HeH1_cell32
6	1	167802189	3	HeH1_cell32
7	1	153162712	2	HeH1_cell32
8	1	143602800	2	HeH1_cell32
9	1	138236057	2	HeH1_cell32
10	1	133081439	3	HeH1_cell32
11	1	134753075	2	HeH1_cell32
12	1	130456343	2	HeH1_cell32
13	1	112123891	2	HeH1_cell32
14	1	102374019	3	HeH1_cell32
15	1	97597700	2	HeH1_cell32
16	1	87190939	2	HeH1_cell32
17	1	80393818	3	HeH1_cell32
18	1	77959151	3	HeH1_cell32
19	1	55047986	2	HeH1_cell32
20	1	57526578	2	HeH1_cell32
21	1	47632069	4	HeH1_cell32
22	1	50539310	2	HeH1_cell32
X	1	152818946	2	HeH1_cell32
1	1	120011168	2	HeH1_cell33
1	120011169	210619662	3	HeH1_cell33
1	210619663	247158176	2	HeH1_cell33
2	1	238925560	2	HeH1_cell33
3	1	193706933	2	HeH1_cell33
4	1	187875646	3	HeH1_cell33
5	1	174739920	2	HeH1_cell33
6	1	167802189	3	HeH1_cell33
7	1	153162712	2	HeH1_cell33
8	1	143602800	2	HeH1_cell33
9	1	138236057	2	HeH1_cell33
10	1	133081439	3	HeH1_cell33
11	1	134753075	2	HeH1_cell33
12	1	130456343	2	HeH1_cell33
13	1	112123891	2	HeH1_cell33
14	1	102374019	3	HeH1_cell33
15	1	97597700	2	HeH1_cell33
16	1	87190939	2	HeH1_cell33
17	1	80393818	3	HeH1_cell33
18	1	77959151	3	HeH1_cell33
19	1	55047986	2	HeH1_cell33
20	1	57526578	2	HeH1_cell33
21	1	47632069	4	HeH1_cell33
22	1	50539310	2	HeH1_cell33
X	1	152818946	2	HeH1_cell33
1	1	120011168	2	HeH1_cell34
1	120011169	210619662	3	HeH1_cell34
1	210619663	247158176	2	HeH1_cell34
2	1	238925560	2	HeH1_cell34
3	1	193706933	2	HeH1_cell34
4	1	187875646	3	HeH1_cell34
5	1	174739920	2	HeH1_cell34
6	1	167802189	3	HeH1_cell34
7	1	153162712	2	HeH1_cell34
8	1	143602800	2	HeH1_cell34
9	1	138236057	2	HeH1_cell34
10	1	133081439	3	HeH1_cell34
11	1	134753075	2	HeH1_cell34
12	1	130456343	2	HeH1_cell34
13	1	112123891	2	HeH1_cell34
14	1	102374019	3	HeH1_cell34
15	1	97597700	2	HeH1_cell34
16	1	87190939	2	HeH1_cell34
17	1	80393818	3	HeH1_cell34
18	1	77959151	3	HeH1_cell34
19	1	55047986	2	HeH1_cell34
20	1	57526578	2	HeH1_cell34
21	1	47632069	4	HeH1_cell34
22	1	50539310	2	HeH1_cell34
X	1	152818946	2	HeH1_cell34
1	1	120011168	2	HeH1_cell35
1	120011169	210619663	3	HeH1_cell35
1	210619664	247158176	2	HeH1_cell35
2	1	238925560	2	HeH1_cell35
3	1	193706933	2	HeH1_cell35
4	1	187875646	3	HeH1_cell35
5	1	174739920	2	HeH1_cell35
6	1	167802189	3	HeH1_cell35
7	1	153162712	2	HeH1_cell35
8	1	143602800	2	HeH1_cell35
9	1	138236057	2	HeH1_cell35
10	1	133081439	3	HeH1_cell35
11	1	134753075	2	HeH1_cell35
12	1	130456343	2	HeH1_cell35
13	1	112123891	2	HeH1_cell35
14	1	102374019	3	HeH1_cell35
15	1	97597700	2	HeH1_cell35
16	1	87190939	2	HeH1_cell35
17	1	80393818	3	HeH1_cell35
18	1	77959151	3	HeH1_cell35
19	1	55047986	2	HeH1_cell35
20	1	57526578	2	HeH1_cell35
21	1	47632069	4	HeH1_cell35
22	1	50539310	2	HeH1_cell35
X	1	152818946	2	HeH1_cell35
1	1	120011168	2	HeH1_cell36
1	120011169	210619662	3	HeH1_cell36
1	210619663	247158176	2	HeH1_cell36
2	1	238925560	2	HeH1_cell36
3	1	193706933	2	HeH1_cell36
4	1	187875646	3	HeH1_cell36
5	1	174739920	2	HeH1_cell36
6	1	167802189	3	HeH1_cell36
7	1	153162712	2	HeH1_cell36
8	1	143602800	2	HeH1_cell36
9	1	138236057	2	HeH1_cell36
10	1	133081439	3	HeH1_cell36
11	1	134753075	2	HeH1_cell36
12	1	130456343	2	HeH1_cell36
13	1	112123891	2	HeH1_cell36
14	1	102374019	3	HeH1_cell36
15	1	97597700	2	HeH1_cell36
16	1	87190939	2	HeH1_cell36
17	1	80393818	3	HeH1_cell36
18	1	77959151	3	HeH1_cell36
19	1	55047986	2	HeH1_cell36
20	1	57526578	2	HeH1_cell36
21	1	47632069	4	HeH1_cell36
22	1	50539310	2	HeH1_cell36
X	1	152818946	2	HeH1_cell36
1	1	120011168	2	HeH1_cell37
1	120011169	210619662	3	HeH1_cell37
1	210619663	247158176	2	HeH1_cell37
2	1	238925560	2	HeH1_cell37
3	1	193706933	2	HeH1_cell37
4	1	187875646	3	HeH1_cell37
5	1	174739920	2	HeH1_cell37
6	1	167802189	3	HeH1_cell37
7	1	153162712	2	HeH1_cell37
8	1	143602800	2	HeH1_cell37
9	1	138236057	2	HeH1_cell37
10	1	133081439	3	HeH1_cell37
11	1	134753075	2	HeH1_cell37
12	1	130456343	2	HeH1_cell37
13	1	112123891	2	HeH1_cell37
14	1	102374019	3	HeH1_cell37
15	1	97597700	2	HeH1_cell37
16	1	87190939	2	HeH1_cell37
17	1	80393818	3	HeH1_cell37
18	1	77959151	3	HeH1_cell37
19	1	55047986	2	HeH1_cell37
20	1	57526578	2	HeH1_cell37
21	1	47632069	4	HeH1_cell37
22	1	50539310	2	HeH1_cell37
X	1	152818946	2	HeH1_cell37
1	1	120011168	2	HeH1_cell38
1	120011169	210619663	3	HeH1_cell38
1	210619664	247158176	2	HeH1_cell38
2	1	238925560	2	HeH1_cell38
3	1	193706933	2	HeH1_cell38
4	1	187875646	3	HeH1_cell38
5	1	174739920	2	HeH1_cell38
6	1	167802189	3	HeH1_cell38
7	1	153162712	2	HeH1_cell38
8	1	143602800	2	HeH1_cell38
9	1	138236057	2	HeH1_cell38
10	1	133081439	3	HeH1_cell38
11	1	134753075	2	HeH1_cell38
12	1	130456343	2	HeH1_cell38
13	1	112123891	2	HeH1_cell38
14	1	102374019	3	HeH1_cell38
15	1	97597700	2	HeH1_cell38
16	1	87190939	2	HeH1_cell38
17	1	80393818	3	HeH1_cell38
18	1	77959151	3	HeH1_cell38
19	1	55047986	2	HeH1_cell38
20	1	57526578	2	HeH1_cell38
21	1	47632069	4	HeH1_cell38
22	1	50539310	2	HeH1_cell38
X	1	152818946	2	HeH1_cell38
1	1	120011168	2	HeH1_cell39
1	120011169	210619663	3	HeH1_cell39
1	210619664	247158176	2	HeH1_cell39
2	1	238925560	2	HeH1_cell39
3	1	193706933	2	HeH1_cell39
4	1	187875646	3	HeH1_cell39
5	1	174739920	2	HeH1_cell39
6	1	167802189	3	HeH1_cell39
7	1	153162712	2	HeH1_cell39
8	1	143602800	2	HeH1_cell39
9	1	138236057	2	HeH1_cell39
10	1	133081439	3	HeH1_cell39
11	1	134753075	2	HeH1_cell39
12	1	130456343	2	HeH1_cell39
13	1	112123891	2	HeH1_cell39
14	1	102374019	3	HeH1_cell39
15	1	97597700	2	HeH1_cell39
16	1	87190939	2	HeH1_cell39
17	1	80393818	3	HeH1_cell39
18	1	77959151	3	HeH1_cell39
19	1	55047986	2	HeH1_cell39
20	1	57526578	2	HeH1_cell39
21	1	47632069	4	HeH1_cell39
22	1	50539310	2	HeH1_cell39
X	1	152818946	2	HeH1_cell39
1	1	120011168	2	HeH1_cell40
1	120011169	210619662	3	HeH1_cell40
1	210619663	247158176	2	HeH1_cell40
2	1	238925560	2	HeH1_cell40
3	1	193706933	2	HeH1_cell40
4	1	187875646	3	HeH1_cell40
5	1	174739920	2	HeH1_cell40
6	1	167802189	3	HeH1_cell40
7	1	153162712	2	HeH1_cell40
8	1	143602800	2	HeH1_cell40
9	1	138236057	2	HeH1_cell40
10	1	133081439	3	HeH1_cell40
11	1	134753075	2	HeH1_cell40
12	1	130456343	2	HeH1_cell40
13	1	112123891	2	HeH1_cell40
14	1	102374019	3	HeH1_cell40
15	1	97597700	2	HeH1_cell40
16	1	87190939	2	HeH1_cell40
17	1	80393818	3	HeH1_cell40
18	1	77959151	3	HeH1_cell40
19	1	55047986	2	HeH1_cell40
20	1	57526578	2	HeH1_cell40
21	1	47632069	4	HeH1_cell40
22	1	50539310	2	HeH1_cell40
X	1	152818946	2	HeH1_cell40
1	1	120011168	2	HeH1_cell41
1	120011169	210619662	3	HeH1_cell41
1	210619663	247158176	2	HeH1_cell41
2	1	238925560	2	HeH1_cell41
3	1	193706933	2	HeH1_cell41
4	1	187875646	3	HeH1_cell41
5	1	174739920	2	HeH1_cell41
6	1	167802189	3	HeH1_cell41
7	1	153162712	2	HeH1_cell41
8	1	143602800	2	HeH1_cell41
9	1	138236057	2	HeH1_cell41
10	1	133081439	3	HeH1_cell41
11	1	134753075	2	HeH1_cell41
12	1	130456343	2	HeH1_cell41
13	1	112123891	2	HeH1_cell41
14	1	102374019	3	HeH1_cell41
15	1	97597700	2	HeH1_cell41
16	1	87190939	2	HeH1_cell41
17	1	80393818	3	HeH1_cell41
18	1	77959151	3	HeH1_cell41
19	1	55047986	2	HeH1_cell41
20	1	57526578	2	HeH1_cell41
21	1	47632069	4	HeH1_cell41
22	1	50539310	2	HeH1_cell41
X	1	152818946	2	HeH1_cell41
1	1	120011168	2	HeH1_cell42
1	120011169	210619662	3	HeH1_cell42
1	210619663	247158176	2	HeH1_cell42
2	1	238925560	2	HeH1_cell42
3	1	193706933	2	HeH1_cell42
4	1	187875646	3	HeH1_cell42
5	1	174739920	2	HeH1_cell42
6	1	167802189	3	HeH1_cell42
7	1	153162712	2	HeH1_cell42
8	1	143602800	2	HeH1_cell42
9	1	138236057	2	HeH1_cell42
10	1	133081439	3	HeH1_cell42
11	1	134753075	2	HeH1_cell42
12	1	130456343	2	HeH1_cell42
13	1	112123891	2	HeH1_cell42
14	1	102374019	3	HeH1_cell42
15	1	97597700	2	HeH1_cell42
16	1	87190939	2	HeH1_cell42
17	1	80393818	3	HeH1_cell42
18	1	77959151	3	HeH1_cell42
19	1	55047986	2	HeH1_cell42
20	1	57526578	2	HeH1_cell42
21	1	47632069	4	HeH1_cell42
22	1	50539310	2	HeH1_cell42
X	1	152818946	2	HeH1_cell42
1	1	120011168	2	HeH1_cell43
1	120011169	210619662	3	HeH1_cell43
1	210619663	247158176	2	HeH1_cell43
2	1	238925560	2	HeH1_cell43
3	1	193706933	2	HeH1_cell43
4	1	187875646	3	HeH1_cell43
5	1	174739920	2	HeH1_cell43
6	1	167802189	3	HeH1_cell43
7	1	153162712	2	HeH1_cell43
8	1	143602800	2	HeH1_cell43
9	1	138236057	2	HeH1_cell43
10	1	133081439	3	HeH1_cell43
11	1	134753075	2	HeH1_cell43
12	1	130456343	2	HeH1_cell43
13	1	112123891	2	HeH1_cell43
14	1	102374019	3	HeH1_cell43
15	1	97597700	2	HeH1_cell43
16	1	87190939	2	HeH1_cell43
17	1	80393818	3	HeH1_cell43
18	1	77959151	3	HeH1_cell43
19	1	55047986	2	HeH1_cell43
20	1	57526578	2	HeH1_cell43
21	1	47632069	4	HeH1_cell43
22	1	50539310	2	HeH1_cell43
X	1	152818946	2	HeH1_cell43
1	1	120011168	2	HeH1_cell44
1	120011169	210619662	3	HeH1_cell44
1	210619663	247158176	2	HeH1_cell44
2	1	238925560	2	HeH1_cell44
3	1	193706933	2	HeH1_cell44
4	1	187875646	3	HeH1_cell44
5	1	174739920	2	HeH1_cell44
6	1	167802189	3	HeH1_cell44
7	1	153162712	2	HeH1_cell44
8	1	143602800	2	HeH1_cell44
9	1	138236057	2	HeH1_cell44
10	1	133081439	3	HeH1_cell44
11	1	134753075	2	HeH1_cell44
12	1	130456343	2	HeH1_cell44
13	1	112123891	2	HeH1_cell44
14	1	102374019	3	HeH1_cell44
15	1	97597700	2	HeH1_cell44
16	1	87190939	2	HeH1_cell44
17	1	80393818	3	HeH1_cell44
18	1	77959151	3	HeH1_cell44
19	1	55047986	2	HeH1_cell44
20	1	57526578	2	HeH1_cell44
21	1	47632069	4	HeH1_cell44
22	1	50539310	2	HeH1_cell44
X	1	152818946	2	HeH1_cell44
1	1	120011168	2	HeH1_cell45
1	120011169	210619663	3	HeH1_cell45
1	210619664	247158176	2	HeH1_cell45
2	1	238925560	2	HeH1_cell45
3	1	193706933	2	HeH1_cell45
4	1	187875646	3	HeH1_cell45
5	1	174739920	2	HeH1_cell45
6	1	167802189	3	HeH1_cell45
7	1	153162712	2	HeH1_cell45
8	1	143602800	2	HeH1_cell45
9	1	138236057	2	HeH1_cell45
10	1	133081439	3	HeH1_cell45
11	1	134753075	2	HeH1_cell45
12	1	130456343	2	HeH1_cell45
13	1	112123891	2	HeH1_cell45
14	1	102374019	3	HeH1_cell45
15	1	97597700	2	HeH1_cell45
16	1	87190939	2	HeH1_cell45
17	1	80393818	3	HeH1_cell45
18	1	77959151	3	HeH1_cell45
19	1	55047986	2	HeH1_cell45
20	1	57526578	2	HeH1_cell45
21	1	47632069	4	HeH1_cell45
22	1	50539310	2	HeH1_cell45
X	1	152818946	2	HeH1_cell45
1	1	120011168	2	HeH1_cell46
1	120011169	210619662	3	HeH1_cell46
1	210619663	247158176	2	HeH1_cell46
2	1	238925560	2	HeH1_cell46
3	1	193706933	2	HeH1_cell46
4	1	187875646	3	HeH1_cell46
5	1	174739920	2	HeH1_cell46
6	1	167802189	3	HeH1_cell46
7	1	153162712	2	HeH1_cell46
8	1	143602800	2	HeH1_cell46
9	1	138236057	2	HeH1_cell46
10	1	133081439	3	HeH1_cell46
11	1	134753075	2	HeH1_cell46
12	1	130456343	2	HeH1_cell46
13	1	112123891	2	HeH1_cell46
14	1	102374019	3	HeH1_cell46
15	1	97597700	2	HeH1_cell46
16	1	87190939	2	HeH1_cell46
17	1	80393818	3	HeH1_cell46
18	1	77959151	3	HeH1_cell46
19	1	55047986	2	HeH1_cell46
20	1	57526578	2	HeH1_cell46
21	1	47632069	4	HeH1_cell46
22	1	50539310	2	HeH1_cell46
X	1	152818946	2	HeH1_cell46
1	1	120011168	2	HeH1_cell47
1	120011169	210619662	3	HeH1_cell47
1	210619663	247158176	2	HeH1_cell47
2	1	238925560	2	HeH1_cell47
3	1	193706933	2	HeH1_cell47
4	1	187875646	3	HeH1_cell47
5	1	174739920	2	HeH1_cell47
6	1	167802189	3	HeH1_cell47
7	1	153162712	2	HeH1_cell47
8	1	143602800	2	HeH1_cell47
9	1	138236057	2	HeH1_cell47
10	1	133081439	3	HeH1_cell47
11	1	134753075	2	HeH1_cell47
12	1	130456343	2	HeH1_cell47
13	1	112123891	2	HeH1_cell47
14	1	102374019	3	HeH1_cell47
15	1	97597700	2	HeH1_cell47
16	1	87190939	2	HeH1_cell47
17	1	80393818	3	HeH1_cell47
18	1	77959151	3	HeH1_cell47
19	1	55047986	2	HeH1_cell47
20	1	57526578	2	HeH1_cell47
21	1	47632069	4	HeH1_cell47
22	1	50539310	2	HeH1_cell47
X	1	152818946	2	HeH1_cell47
1	1	120011168	2	HeH1_cell48
1	120011169	210619662	3	HeH1_cell48
1	210619663	247158176	2	HeH1_cell48
2	1	238925560	2	HeH1_cell48
3	1	193706933	2	HeH1_cell48
4	1	187875646	3	HeH1_cell48
5	1	174739920	2	HeH1_cell48
6	1	167802189	3	HeH1_cell48
7	1	153162712	2	HeH1_cell48
8	1	143602800	2	HeH1_cell48
9	1	138236057	2	HeH1_cell48
10	1	133081439	3	HeH1_cell48
11	1	134753075	2	HeH1_cell48
12	1	130456343	2	HeH1_cell48
13	1	112123891	2	HeH1_cell48
14	1	102374019	3	HeH1_cell48
15	1	97597700	2	HeH1_cell48
16	1	87190939	2	HeH1_cell48
17	1	80393818	3	HeH1_cell48
18	1	77959151	3	HeH1_cell48
19	1	55047986	2	HeH1_cell48
20	1	57526578	2	HeH1_cell48
21	1	47632069	4	HeH1_cell48
22	1	50539310	2	HeH1_cell48
X	1	152818946	2	HeH1_cell48
1	1	120011168	2	HeH1_cell49
1	120011169	210619662	3	HeH1_cell49
1	210619663	247158176	2	HeH1_cell49
2	1	238925560	2	HeH1_cell49
3	1	193706933	2	HeH1_cell49
4	1	187875646	3	HeH1_cell49
5	1	174739920	2	HeH1_cell49
6	1	167802189	3	HeH1_cell49
7	1	153162712	2	HeH1_cell49
8	1	143602800	2	HeH1_cell49
9	1	138236057	2	HeH1_cell49
10	1	133081439	3	HeH1_cell49
11	1	134753075	2	HeH1_cell49
12	1	130456343	2	HeH1_cell49
13	1	112123891	2	HeH1_cell49
14	1	102374019	3	HeH1_cell49
15	1	97597700	2	HeH1_cell49
16	1	87190939	2	HeH1_cell49
17	1	80393818	3	HeH1_cell49
18	1	77959151	3	HeH1_cell49
19	1	55047986	2	HeH1_cell49
20	1	57526578	2	HeH1_cell49
21	1	47632069	4	HeH1_cell49
22	1	50539310	2	HeH1_cell49
X	1	152818946	2	HeH1_cell49
1	1	120011168	2	HeH1_cell50
1	120011169	210619662	3	HeH1_cell50
1	210619663	247158176	2	HeH1_cell50
2	1	238925560	2	HeH1_cell50
3	1	193706933	2	HeH1_cell50
4	1	187875646	3	HeH1_cell50
5	1	174739920	2	HeH1_cell50
6	1	167802189	3	HeH1_cell50
7	1	153162712	2	HeH1_cell50
8	1	143602800	2	HeH1_cell50
9	1	138236057	2	HeH1_cell50
10	1	133081439	3	HeH1_cell50
11	1	134753075	2	HeH1_cell50
12	1	130456343	2	HeH1_cell50
13	1	112123891	2	HeH1_cell50
14	1	102374019	3	HeH1_cell50
15	1	97597700	2	HeH1_cell50
16	1	87190939	2	HeH1_cell50
17	1	80393818	3	HeH1_cell50
18	1	77959151	3	HeH1_cell50
19	1	55047986	2	HeH1_cell50
20	1	57526578	2	HeH1_cell50
21	1	47632069	4	HeH1_cell50
22	1	50539310	2	HeH1_cell50
X	1	152818946	2	HeH1_cell50
1	1	120011168	2	HeH1_cell51
1	120011169	210619662	3	HeH1_cell51
1	210619663	247158176	2	HeH1_cell51
2	1	238925560	2	HeH1_cell51
3	1	193706933	2	HeH1_cell51
4	1	187875646	3	HeH1_cell51
5	1	174739920	2	HeH1_cell51
6	1	167802189	3	HeH1_cell51
7	1	153162712	2	HeH1_cell51
8	1	143602800	2	HeH1_cell51
9	1	138236057	2	HeH1_cell51
10	1	133081439	3	HeH1_cell51
11	1	134753075	2	HeH1_cell51
12	1	130456343	2	HeH1_cell51
13	1	112123891	2	HeH1_cell51
14	1	102374019	3	HeH1_cell51
15	1	97597700	2	HeH1_cell51
16	1	87190939	2	HeH1_cell51
17	1	80393818	3	HeH1_cell51
18	1	77959151	3	HeH1_cell51
19	1	55047986	2	HeH1_cell51
20	1	57526578	2	HeH1_cell51
21	1	47632069	4	HeH1_cell51
22	1	50539310	2	HeH1_cell51
X	1	152818946	2	HeH1_cell51
1	1	120011168	2	HeH1_cell52
1	120011169	210619662	3	HeH1_cell52
1	210619663	247158176	2	HeH1_cell52
2	1	238925560	2	HeH1_cell52
3	1	193706933	2	HeH1_cell52
4	1	187875646	3	HeH1_cell52
5	1	174739920	2	HeH1_cell52
6	1	167802189	3	HeH1_cell52
7	1	153162712	2	HeH1_cell52
8	1	143602800	2	HeH1_cell52
9	1	138236057	2	HeH1_cell52
10	1	133081439	3	HeH1_cell52
11	1	134753075	2	HeH1_cell52
12	1	130456343	2	HeH1_cell52
13	1	112123891	2	HeH1_cell52
14	1	102374019	3	HeH1_cell52
15	1	97597700	2	HeH1_cell52
16	1	87190939	2	HeH1_cell52
17	1	80393818	3	HeH1_cell52
18	1	77959151	3	HeH1_cell52
19	1	55047986	2	HeH1_cell52
20	1	57526578	2	HeH1_cell52
21	1	47632069	4	HeH1_cell52
22	1	50539310	2	HeH1_cell52
X	1	152818946	2	HeH1_cell52
1	1	120011168	2	HeH1_cell53
1	120011169	210619662	3	HeH1_cell53
1	210619663	247158176	2	HeH1_cell53
2	1	238925560	2	HeH1_cell53
3	1	193706933	2	HeH1_cell53
4	1	187875646	3	HeH1_cell53
5	1	174739920	2	HeH1_cell53
6	1	167802189	3	HeH1_cell53
7	1	153162712	2	HeH1_cell53
8	1	143602800	2	HeH1_cell53
9	1	138236057	2	HeH1_cell53
10	1	133081439	3	HeH1_cell53
11	1	134753075	2	HeH1_cell53
12	1	130456343	2	HeH1_cell53
13	1	112123891	2	HeH1_cell53
14	1	102374019	3	HeH1_cell53
15	1	97597700	2	HeH1_cell53
16	1	87190939	2	HeH1_cell53
17	1	80393818	3	HeH1_cell53
18	1	77959151	3	HeH1_cell53
19	1	55047986	2	HeH1_cell53
20	1	57526578	2	HeH1_cell53
21	1	47632069	4	HeH1_cell53
22	1	50539310	2	HeH1_cell53
X	1	152818946	2	HeH1_cell53
1	1	120011168	2	HeH1_cell54
1	120011169	210619662	3	HeH1_cell54
1	210619663	247158176	2	HeH1_cell54
2	1	238925560	2	HeH1_cell54
3	1	193706933	2	HeH1_cell54
4	1	187875646	3	HeH1_cell54
5	1	174739920	2	HeH1_cell54
6	1	167802189	3	HeH1_cell54
7	1	153162712	2	HeH1_cell54
8	1	143602800	2	HeH1_cell54
9	1	138236057	2	HeH1_cell54
10	1	133081439	3	HeH1_cell54
11	1	134753075	2	HeH1_cell54
12	1	130456343	2	HeH1_cell54
13	1	112123891	2	HeH1_cell54
14	1	102374019	3	HeH1_cell54
15	1	97597700	2	HeH1_cell54
16	1	87190939	2	HeH1_cell54
17	1	80393818	3	HeH1_cell54
18	1	77959151	3	HeH1_cell54
19	1	55047986	2	HeH1_cell54
20	1	57526578	2	HeH1_cell54
21	1	47632069	4	HeH1_cell54
22	1	50539310	2	HeH1_cell54
X	1	152818946	2	HeH1_cell54
1	1	120011168	2	HeH1_cell55
1	120011169	210619662	3	HeH1_cell55
1	210619663	247158176	2	HeH1_cell55
2	1	238925560	2	HeH1_cell55
3	1	193706933	2	HeH1_cell55
4	1	187875646	3	HeH1_cell55
5	1	174739920	2	HeH1_cell55
6	1	167802189	3	HeH1_cell55
7	1	153162712	2	HeH1_cell55
8	1	143602800	2	HeH1_cell55
9	1	138236057	2	HeH1_cell55
10	1	133081439	3	HeH1_cell55
11	1	134753075	2	HeH1_cell55
12	1	130456343	2	HeH1_cell55
13	1	112123891	2	HeH1_cell55
14	1	102374019	3	HeH1_cell55
15	1	97597700	2	HeH1_cell55
16	1	87190939	2	HeH1_cell55
17	1	80393818	3	HeH1_cell55
18	1	77959151	3	HeH1_cell55
19	1	55047986	2	HeH1_cell55
20	1	57526578	2	HeH1_cell55
21	1	47632069	4	HeH1_cell55
22	1	50539310	2	HeH1_cell55
X	1	152818946	2	HeH1_cell55
1	1	120011168	2	HeH1_cell56
1	120011169	210619662	3	HeH1_cell56
1	210619663	247158176	2	HeH1_cell56
2	1	238925560	2	HeH1_cell56
3	1	193706933	2	HeH1_cell56
4	1	187875646	3	HeH1_cell56
5	1	174739920	2	HeH1_cell56
6	1	167802189	3	HeH1_cell56
7	1	153162712	2	HeH1_cell56
8	1	143602800	2	HeH1_cell56
9	1	138236057	2	HeH1_cell56
10	1	133081439	3	HeH1_cell56
11	1	134753075	2	HeH1_cell56
12	1	130456343	2	HeH1_cell56
13	1	112123891	2	HeH1_cell56
14	1	102374019	3	HeH1_cell56
15	1	97597700	2	HeH1_cell56
16	1	87190939	2	HeH1_cell56
17	1	80393818	3	HeH1_cell56
18	1	77959151	3	HeH1_cell56
19	1	55047986	2	HeH1_cell56
20	1	57526578	2	HeH1_cell56
21	1	47632069	4	HeH1_cell56
22	1	50539310	2	HeH1_cell56
X	1	152818946	2	HeH1_cell56
1	1	120011168	2	HeH1_cell57
1	120011169	210619662	3	HeH1_cell57
1	210619663	247158176	2	HeH1_cell57
2	1	238925560	2	HeH1_cell57
3	1	193706933	2	HeH1_cell57
4	1	187875646	3	HeH1_cell57
5	1	174739920	2	HeH1_cell57
6	1	167802189	3	HeH1_cell57
7	1	153162712	2	HeH1_cell57
8	1	143602800	2	HeH1_cell57
9	1	138236057	2	HeH1_cell57
10	1	133081439	3	HeH1_cell57
11	1	134753075	2	HeH1_cell57
12	1	130456343	2	HeH1_cell57
13	1	112123891	2	HeH1_cell57
14	1	102374019	3	HeH1_cell57
15	1	97597700	2	HeH1_cell57
16	1	87190939	2	HeH1_cell57
17	1	80393818	3	HeH1_cell57
18	1	77959151	3	HeH1_cell57
19	1	55047986	2	HeH1_cell57
20	1	57526578	2	HeH1_cell57
21	1	47632069	4	HeH1_cell57
22	1	50539310	2	HeH1_cell57
X	1	152818946	2	HeH1_cell57
1	1	120011168	2	HeH1_cell58
1	120011169	210619662	3	HeH1_cell58
1	210619663	247158176	2	HeH1_cell58
2	1	238925560	2	HeH1_cell58
3	1	193706933	2	HeH1_cell58
4	1	187875646	3	HeH1_cell58
5	1	174739920	2	HeH1_cell58
6	1	167802189	3	HeH1_cell58
7	1	153162712	2	HeH1_cell58
8	1	143602800	2	HeH1_cell58
9	1	138236057	2	HeH1_cell58
10	1	133081439	3	HeH1_cell58
11	1	134753075	2	HeH1_cell58
12	1	130456343	2	HeH1_cell58
13	1	112123891	2	HeH1_cell58
14	1	102374019	3	HeH1_cell58
15	1	97597700	2	HeH1_cell58
16	1	87190939	2	HeH1_cell58
17	1	80393818	3	HeH1_cell58
18	1	77959151	3	HeH1_cell58
19	1	55047986	2	HeH1_cell58
20	1	57526578	2	HeH1_cell58
21	1	47632069	4	HeH1_cell58
22	1	50539310	2	HeH1_cell58
X	1	152818946	2	HeH1_cell58
1	1	120011168	2	HeH1_cell59
1	120011169	210619662	3	HeH1_cell59
1	210619663	247158176	2	HeH1_cell59
2	1	238925560	2	HeH1_cell59
3	1	193706933	2	HeH1_cell59
4	1	187875646	3	HeH1_cell59
5	1	174739920	2	HeH1_cell59
6	1	167802189	3	HeH1_cell59
7	1	153162712	2	HeH1_cell59
8	1	143602800	2	HeH1_cell59
9	1	138236057	2	HeH1_cell59
10	1	133081439	3	HeH1_cell59
11	1	134753075	2	HeH1_cell59
12	1	130456343	2	HeH1_cell59
13	1	112123891	2	HeH1_cell59
14	1	102374019	3	HeH1_cell59
15	1	97597700	2	HeH1_cell59
16	1	87190939	2	HeH1_cell59
17	1	80393818	3	HeH1_cell59
18	1	77959151	3	HeH1_cell59
19	1	55047986	2	HeH1_cell59
20	1	57526578	2	HeH1_cell59
21	1	47632069	4	HeH1_cell59
22	1	50539310	2	HeH1_cell59
X	1	152818946	2	HeH1_cell59
1	1	120011168	2	HeH1_cell60
1	120011169	210619662	3	HeH1_cell60
1	210619663	247158176	2	HeH1_cell60
2	1	238925560	2	HeH1_cell60
3	1	193706933	2	HeH1_cell60
4	1	187875646	3	HeH1_cell60
5	1	174739920	2	HeH1_cell60
6	1	167802189	3	HeH1_cell60
7	1	153162712	2	HeH1_cell60
8	1	143602800	2	HeH1_cell60
9	1	138236057	2	HeH1_cell60
10	1	133081439	3	HeH1_cell60
11	1	134753075	2	HeH1_cell60
12	1	130456343	2	HeH1_cell60
13	1	112123891	2	HeH1_cell60
14	1	102374019	3	HeH1_cell60
15	1	97597700	2	HeH1_cell60
16	1	87190939	2	HeH1_cell60
17	1	80393818	3	HeH1_cell60
18	1	77959151	3	HeH1_cell60
19	1	55047986	2	HeH1_cell60
20	1	57526578	2	HeH1_cell60
21	1	47632069	4	HeH1_cell60
22	1	50539310	2	HeH1_cell60
X	1	152818946	2	HeH1_cell60
1	1	120011168	2	HeH1_cell61
1	120011169	210619663	3	HeH1_cell61
1	210619664	247158176	2	HeH1_cell61
2	1	238925560	2	HeH1_cell61
3	1	193706933	2	HeH1_cell61
4	1	187875646	3	HeH1_cell61
5	1	174739920	2	HeH1_cell61
6	1	167802189	3	HeH1_cell61
7	1	153162712	2	HeH1_cell61
8	1	143602800	2	HeH1_cell61
9	1	138236057	2	HeH1_cell61
10	1	133081439	3	HeH1_cell61
11	1	134753075	2	HeH1_cell61
12	1	130456343	2	HeH1_cell61
13	1	112123891	2	HeH1_cell61
14	1	102374019	3	HeH1_cell61
15	1	97597700	2	HeH1_cell61
16	1	87190939	2	HeH1_cell61
17	1	80393818	3	HeH1_cell61
18	1	77959151	3	HeH1_cell61
19	1	55047986	2	HeH1_cell61
20	1	57526578	2	HeH1_cell61
21	1	47632069	4	HeH1_cell61
22	1	50539310	2	HeH1_cell61
X	1	152818946	2	HeH1_cell61
1	1	120011168	2	HeH1_cell62
1	120011169	210619662	3	HeH1_cell62
1	210619663	247158176	2	HeH1_cell62
2	1	238925560	2	HeH1_cell62
3	1	193706933	2	HeH1_cell62
4	1	187875646	3	HeH1_cell62
5	1	174739920	2	HeH1_cell62
6	1	167802189	3	HeH1_cell62
7	1	153162712	2	HeH1_cell62
8	1	143602800	2	HeH1_cell62
9	1	138236057	2	HeH1_cell62
10	1	133081439	3	HeH1_cell62
11	1	134753075	2	HeH1_cell62
12	1	130456343	2	HeH1_cell62
13	1	112123891	2	HeH1_cell62
14	1	102374019	3	HeH1_cell62
15	1	97597700	2	HeH1_cell62
16	1	87190939	2	HeH1_cell62
17	1	80393818	3	HeH1_cell62
18	1	77959151	3	HeH1_cell62
19	1	55047986	2	HeH1_cell62
20	1	57526578	2	HeH1_cell62
21	1	47632069	4	HeH1_cell62
22	1	50539310	2	HeH1_cell62
X	1	152818946	2	HeH1_cell62
1	1	120011168	2	HeH1_cell63
1	120011169	210619662	3	HeH1_cell63
1	210619663	247158176	2	HeH1_cell63
2	1	238925560	2	HeH1_cell63
3	1	193706933	2	HeH1_cell63
4	1	187875646	3	HeH1_cell63
5	1	174739920	2	HeH1_cell63
6	1	167802189	3	HeH1_cell63
7	1	153162712	2	HeH1_cell63
8	1	143602800	2	HeH1_cell63
9	1	138236057	2	HeH1_cell63
10	1	133081439	3	HeH1_cell63
11	1	134753075	2	HeH1_cell63
12	1	130456343	2	HeH1_cell63
13	1	112123891	2	HeH1_cell63
14	1	102374019	3	HeH1_cell63
15	1	97597700	2	HeH1_cell63
16	1	87190939	2	HeH1_cell63
17	1	80393818	3	HeH1_cell63
18	1	77959151	3	HeH1_cell63
19	1	55047986	2	HeH1_cell63
20	1	57526578	2	HeH1_cell63
21	1	47632069	4	HeH1_cell63
22	1	50539310	2	HeH1_cell63
X	1	152818946	2	HeH1_cell63
1	1	120011168	2	HeH1_cell64
1	120011169	210619662	3	HeH1_cell64
1	210619663	247158176	2	HeH1_cell64
2	1	238925560	2	HeH1_cell64
3	1	193706933	2	HeH1_cell64
4	1	187875646	3	HeH1_cell64
5	1	174739920	2	HeH1_cell64
6	1	167802189	3	HeH1_cell64
7	1	153162712	2	HeH1_cell64
8	1	143602800	2	HeH1_cell64
9	1	138236057	2	HeH1_cell64
10	1	133081439	3	HeH1_cell64
11	1	134753075	2	HeH1_cell64
12	1	130456343	2	HeH1_cell64
13	1	112123891	2	HeH1_cell64
14	1	102374019	3	HeH1_cell64
15	1	97597700	2	HeH1_cell64
16	1	87190939	2	HeH1_cell64
17	1	80393818	3	HeH1_cell64
18	1	77959151	3	HeH1_cell64
19	1	55047986	2	HeH1_cell64
20	1	57526578	2	HeH1_cell64
21	1	47632069	4	HeH1_cell64
22	1	50539310	2	HeH1_cell64
X	1	152818946	2	HeH1_cell64
1	1	120011168	2	HeH1_cell65
1	120011169	210619662	3	HeH1_cell65
1	210619663	247158176	2	HeH1_cell65
2	1	238925560	2	HeH1_cell65
3	1	193706933	2	HeH1_cell65
4	1	187875646	3	HeH1_cell65
5	1	174739920	2	HeH1_cell65
6	1	167802189	3	HeH1_cell65
7	1	153162712	2	HeH1_cell65
8	1	143602800	2	HeH1_cell65
9	1	138236057	2	HeH1_cell65
10	1	133081439	3	HeH1_cell65
11	1	134753075	2	HeH1_cell65
12	1	130456343	2	HeH1_cell65
13	1	112123891	2	HeH1_cell65
14	1	102374019	3	HeH1_cell65
15	1	97597700	2	HeH1_cell65
16	1	87190939	2	HeH1_cell65
17	1	80393818	3	HeH1_cell65
18	1	77959151	3	HeH1_cell65
19	1	55047986	2	HeH1_cell65
20	1	57526578	2	HeH1_cell65
21	1	47632069	4	HeH1_cell65
22	1	50539310	2	HeH1_cell65
X	1	152818946	2	HeH1_cell65
1	1	120011168	2	HeH1_cell66
1	120011169	210619662	3	HeH1_cell66
1	210619663	247158176	2	HeH1_cell66
2	1	238925560	2	HeH1_cell66
3	1	193706933	2	HeH1_cell66
4	1	187875646	3	HeH1_cell66
5	1	174739920	2	HeH1_cell66
6	1	167802189	3	HeH1_cell66
7	1	153162712	2	HeH1_cell66
8	1	143602800	2	HeH1_cell66
9	1	138236057	2	HeH1_cell66
10	1	133081439	3	HeH1_cell66
11	1	134753075	2	HeH1_cell66
12	1	130456343	2	HeH1_cell66
13	1	112123891	2	HeH1_cell66
14	1	102374019	3	HeH1_cell66
15	1	97597700	2	HeH1_cell66
16	1	87190939	2	HeH1_cell66
17	1	80393818	3	HeH1_cell66
18	1	77959151	3	HeH1_cell66
19	1	55047986	2	HeH1_cell66
20	1	57526578	2	HeH1_cell66
21	1	47632069	4	HeH1_cell66
22	1	50539310	2	HeH1_cell66
X	1	152818946	2	HeH1_cell66
1	1	120011168	2	HeH1_cell67
1	120011169	210619662	3	HeH1_cell67
1	210619663	247158176	2	HeH1_cell67
2	1	238925560	2	HeH1_cell67
3	1	193706933	2	HeH1_cell67
4	1	187875646	3	HeH1_cell67
5	1	174739920	2	HeH1_cell67
6	1	167802189	3	HeH1_cell67
7	1	153162712	2	HeH1_cell67
8	1	143602800	2	HeH1_cell67
9	1	138236057	2	HeH1_cell67
10	1	133081439	3	HeH1_cell67
11	1	134753075	2	HeH1_cell67
12	1	130456343	2	HeH1_cell67
13	1	112123891	2	HeH1_cell67
14	1	102374019	3	HeH1_cell67
15	1	97597700	2	HeH1_cell67
16	1	87190939	2	HeH1_cell67
17	1	80393818	3	HeH1_cell67
18	1	77959151	3	HeH1_cell67
19	1	55047986	2	HeH1_cell67
20	1	57526578	2	HeH1_cell67
21	1	47632069	4	HeH1_cell67
22	1	50539310	2	HeH1_cell67
X	1	152818946	2	HeH1_cell67
1	1	120011168	2	HeH1_cell68
1	120011169	210619662	3	HeH1_cell68
1	210619663	247158176	2	HeH1_cell68
2	1	238925560	2	HeH1_cell68
3	1	193706933	2	HeH1_cell68
4	1	187875646	3	HeH1_cell68
5	1	174739920	2	HeH1_cell68
6	1	167802189	3	HeH1_cell68
7	1	153162712	2	HeH1_cell68
8	1	143602800	2	HeH1_cell68
9	1	138236057	2	HeH1_cell68
10	1	133081439	3	HeH1_cell68
11	1	134753075	2	HeH1_cell68
12	1	130456343	2	HeH1_cell68
13	1	112123891	2	HeH1_cell68
14	1	102374019	3	HeH1_cell68
15	1	97597700	2	HeH1_cell68
16	1	87190939	2	HeH1_cell68
17	1	80393818	3	HeH1_cell68
18	1	77959151	3	HeH1_cell68
19	1	55047986	2	HeH1_cell68
20	1	57526578	2	HeH1_cell68
21	1	47632069	4	HeH1_cell68
22	1	50539310	2	HeH1_cell68
X	1	152818946	2	HeH1_cell68
1	1	120011168	2	HeH1_cell69
1	120011169	210619662	3	HeH1_cell69
1	210619663	247158176	2	HeH1_cell69
2	1	238925560	2	HeH1_cell69
3	1	193706933	2	HeH1_cell69
4	1	187875646	3	HeH1_cell69
5	1	174739920	2	HeH1_cell69
6	1	167802189	3	HeH1_cell69
7	1	153162712	2	HeH1_cell69
8	1	143602800	2	HeH1_cell69
9	1	138236057	2	HeH1_cell69
10	1	133081439	3	HeH1_cell69
11	1	134753075	2	HeH1_cell69
12	1	130456343	2	HeH1_cell69
13	1	112123891	2	HeH1_cell69
14	1	102374019	3	HeH1_cell69
15	1	97597700	2	HeH1_cell69
16	1	87190939	2	HeH1_cell69
17	1	80393818	3	HeH1_cell69
18	1	77959151	3	HeH1_cell69
19	1	55047986	2	HeH1_cell69
20	1	57526578	2	HeH1_cell69
21	1	47632069	4	HeH1_cell69
22	1	50539310	2	HeH1_cell69
X	1	152818946	2	HeH1_cell69
1	1	120011168	2	HeH1_cell70
1	120011169	210619662	3	HeH1_cell70
1	210619663	247158176	2	HeH1_cell70
2	1	238925560	2	HeH1_cell70
3	1	193706933	2	HeH1_cell70
4	1	187875646	3	HeH1_cell70
5	1	174739920	2	HeH1_cell70
6	1	167802189	3	HeH1_cell70
7	1	153162712	2	HeH1_cell70
8	1	143602800	2	HeH1_cell70
9	1	138236057	2	HeH1_cell70
10	1	133081439	3	HeH1_cell70
11	1	134753075	2	HeH1_cell70
12	1	130456343	2	HeH1_cell70
13	1	112123891	2	HeH1_cell70
14	1	102374019	3	HeH1_cell70
15	1	97597700	2	HeH1_cell70
16	1	87190939	2	HeH1_cell70
17	1	80393818	3	HeH1_cell70
18	1	77959151	3	HeH1_cell70
19	1	55047986	2	HeH1_cell70
20	1	57526578	2	HeH1_cell70
21	1	47632069	4	HeH1_cell70
22	1	50539310	2	HeH1_cell70
X	1	152818946	2	HeH1_cell70
1	1	120011168	2	HeH1_cell71
1	120011169	210619663	3	HeH1_cell71
1	210619664	247158176	2	HeH1_cell71
2	1	238925560	2	HeH1_cell71
3	1	193706933	2	HeH1_cell71
4	1	187875646	3	HeH1_cell71
5	1	174739920	2	HeH1_cell71
6	1	167802189	3	HeH1_cell71
7	1	153162712	2	HeH1_cell71
8	1	143602800	2	HeH1_cell71
9	1	138236057	2	HeH1_cell71
10	1	133081439	3	HeH1_cell71
11	1	134753075	2	HeH1_cell71
12	1	130456343	2	HeH1_cell71
13	1	112123891	2	HeH1_cell71
14	1	102374019	3	HeH1_cell71
15	1	97597700	2	HeH1_cell71
16	1	87190939	2	HeH1_cell71
17	1	80393818	3	HeH1_cell71
18	1	77959151	3	HeH1_cell71
19	1	55047986	2	HeH1_cell71
20	1	57526578	2	HeH1_cell71
21	1	47632069	4	HeH1_cell71
22	1	50539310	2	HeH1_cell71
X	1	152818946	2	HeH1_cell71
1	1	120011168	2	HeH1_cell72
1	120011169	210619662	3	HeH1_cell72
1	210619663	247158176	2	HeH1_cell72
2	1	238925560	2	HeH1_cell72
3	1	193706933	2	HeH1_cell72
4	1	187875646	3	HeH1_cell72
5	1	174739920	2	HeH1_cell72
6	1	167802189	3	HeH1_cell72
7	1	153162712	2	HeH1_cell72
8	1	143602800	2	HeH1_cell72
9	1	138236057	2	HeH1_cell72
10	1	133081439	3	HeH1_cell72
11	1	134753075	2	HeH1_cell72
12	1	130456343	2	HeH1_cell72
13	1	112123891	2	HeH1_cell72
14	1	102374019	3	HeH1_cell72
15	1	97597700	2	HeH1_cell72
16	1	87190939	2	HeH1_cell72
17	1	80393818	3	HeH1_cell72
18	1	77959151	3	HeH1_cell72
19	1	55047986	2	HeH1_cell72
20	1	57526578	2	HeH1_cell72
21	1	47632069	4	HeH1_cell72
22	1	50539310	2	HeH1_cell72
X	1	152818946	2	HeH1_cell72
1	1	120011168	2	HeH1_cell73
1	120011169	210619662	3	HeH1_cell73
1	210619663	247158176	2	HeH1_cell73
2	1	238925560	2	HeH1_cell73
3	1	193706933	2	HeH1_cell73
4	1	187875646	3	HeH1_cell73
5	1	174739920	2	HeH1_cell73
6	1	167802189	3	HeH1_cell73
7	1	153162712	2	HeH1_cell73
8	1	143602800	2	HeH1_cell73
9	1	138236057	2	HeH1_cell73
10	1	133081439	3	HeH1_cell73
11	1	134753075	2	HeH1_cell73
12	1	130456343	2	HeH1_cell73
13	1	112123891	2	HeH1_cell73
14	1	102374019	3	HeH1_cell73
15	1	97597700	2	HeH1_cell73
16	1	87190939	2	HeH1_cell73
17	1	80393818	3	HeH1_cell73
18	1	77959151	3	HeH1_cell73
19	1	55047986	2	HeH1_cell73
20	1	57526578	2	HeH1_cell73
21	1	47632069	4	HeH1_cell73
22	1	50539310	2	HeH1_cell73
X	1	152818946	2	HeH1_cell73
1	1	120011168	2	HeH1_cell74
1	120011169	210619662	3	HeH1_cell74
1	210619663	247158176	2	HeH1_cell74
2	1	238925560	2	HeH1_cell74
3	1	193706933	2	HeH1_cell74
4	1	187875646	3	HeH1_cell74
5	1	174739920	2	HeH1_cell74
6	1	167802189	3	HeH1_cell74
7	1	153162712	2	HeH1_cell74
8	1	143602800	2	HeH1_cell74
9	1	138236057	2	HeH1_cell74
10	1	133081439	3	HeH1_cell74
11	1	134753075	2	HeH1_cell74
12	1	130456343	2	HeH1_cell74
13	1	112123891	2	HeH1_cell74
14	1	102374019	3	HeH1_cell74
15	1	97597700	2	HeH1_cell74
16	1	87190939	2	HeH1_cell74
17	1	80393818	3	HeH1_cell74
18	1	77959151	3	HeH1_cell74
19	1	55047986	2	HeH1_cell74
20	1	57526578	2	HeH1_cell74
21	1	47632069	4	HeH1_cell74
22	1	50539310	2	HeH1_cell74
X	1	152818946	2	HeH1_cell74
1	1	120011168	2	HeH1_cell75
1	120011169	210619662	3	HeH1_cell75
1	210619663	247158176	2	HeH1_cell75
2	1	238925560	2	HeH1_cell75
3	1	193706933	2	HeH1_cell75
4	1	187875646	3	HeH1_cell75
5	1	174739920	2	HeH1_cell75
6	1	167802189	3	HeH1_cell75
7	1	153162712	2	HeH1_cell75
8	1	143602800	2	HeH1_cell75
9	1	138236057	2	HeH1_cell75
10	1	133081439	3	HeH1_cell75
11	1	134753075	2	HeH1_cell75
12	1	130456343	2	HeH1_cell75
13	1	112123891	2	HeH1_cell75
14	1	102374019	3	HeH1_cell75
15	1	97597700	2	HeH1_cell75
16	1	87190939	2	HeH1_cell75
17	1	80393818	3	HeH1_cell75
18	1	77959151	3	HeH1_cell75
19	1	55047986	2	HeH1_cell75
20	1	57526578	2	HeH1_cell75
21	1	47632069	4	HeH1_cell75
22	1	50539310	2	HeH1_cell75
X	1	152818946	2	HeH1_cell75
1	1	120011168	2	HeH1_cell76
1	120011169	210619662	3	HeH1_cell76
1	210619663	247158176	2	HeH1_cell76
2	1	238925560	2	HeH1_cell76
3	1	193706933	2	HeH1_cell76
4	1	187875646	3	HeH1_cell76
5	1	174739920	2	HeH1_cell76
6	1	167802189	3	HeH1_cell76
7	1	153162712	2	HeH1_cell76
8	1	143602800	2	HeH1_cell76
9	1	138236057	2	HeH1_cell76
10	1	133081439	3	HeH1_cell76
11	1	134753075	2	HeH1_cell76
12	1	130456343	2	HeH1_cell76
13	1	112123891	2	HeH1_cell76
14	1	102374019	3	HeH1_cell76
15	1	97597700	2	HeH1_cell76
16	1	87190939	2	HeH1_cell76
17	1	80393818	3	HeH1_cell76
18	1	77959151	3	HeH1_cell76
19	1	55047986	2	HeH1_cell76
20	1	57526578	2	HeH1_cell76
21	1	47632069	4	HeH1_cell76
22	1	50539310	2	HeH1_cell76
X	1	152818946	2	HeH1_cell76
1	1	120011168	2	HeH1_cell77
1	120011169	210619662	3	HeH1_cell77
1	210619663	247158176	2	HeH1_cell77
2	1	238925560	2	HeH1_cell77
3	1	193706933	2	HeH1_cell77
4	1	187875646	3	HeH1_cell77
5	1	174739920	2	HeH1_cell77
6	1	167802189	3	HeH1_cell77
7	1	153162712	2	HeH1_cell77
8	1	143602800	2	HeH1_cell77
9	1	138236057	2	HeH1_cell77
10	1	133081439	3	HeH1_cell77
11	1	134753075	2	HeH1_cell77
12	1	130456343	2	HeH1_cell77
13	1	112123891	2	HeH1_cell77
14	1	102374019	3	HeH1_cell77
15	1	97597700	2	HeH1_cell77
16	1	87190939	2	HeH1_cell77
17	1	80393818	3	HeH1_cell77
18	1	77959151	3	HeH1_cell77
19	1	55047986	2	HeH1_cell77
20	1	57526578	2	HeH1_cell77
21	1	47632069	4	HeH1_cell77
22	1	50539310	2	HeH1_cell77
X	1	152818946	2	HeH1_cell77
1	1	120011168	2	HeH1_cell78
1	120011169	210619662	3	HeH1_cell78
1	210619663	247158176	2	HeH1_cell78
2	1	238925560	2	HeH1_cell78
3	1	193706933	2	HeH1_cell78
4	1	187875646	3	HeH1_cell78
5	1	174739920	2	HeH1_cell78
6	1	167802189	3	HeH1_cell78
7	1	153162712	2	HeH1_cell78
8	1	143602800	2	HeH1_cell78
9	1	138236057	2	HeH1_cell78
10	1	133081439	3	HeH1_cell78
11	1	134753075	2	HeH1_cell78
12	1	130456343	2	HeH1_cell78
13	1	112123891	2	HeH1_cell78
14	1	102374019	3	HeH1_cell78
15	1	97597700	2	HeH1_cell78
16	1	87190939	2	HeH1_cell78
17	1	80393818	3	HeH1_cell78
18	1	77959151	3	HeH1_cell78
19	1	55047986	2	HeH1_cell78
20	1	57526578	2	HeH1_cell78
21	1	47632069	4	HeH1_cell78
22	1	50539310	2	HeH1_cell78
X	1	152818946	2	HeH1_cell78
1	1	120011168	2	HeH1_cell79
1	120011169	210619662	3	HeH1_cell79
1	210619663	247158176	2	HeH1_cell79
2	1	238925560	2	HeH1_cell79
3	1	193706933	2	HeH1_cell79
4	1	187875646	3	HeH1_cell79
5	1	174739920	2	HeH1_cell79
6	1	167802189	3	HeH1_cell79
7	1	153162712	2	HeH1_cell79
8	1	143602800	2	HeH1_cell79
9	1	138236057	2	HeH1_cell79
10	1	133081439	3	HeH1_cell79
11	1	134753075	2	HeH1_cell79
12	1	130456343	2	HeH1_cell79
13	1	112123891	2	HeH1_cell79
14	1	102374019	3	HeH1_cell79
15	1	97597700	2	HeH1_cell79
16	1	87190939	2	HeH1_cell79
17	1	80393818	3	HeH1_cell79
18	1	77959151	3	HeH1_cell79
19	1	55047986	2	HeH1_cell79
20	1	57526578	2	HeH1_cell79
21	1	47632069	4	HeH1_cell79
22	1	50539310	2	HeH1_cell79
X	1	152818946	2	HeH1_cell79
1	1	120011168	2	HeH1_cell80
1	120011169	210619662	3	HeH1_cell80
1	210619663	247158176	2	HeH1_cell80
2	1	238925560	2	HeH1_cell80
3	1	193706933	2	HeH1_cell80
4	1	187875646	3	HeH1_cell80
5	1	174739920	2	HeH1_cell80
6	1	167802189	3	HeH1_cell80
7	1	153162712	2	HeH1_cell80
8	1	143602800	2	HeH1_cell80
9	1	138236057	2	HeH1_cell80
10	1	133081439	3	HeH1_cell80
11	1	134753075	2	HeH1_cell80
12	1	130456343	2	HeH1_cell80
13	1	112123891	2	HeH1_cell80
14	1	102374019	3	HeH1_cell80
15	1	97597700	2	HeH1_cell80
16	1	87190939	2	HeH1_cell80
17	1	80393818	3	HeH1_cell80
18	1	77959151	3	HeH1_cell80
19	1	55047986	2	HeH1_cell80
20	1	57526578	2	HeH1_cell80
21	1	47632069	4	HeH1_cell80
22	1	50539310	2	HeH1_cell80
[truncated: 67,464 more rows]

## Sheet: Figure3A
modal number	value	group	Model			modal number	value	group	Model
51	3.55952	Trisomy	Patient cohort			51	0.684524	Tetrasomy	Patient cohort
52	4.45833	Trisomy	Patient cohort			52	0.666667	Tetrasomy	Patient cohort
53	5.16125	Trisomy	Patient cohort			53	0.775598	Tetrasomy	Patient cohort
54	5.85799	Trisomy	Patient cohort			54	0.832341	Tetrasomy	Patient cohort
55	6.34777	Trisomy	Patient cohort			55	1.07219	Tetrasomy	Patient cohort
56	6.86806	Trisomy	Patient cohort			56	1.22454	Tetrasomy	Patient cohort
57	7.0614	Trisomy	Patient cohort			57	1.57621	Tetrasomy	Patient cohort
58	8.15812	Trisomy	Patient cohort			58	1.44979	Tetrasomy	Patient cohort
59	8.24858	Trisomy	Patient cohort			59	1.83302	Tetrasomy	Patient cohort
60	8.73775	Trisomy	Patient cohort			60	1.91667	Tetrasomy	Patient cohort
61	8.74525	Trisomy	Patient cohort			61	2.53612	Tetrasomy	Patient cohort
62	10.8611	Trisomy	Patient cohort			62	2.23611	Tetrasomy	Patient cohort
63	10.803	Trisomy	Patient cohort			63	2.61364	Tetrasomy	Patient cohort
64	11.2604	Trisomy	Patient cohort			64	2.63542	Tetrasomy	Patient cohort
65	11.3631	Trisomy	Patient cohort			65	3.0119	Tetrasomy	Patient cohort
66	11.5	Trisomy	Patient cohort			66	3.83333	Tetrasomy	Patient cohort
67	12.1389	Trisomy	Patient cohort			67	3.19444	Tetrasomy	Patient cohort
51	3.68006	Trisomy	Diploid/tripolar			51	0.777518	Tetrasomy	Diploid/tripolar
52	4.41033	Trisomy	Diploid/tripolar			52	0.866257	Tetrasomy	Diploid/tripolar
53	5.15887	Trisomy	Diploid/tripolar			53	0.957934	Tetrasomy	Diploid/tripolar
54	5.87386	Trisomy	Diploid/tripolar			54	1.06817	Tetrasomy	Diploid/tripolar
55	6.49968	Trisomy	Diploid/tripolar			55	1.21808	Tetrasomy	Diploid/tripolar
56	6.87164	Trisomy	Diploid/tripolar			56	1.47092	Tetrasomy	Diploid/tripolar
57	7.16265	Trisomy	Diploid/tripolar			57	1.73998	Tetrasomy	Diploid/tripolar
58	7.48843	Trisomy	Diploid/tripolar			58	1.9794	Tetrasomy	Diploid/tripolar
59	7.99876	Trisomy	Diploid/tripolar			59	2.16489	Tetrasomy	Diploid/tripolar
60	8.79941	Trisomy	Diploid/tripolar			60	2.31116	Tetrasomy	Diploid/tripolar
61	9.63288	Trisomy	Diploid/tripolar			61	2.50118	Tetrasomy	Diploid/tripolar
62	10.1921	Trisomy	Diploid/tripolar			62	2.7967	Tetrasomy	Diploid/tripolar
63	10.5448	Trisomy	Diploid/tripolar			63	3.15025	Tetrasomy	Diploid/tripolar
64	10.8346	Trisomy	Diploid/tripolar			64	3.5116	Tetrasomy	Diploid/tripolar
65	10.9196	Trisomy	Diploid/tripolar			65	3.96412	Tetrasomy	Diploid/tripolar
66	10.9843	Trisomy	Diploid/tripolar			66	4.4259	Tetrasomy	Diploid/tripolar
67	11.0997	Trisomy	Diploid/tripolar			67	4.84555	Tetrasomy	Diploid/tripolar
58	8	Trisomy	Tetraploid/sequential			58	2	Tetrasomy	Tetraploid/sequential
59	9	Trisomy	Tetraploid/sequential			59	2	Tetrasomy	Tetraploid/sequential
60	10.5	Trisomy	Tetraploid/sequential			60	1.75	Tetrasomy	Tetraploid/sequential
61	10.1765	Trisomy	Tetraploid/sequential			61	2.41176	Tetrasomy	Tetraploid/sequential
62	10.6139	Trisomy	Tetraploid/sequential			62	2.69307	Tetrasomy	Tetraploid/sequential
63	10.8339	Trisomy	Tetraploid/sequential			63	3.08307	Tetrasomy	Tetraploid/sequential
64	11.1954	Trisomy	Tetraploid/sequential			64	3.4023	Tetrasomy	Tetraploid/sequential
65	11.3118	Trisomy	Tetraploid/sequential			65	3.8441	Tetrasomy	Tetraploid/sequential
66	11.4902	Trisomy	Tetraploid/sequential			66	4.25492	Tetrasomy	Tetraploid/sequential
67	11.5903	Trisomy	Tetraploid/sequential			67	4.70484	Tetrasomy	Tetraploid/sequential
51	3.59726	Trisomy	Diploid/sequential			51	0.847614	Tetrasomy	Diploid/sequential
52	4.47419	Trisomy	Diploid/sequential			52	0.873927	Tetrasomy	Diploid/sequential
53	5.2385	Trisomy	Diploid/sequential			53	0.940975	Tetrasomy	Diploid/sequential
54	5.96532	Trisomy	Diploid/sequential			54	1.03487	Tetrasomy	Diploid/sequential
55	6.59153	Trisomy	Diploid/sequential			55	1.17871	Tetrasomy	Diploid/sequential
56	6.8811	Trisomy	Diploid/sequential			56	1.46459	Tetrasomy	Diploid/sequential
57	7.03679	Trisomy	Diploid/sequential			57	1.77082	Tetrasomy	Diploid/sequential
58	7.12643	Trisomy	Diploid/sequential			58	2.06636	Tetrasomy	Diploid/sequential
59	7.17843	Trisomy	Diploid/sequential			59	2.34698	Tetrasomy	Diploid/sequential
60	7.20672	Trisomy	Diploid/sequential			60	2.60781	Tetrasomy	Diploid/sequential
61	7.12586	Trisomy	Diploid/sequential			61	2.93678	Tetrasomy	Diploid/sequential
62	7.04314	Trisomy	Diploid/sequential			62	3.19608	Tetrasomy	Diploid/sequential
63	7.26923	Trisomy	Diploid/sequential			63	3.07692	Tetrasomy	Diploid/sequential
64	8.25	Trisomy	Diploid/sequential			64	3	Tetrasomy	Diploid/sequential
65	6.5	Trisomy	Diploid/sequential			65	4	Tetrasomy	Diploid/sequential
51	3.94637	Trisomy	Mitotic catastrophe			51	0.760777	Tetrasomy	Mitotic catastrophe
52	4.58271	Trisomy	Mitotic catastrophe			52	0.839602	Tetrasomy	Mitotic catastrophe
53	5.27361	Trisomy	Mitotic catastrophe			53	0.926812	Tetrasomy	Mitotic catastrophe
54	5.96714	Trisomy	Mitotic catastrophe			54	1.03194	Tetrasomy	Mitotic catastrophe
55	6.55277	Trisomy	Mitotic catastrophe			55	1.19301	Tetrasomy	Mitotic catastrophe
56	6.65302	Trisomy	Mitotic catastrophe			56	1.5549	Tetrasomy	Mitotic catastrophe
57	6.6323	Trisomy	Mitotic catastrophe			57	1.903	Tetrasomy	Mitotic catastrophe
58	6.56382	Trisomy	Mitotic catastrophe			58	2.22875	Tetrasomy	Mitotic catastrophe
59	6.49724	Trisomy	Mitotic catastrophe			59	2.51261	Tetrasomy	Mitotic catastrophe
60	6.40497	Trisomy	Mitotic catastrophe			60	2.72465	Tetrasomy	Mitotic catastrophe
61	6.42051	Trisomy	Mitotic catastrophe			61	2.90769	Tetrasomy	Mitotic catastrophe
62	6.17391	Trisomy	Mitotic catastrophe			62	3.73913	Tetrasomy	Mitotic catastrophe
63	7.5	Trisomy	Mitotic catastrophe			63	2.5	Tetrasomy	Mitotic catastrophe
51	3.73347	Trisomy	Tetraploid/tripolar			51	0.808136	Tetrasomy	Tetraploid/tripolar
52	4.41229	Trisomy	Tetraploid/tripolar			52	0.886183	Tetrasomy	Tetraploid/tripolar
53	5.11648	Trisomy	Tetraploid/tripolar			53	0.97889	Tetrasomy	Tetraploid/tripolar
54	5.81875	Trisomy	Tetraploid/tripolar			54	1.08745	Tetrasomy	Tetraploid/tripolar
55	6.36726	Trisomy	Tetraploid/tripolar			55	1.26486	Tetrasomy	Tetraploid/tripolar
56	6.54704	Trisomy	Tetraploid/tripolar			56	1.58582	Tetrasomy	Tetraploid/tripolar
57	6.60417	Trisomy	Tetraploid/tripolar			57	1.90735	Tetrasomy	Tetraploid/tripolar
58	6.61296	Trisomy	Tetraploid/tripolar			58	2.21268	Tetrasomy	Tetraploid/tripolar
59	6.70262	Trisomy	Tetraploid/tripolar			59	2.46245	Tetrasomy	Tetraploid/tripolar
60	6.82682	Trisomy	Tetraploid/tripolar			60	2.70391	Tetrasomy	Tetraploid/tripolar
61	7.53361	Trisomy	Tetraploid/tripolar			61	3.15966	Tetrasomy	Tetraploid/tripolar
62	8.71831	Trisomy	Tetraploid/tripolar			62	4.29577	Tetrasomy	Tetraploid/tripolar
63	9.04762	Trisomy	Tetraploid/tripolar			63	5	Tetrasomy	Tetraploid/tripolar
64	9.92857	Trisomy	Tetraploid/tripolar			64	5.02381	Tetrasomy	Tetraploid/tripolar
65	9.7561	Trisomy	Tetraploid/tripolar			65	5.5122	Tetrasomy	Tetraploid/tripolar
66	10.7826	Trisomy	Tetraploid/tripolar			66	5.47826	Tetrasomy	Tetraploid/tripolar
67	9.76923	Trisomy	Tetraploid/tripolar			67	6.46154	Tetrasomy	Tetraploid/tripolar

## Sheet: Figure3B
chromosome	CNA	frequency	model
chr1	Monosomy	0.00361626	Diploid/tripolar
chr1	Disomy	0.904057	Diploid/tripolar
chr1	UPD	0.02815	Diploid/tripolar
chr1	Trisomy	0.0566551	Diploid/tripolar
chr1	Tetrasomy_3_1	0.00174694	Diploid/tripolar
chr1	Tetrasomy_2_2	0.00538792	Diploid/tripolar
chr1	Pentasomy_3_2	0.000314813	Diploid/tripolar
chr1	Pentasomy_4_1	7.23343e-05	Diploid/tripolar
chr2	Monosomy	0.0036111	Diploid/tripolar
chr2	Disomy	0.907105	Diploid/tripolar
chr2	UPD	0.0252523	Diploid/tripolar
chr2	Trisomy	0.0564464	Diploid/tripolar
chr2	Tetrasomy_3_1	0.00163412	Diploid/tripolar
chr2	Tetrasomy_2_2	0.00555746	Diploid/tripolar
chr2	Pentasomy_3_2	0.000336044	Diploid/tripolar
chr2	Pentasomy_4_1	5.71699e-05	Diploid/tripolar
chr3	Monosomy	0.00361778	Diploid/tripolar
chr3	Disomy	0.903486	Diploid/tripolar
chr3	UPD	0.0273732	Diploid/tripolar
chr3	Trisomy	0.0588013	Diploid/tripolar
chr3	Tetrasomy_3_1	0.00176499	Diploid/tripolar
chr3	Tetrasomy_2_2	0.00465442	Diploid/tripolar
chr3	Pentasomy_3_2	0.000229589	Diploid/tripolar
chr3	Pentasomy_4_1	7.23343e-05	Diploid/tripolar
chr4	Monosomy	0.000795526	Diploid/tripolar
chr4	Disomy	0.152917	Diploid/tripolar
chr4	UPD	0.0289258	Diploid/tripolar
chr4	Trisomy	0.766537	Diploid/tripolar
chr4	Tetrasomy_3_1	0.0273365	Diploid/tripolar
chr4	Tetrasomy_2_2	0.0207008	Diploid/tripolar
chr4	Pentasomy_3_2	0.00169569	Diploid/tripolar
chr4	Pentasomy_4_1	0.00109199	Diploid/tripolar
chr5	Monosomy	0.00354544	Diploid/tripolar
chr5	Disomy	0.903031	Diploid/tripolar
chr5	UPD	0.0283375	Diploid/tripolar
chr5	Trisomy	0.0572725	Diploid/tripolar
chr5	Tetrasomy_3_1	0.00162957	Diploid/tripolar
chr5	Tetrasomy_2_2	0.00571153	Diploid/tripolar
chr5	Pentasomy_3_2	0.000410198	Diploid/tripolar
chr5	Pentasomy_4_1	6.24774e-05	Diploid/tripolar
chr6	Monosomy	0.000883934	Diploid/tripolar
chr6	Disomy	0.172472	Diploid/tripolar
chr6	UPD	0.0285774	Diploid/tripolar
chr6	Trisomy	0.751239	Diploid/tripolar
chr6	Tetrasomy_3_1	0.025955	Diploid/tripolar
chr6	Tetrasomy_2_2	0.0185327	Diploid/tripolar
chr6	Pentasomy_3_2	0.0012823	Diploid/tripolar
chr6	Pentasomy_4_1	0.00105772	Diploid/tripolar
chr7	Monosomy	0.00363916	Diploid/tripolar
chr7	Disomy	0.91048	Diploid/tripolar
chr7	UPD	0.0226299	Diploid/tripolar
chr7	Trisomy	0.0542392	Diploid/tripolar
chr7	Tetrasomy_3_1	0.00168795	Diploid/tripolar
chr7	Tetrasomy_2_2	0.00671344	Diploid/tripolar
chr7	Pentasomy_3_2	0.000531513	Diploid/tripolar
chr7	Pentasomy_4_1	7.8855e-05	Diploid/tripolar
chr8	Monosomy	0.00357774	Diploid/tripolar
chr8	Disomy	0.898548	Diploid/tripolar
chr8	UPD	0.0268495	Diploid/tripolar
chr8	Trisomy	0.0602818	Diploid/tripolar
chr8	Tetrasomy_3_1	0.00250365	Diploid/tripolar
chr8	Tetrasomy_2_2	0.00734565	Diploid/tripolar
chr8	Pentasomy_3_2	0.000756553	Diploid/tripolar
chr8	Pentasomy_4_1	0.000136935	Diploid/tripolar
chr9	Monosomy	0.00365402	Diploid/tripolar
chr9	Disomy	0.910192	Diploid/tripolar
chr9	UPD	0.0248378	Diploid/tripolar
chr9	Trisomy	0.0548458	Diploid/tripolar
chr9	Tetrasomy_3_1	0.00184051	Diploid/tripolar
chr9	Tetrasomy_2_2	0.00435371	Diploid/tripolar
chr9	Pentasomy_3_2	0.000198806	Diploid/tripolar
chr9	Pentasomy_4_1	7.68836e-05	Diploid/tripolar
chr10	Monosomy	0.000719097	Diploid/tripolar
chr10	Disomy	0.139509	Diploid/tripolar
chr10	UPD	0.0312944	Diploid/tripolar
chr10	Trisomy	0.775571	Diploid/tripolar
chr10	Tetrasomy_3_1	0.0278473	Diploid/tripolar
chr10	Tetrasomy_2_2	0.022221	Diploid/tripolar
chr10	Pentasomy_3_2	0.00172753	Diploid/tripolar
chr10	Pentasomy_4_1	0.00111095	Diploid/tripolar
chr11	Monosomy	0.00360019	Diploid/tripolar
chr11	Disomy	0.910363	Diploid/tripolar
chr11	UPD	0.021516	Diploid/tripolar
chr11	Trisomy	0.0577766	Diploid/tripolar
chr11	Tetrasomy_3_1	0.00203552	Diploid/tripolar
chr11	Tetrasomy_2_2	0.00440254	Diploid/tripolar
chr11	Pentasomy_3_2	0.000213363	Diploid/tripolar
chr11	Pentasomy_4_1	9.28063e-05	Diploid/tripolar
chr12	Monosomy	0.00355045	Diploid/tripolar
chr12	Disomy	0.898369	Diploid/tripolar
chr12	UPD	0.0287521	Diploid/tripolar
chr12	Trisomy	0.0618543	Diploid/tripolar
chr12	Tetrasomy_3_1	0.00200519	Diploid/tripolar
chr12	Tetrasomy_2_2	0.00501609	Diploid/tripolar
chr12	Pentasomy_3_2	0.000390939	Diploid/tripolar
chr12	Pentasomy_4_1	6.23258e-05	Diploid/tripolar
chr13	Monosomy	0.00363006	Diploid/tripolar
chr13	Disomy	0.909698	Diploid/tripolar
chr13	UPD	0.0181771	Diploid/tripolar
chr13	Trisomy	0.0572607	Diploid/tripolar
chr13	Tetrasomy_3_1	0.00197471	Diploid/tripolar
chr13	Tetrasomy_2_2	0.00838805	Diploid/tripolar
chr13	Pentasomy_3_2	0.000790522	Diploid/tripolar
chr13	Pentasomy_4_1	8.06747e-05	Diploid/tripolar
chr14	Monosomy	0.000767623	Diploid/tripolar
chr14	Disomy	0.147222	Diploid/tripolar
chr14	UPD	0.0278266	Diploid/tripolar
chr14	Trisomy	0.774777	Diploid/tripolar
chr14	Tetrasomy_3_1	0.027363	Diploid/tripolar
chr14	Tetrasomy_2_2	0.0194243	Diploid/tripolar
chr14	Pentasomy_3_2	0.00156937	Diploid/tripolar
chr14	Pentasomy_4_1	0.00105044	Diploid/tripolar
chr15	Monosomy	0.00355409	Diploid/tripolar
chr15	Disomy	0.898022	Diploid/tripolar
chr15	UPD	0.0299152	Diploid/tripolar
chr15	Trisomy	0.0591977	Diploid/tripolar
chr15	Tetrasomy_3_1	0.00185021	Diploid/tripolar
chr15	Tetrasomy_2_2	0.00679472	Diploid/tripolar
chr15	Pentasomy_3_2	0.000590806	Diploid/tripolar
chr15	Pentasomy_4_1	7.49123e-05	Diploid/tripolar
chr16	Monosomy	0.00365584	Diploid/tripolar
chr16	Disomy	0.910501	Diploid/tripolar
chr16	UPD	0.0220263	Diploid/tripolar
chr16	Trisomy	0.0567344	Diploid/tripolar
chr16	Tetrasomy_3_1	0.00195439	Diploid/tripolar
chr16	Tetrasomy_2_2	0.00476087	Diploid/tripolar
chr16	Pentasomy_3_2	0.000277054	Diploid/tripolar
chr16	Pentasomy_4_1	8.9925e-05	Diploid/tripolar
chr17	Monosomy	0.000678305	Diploid/tripolar
chr17	Disomy	0.13137	Diploid/tripolar
chr17	UPD	0.028064	Diploid/tripolar
chr17	Trisomy	0.789413	Diploid/tripolar
chr17	Tetrasomy_3_1	0.0273988	Diploid/tripolar
chr17	Tetrasomy_2_2	0.020468	Diploid/tripolar
chr17	Pentasomy_3_2	0.00158408	Diploid/tripolar
chr17	Pentasomy_4_1	0.00102436	Diploid/tripolar
chr18	Monosomy	0.000794616	Diploid/tripolar
chr18	Disomy	0.152801	Diploid/tripolar
chr18	UPD	0.0315775	Diploid/tripolar
chr18	Trisomy	0.764011	Diploid/tripolar
chr18	Tetrasomy_3_1	0.0276258	Diploid/tripolar
chr18	Tetrasomy_2_2	0.0204909	Diploid/tripolar
chr18	Pentasomy_3_2	0.00152221	Diploid/tripolar
chr18	Pentasomy_4_1	0.00117721	Diploid/tripolar
chr19	Monosomy	0.00354393	Diploid/tripolar
chr19	Disomy	0.893109	Diploid/tripolar
chr19	UPD	0.0308864	Diploid/tripolar
chr19	Trisomy	0.0648152	Diploid/tripolar
chr19	Tetrasomy_3_1	0.00226587	Diploid/tripolar
chr19	Tetrasomy_2_2	0.00502549	Diploid/tripolar
chr19	Pentasomy_3_2	0.00024627	Diploid/tripolar
chr19	Pentasomy_4_1	0.000107364	Diploid/tripolar
chr20	Monosomy	0.00367555	Diploid/tripolar
chr20	Disomy	0.911208	Diploid/tripolar
chr20	UPD	0.0223602	Diploid/tripolar
chr20	Trisomy	0.0543767	Diploid/tripolar
chr20	Tetrasomy_3_1	0.00267637	Diploid/tripolar
chr20	Tetrasomy_2_2	0.00520883	Diploid/tripolar
chr20	Pentasomy_3_2	0.000312539	Diploid/tripolar
chr20	Pentasomy_4_1	0.000182125	Diploid/tripolar
chr21	Monosomy	4.71614e-05	Diploid/tripolar
chr21	Disomy	0.0108934	Diploid/tripolar
chr21	UPD	0.000536669	Diploid/tripolar
chr21	Trisomy	0.0868743	Diploid/tripolar
chr21	Tetrasomy_3_1	0.189763	Diploid/tripolar
chr21	Tetrasomy_2_2	0.680979	Diploid/tripolar
chr21	Pentasomy_3_2	0.0257594	Diploid/tripolar
chr21	Pentasomy_4_1	0.00514665	Diploid/tripolar
chr22	Monosomy	0.00353286	Diploid/tripolar
chr22	Disomy	0.900784	Diploid/tripolar
chr22	UPD	0.025706	Diploid/tripolar
chr22	Trisomy	0.0611698	Diploid/tripolar
chr22	Tetrasomy_3_1	0.002241	Diploid/tripolar
chr22	Tetrasomy_2_2	0.0058565	Diploid/tripolar
chr22	Pentasomy_3_2	0.000610671	Diploid/tripolar
chr22	Pentasomy_4_1	9.88721e-05	Diploid/tripolar
chrX	Monosomy	0.00076732	Diploid/tripolar
chrX	Disomy	0.150624	Diploid/tripolar
chrX	UPD	0.0280751	Diploid/tripolar
chrX	Trisomy	0.771814	Diploid/tripolar
chrX	Tetrasomy_3_1	0.0278922	Diploid/tripolar
chrX	Tetrasomy_2_2	0.0185095	Diploid/tripolar
chrX	Pentasomy_3_2	0.00127882	Diploid/tripolar
chrX	Pentasomy_4_1	0.00103952	Diploid/tripolar
chr1	Monosomy	0	Tetraploid/sequential
chr1	Disomy	0.218243	Tetraploid/sequential
chr1	UPD	0.106921	Tetraploid/sequential
chr1	Trisomy	0.476466	Tetraploid/sequential
chr1	Tetrasomy_3_1	0	Tetraploid/sequential
chr1	Tetrasomy_2_2	0.198369	Tetraploid/sequential
chr1	Pentasomy_3_2	0	Tetraploid/sequential
chr1	Pentasomy_4_1	0	Tetraploid/sequential
chr2	Monosomy	0	Tetraploid/sequential
chr2	Disomy	0.215464	Tetraploid/sequential
chr2	UPD	0.106041	Tetraploid/sequential
chr2	Trisomy	0.482025	Tetraploid/sequential
chr2	Tetrasomy_3_1	0	Tetraploid/sequential
chr2	Tetrasomy_2_2	0.19647	Tetraploid/sequential
chr2	Pentasomy_3_2	0	Tetraploid/sequential
chr2	Pentasomy_4_1	0	Tetraploid/sequential
chr3	Monosomy	0	Tetraploid/sequential
chr3	Disomy	0.220606	Tetraploid/sequential
chr3	UPD	0.10933	Tetraploid/sequential
chr3	Trisomy	0.481284	Tetraploid/sequential
chr3	Tetrasomy_3_1	0	Tetraploid/sequential
chr3	Tetrasomy_2_2	0.18878	Tetraploid/sequential
chr3	Pentasomy_3_2	0	Tetraploid/sequential
chr3	Pentasomy_4_1	0	Tetraploid/sequential
chr4	Monosomy	0	Tetraploid/sequential
chr4	Disomy	0.200408	Tetraploid/sequential
chr4	UPD	0.100019	Tetraploid/sequential
chr4	Trisomy	0.534004	Tetraploid/sequential
chr4	Tetrasomy_3_1	0	Tetraploid/sequential
chr4	Tetrasomy_2_2	0.16557	Tetraploid/sequential
chr4	Pentasomy_3_2	0	Tetraploid/sequential
chr4	Pentasomy_4_1	0	Tetraploid/sequential
chr5	Monosomy	0	Tetraploid/sequential
chr5	Disomy	0.219772	Tetraploid/sequential
chr5	UPD	0.110998	Tetraploid/sequential
chr5	Trisomy	0.479755	Tetraploid/sequential
chr5	Tetrasomy_3_1	0	Tetraploid/sequential
chr5	Tetrasomy_2_2	0.189475	Tetraploid/sequential
chr5	Pentasomy_3_2	0	Tetraploid/sequential
chr5	Pentasomy_4_1	0	Tetraploid/sequential
chr6	Monosomy	0	Tetraploid/sequential
chr6	Disomy	0.203048	Tetraploid/sequential
chr6	UPD	0.0988604	Tetraploid/sequential
chr6	Trisomy	0.53317	Tetraploid/sequential
chr6	Tetrasomy_3_1	0	Tetraploid/sequential
chr6	Tetrasomy_2_2	0.164922	Tetraploid/sequential
chr6	Pentasomy_3_2	0	Tetraploid/sequential
chr6	Pentasomy_4_1	0	Tetraploid/sequential
chr7	Monosomy	0	Tetraploid/sequential
chr7	Disomy	0.220791	Tetraploid/sequential
chr7	UPD	0.107709	Tetraploid/sequential
chr7	Trisomy	0.479338	Tetraploid/sequential
chr7	Tetrasomy_3_1	0	Tetraploid/sequential
chr7	Tetrasomy_2_2	0.192162	Tetraploid/sequential
chr7	Pentasomy_3_2	0	Tetraploid/sequential
chr7	Pentasomy_4_1	0	Tetraploid/sequential
chr8	Monosomy	0	Tetraploid/sequential
chr8	Disomy	0.220884	Tetraploid/sequential
chr8	UPD	0.104883	Tetraploid/sequential
chr8	Trisomy	0.482303	Tetraploid/sequential
chr8	Tetrasomy_3_1	0	Tetraploid/sequential
chr8	Tetrasomy_2_2	0.19193	Tetraploid/sequential
chr8	Pentasomy_3_2	0	Tetraploid/sequential
chr8	Pentasomy_4_1	0	Tetraploid/sequential
chr9	Monosomy	0	Tetraploid/sequential
chr9	Disomy	0.215603	Tetraploid/sequential
chr9	UPD	0.107477	Tetraploid/sequential
chr9	Trisomy	0.484805	Tetraploid/sequential
chr9	Tetrasomy_3_1	0	Tetraploid/sequential
chr9	Tetrasomy_2_2	0.192115	Tetraploid/sequential
chr9	Pentasomy_3_2	0	Tetraploid/sequential
chr9	Pentasomy_4_1	0	Tetraploid/sequential
chr10	Monosomy	0	Tetraploid/sequential
chr10	Disomy	0.199296	Tetraploid/sequential
chr10	UPD	0.10076	Tetraploid/sequential
chr10	Trisomy	0.532799	Tetraploid/sequential
chr10	Tetrasomy_3_1	0	Tetraploid/sequential
chr10	Tetrasomy_2_2	0.167145	Tetraploid/sequential
chr10	Pentasomy_3_2	0	Tetraploid/sequential
chr10	Pentasomy_4_1	0	Tetraploid/sequential
chr11	Monosomy	0	Tetraploid/sequential
chr11	Disomy	0.215788	Tetraploid/sequential
chr11	UPD	0.109237	Tetraploid/sequential
chr11	Trisomy	0.483323	Tetraploid/sequential
chr11	Tetrasomy_3_1	0	Tetraploid/sequential
chr11	Tetrasomy_2_2	0.191652	Tetraploid/sequential
chr11	Pentasomy_3_2	0	Tetraploid/sequential
chr11	Pentasomy_4_1	0	Tetraploid/sequential
chr12	Monosomy	0	Tetraploid/sequential
chr12	Disomy	0.217919	Tetraploid/sequential
chr12	UPD	0.109469	Tetraploid/sequential
chr12	Trisomy	0.484064	Tetraploid/sequential
chr12	Tetrasomy_3_1	0	Tetraploid/sequential
chr12	Tetrasomy_2_2	0.188548	Tetraploid/sequential
chr12	Pentasomy_3_2	0	Tetraploid/sequential
chr12	Pentasomy_4_1	0	Tetraploid/sequential
chr13	Monosomy	0	Tetraploid/sequential
chr13	Disomy	0.21273	Tetraploid/sequential
chr13	UPD	0.106273	Tetraploid/sequential
chr13	Trisomy	0.490179	Tetraploid/sequential
chr13	Tetrasomy_3_1	0	Tetraploid/sequential
chr13	Tetrasomy_2_2	0.190818	Tetraploid/sequential
chr13	Pentasomy_3_2	0	Tetraploid/sequential
chr13	Pentasomy_4_1	0	Tetraploid/sequential
chr14	Monosomy	0	Tetraploid/sequential
chr14	Disomy	0.201149	Tetraploid/sequential
chr14	UPD	0.0974706	Tetraploid/sequential
chr14	Trisomy	0.538868	Tetraploid/sequential
chr14	Tetrasomy_3_1	0	Tetraploid/sequential
chr14	Tetrasomy_2_2	0.162513	Tetraploid/sequential
chr14	Pentasomy_3_2	0	Tetraploid/sequential
chr14	Pentasomy_4_1	0	Tetraploid/sequential
chr15	Monosomy	0	Tetraploid/sequential
chr15	Disomy	0.215695	Tetraploid/sequential
chr15	UPD	0.110488	Tetraploid/sequential
chr15	Trisomy	0.486426	Tetraploid/sequential
chr15	Tetrasomy_3_1	0	Tetraploid/sequential
chr15	Tetrasomy_2_2	0.18739	Tetraploid/sequential
chr15	Pentasomy_3_2	0	Tetraploid/sequential
chr15	Pentasomy_4_1	0	Tetraploid/sequential
chr16	Monosomy	0	Tetraploid/sequential
chr16	Disomy	0.214491	Tetraploid/sequential
chr16	UPD	0.1053	Tetraploid/sequential
chr16	Trisomy	0.486612	Tetraploid/sequential
chr16	Tetrasomy_3_1	0	Tetraploid/sequential
chr16	Tetrasomy_2_2	0.193598	Tetraploid/sequential
chr16	Pentasomy_3_2	0	Tetraploid/sequential
chr16	Pentasomy_4_1	0	Tetraploid/sequential
chr17	Monosomy	0	Tetraploid/sequential
chr17	Disomy	0.198879	Tetraploid/sequential
chr17	UPD	0.102196	Tetraploid/sequential
chr17	Trisomy	0.53442	Tetraploid/sequential
chr17	Tetrasomy_3_1	0	Tetraploid/sequential
chr17	Tetrasomy_2_2	0.164505	Tetraploid/sequential
chr17	Pentasomy_3_2	0	Tetraploid/sequential
chr17	Pentasomy_4_1	0	Tetraploid/sequential
chr18	Monosomy	0	Tetraploid/sequential
chr18	Disomy	0.196377	Tetraploid/sequential
chr18	UPD	0.0996479	Tetraploid/sequential
chr18	Trisomy	0.535579	Tetraploid/sequential
chr18	Tetrasomy_3_1	0	Tetraploid/sequential
chr18	Tetrasomy_2_2	0.168396	Tetraploid/sequential
chr18	Pentasomy_3_2	0	Tetraploid/sequential
chr18	Pentasomy_4_1	0	Tetraploid/sequential
chr19	Monosomy	0	Tetraploid/sequential
chr19	Disomy	0.214445	Tetraploid/sequential
chr19	UPD	0.109793	Tetraploid/sequential
chr19	Trisomy	0.479709	Tetraploid/sequential
chr19	Tetrasomy_3_1	0	Tetraploid/sequential
chr19	Tetrasomy_2_2	0.196053	Tetraploid/sequential
chr19	Pentasomy_3_2	0	Tetraploid/sequential
chr19	Pentasomy_4_1	0	Tetraploid/sequential
chr20	Monosomy	0	Tetraploid/sequential
chr20	Disomy	0.213703	Tetraploid/sequential
chr20	UPD	0.105856	Tetraploid/sequential
chr20	Trisomy	0.4836	Tetraploid/sequential
chr20	Tetrasomy_3_1	0	Tetraploid/sequential
chr20	Tetrasomy_2_2	0.196841	Tetraploid/sequential
chr20	Pentasomy_3_2	0	Tetraploid/sequential
chr20	Pentasomy_4_1	0	Tetraploid/sequential
chr21	Monosomy	0	Tetraploid/sequential
chr21	Disomy	0.0927453	Tetraploid/sequential
chr21	UPD	0.0485037	Tetraploid/sequential
chr21	Trisomy	0.514685	Tetraploid/sequential
chr21	Tetrasomy_3_1	0	Tetraploid/sequential
chr21	Tetrasomy_2_2	0.344066	Tetraploid/sequential
chr21	Pentasomy_3_2	0	Tetraploid/sequential
chr21	Pentasomy_4_1	0	Tetraploid/sequential
chr22	Monosomy	0	Tetraploid/sequential
chr22	Disomy	0.210831	Tetraploid/sequential
chr22	UPD	0.110998	Tetraploid/sequential
chr22	Trisomy	0.482303	Tetraploid/sequential
chr22	Tetrasomy_3_1	0	Tetraploid/sequential
chr22	Tetrasomy_2_2	0.195868	Tetraploid/sequential
chr22	Pentasomy_3_2	0	Tetraploid/sequential
chr22	Pentasomy_4_1	0	Tetraploid/sequential
chrX	Monosomy	0	Tetraploid/sequential
chrX	Disomy	0.197674	Tetraploid/sequential
chrX	UPD	0.100899	Tetraploid/sequential
chrX	Trisomy	0.531734	Tetraploid/sequential
chrX	Tetrasomy_3_1	0	Tetraploid/sequential
chrX	Tetrasomy_2_2	0.169693	Tetraploid/sequential
chrX	Pentasomy_3_2	0	Tetraploid/sequential
chrX	Pentasomy_4_1	0	Tetraploid/sequential
chr1	Monosomy	0.00360089	Diploid/sequential
chr1	Disomy	0.933463	Diploid/sequential
chr1	UPD	0.0292441	Diploid/sequential
chr1	Trisomy	0.0322617	Diploid/sequential
chr1	Tetrasomy_3_1	0.000902854	Diploid/sequential
chr1	Tetrasomy_2_2	0.000467405	Diploid/sequential
chr1	Pentasomy_3_2	2.75168e-05	Diploid/sequential
chr1	Pentasomy_4_1	3.24622e-05	Diploid/sequential
chr2	Monosomy	0.00358707	Diploid/sequential
chr2	Disomy	0.939618	Diploid/sequential
chr2	UPD	0.0229672	Diploid/sequential
chr2	Trisomy	0.0324263	Diploid/sequential
chr2	Tetrasomy_3_1	0.000901459	Diploid/sequential
chr2	Tetrasomy_2_2	0.000439507	Diploid/sequential
chr2	Pentasomy_3_2	3.23354e-05	Diploid/sequential
chr2	Pentasomy_4_1	2.81508e-05	Diploid/sequential
chr3	Monosomy	0.0036	Diploid/sequential
chr3	Disomy	0.938012	Diploid/sequential
chr3	UPD	0.0243695	Diploid/sequential
chr3	Trisomy	0.0326179	Diploid/sequential
chr3	Tetrasomy_3_1	0.000881805	Diploid/sequential
chr3	Tetrasomy_2_2	0.000454597	Diploid/sequential
chr3	Pentasomy_3_2	3.67736e-05	Diploid/sequential
chr3	Pentasomy_4_1	2.75168e-05	Diploid/sequential
chr4	Monosomy	0.000447496	Diploid/sequential
chr4	Disomy	0.0800039	Diploid/sequential
chr4	UPD	0.0351038	Diploid/sequential
chr4	Trisomy	0.834641	Diploid/sequential
chr4	Tetrasomy_3_1	0.0315884	Diploid/sequential
chr4	Tetrasomy_2_2	0.0156969	Diploid/sequential
chr4	Pentasomy_3_2	0.00127668	Diploid/sequential
chr4	Pentasomy_4_1	0.00124231	Diploid/sequential
chr5	Monosomy	0.00362422	Diploid/sequential
chr5	Disomy	0.938777	Diploid/sequential
chr5	UPD	0.0236524	Diploid/sequential
chr5	Trisomy	0.0325488	Diploid/sequential
chr5	Tetrasomy_3_1	0.000894105	Diploid/sequential
chr5	Tetrasomy_2_2	0.00043621	Diploid/sequential
chr5	Pentasomy_3_2	3.36034e-05	Diploid/sequential
chr5	Pentasomy_4_1	3.37302e-05	Diploid/sequential
chr6	Monosomy	0.000457514	Diploid/sequential
chr6	Disomy	0.0796079	Diploid/sequential
chr6	UPD	0.0362941	Diploid/sequential
chr6	Trisomy	0.834047	Diploid/sequential
chr6	Tetrasomy_3_1	0.0313845	Diploid/sequential
chr6	Tetrasomy_2_2	0.0156737	Diploid/sequential
chr6	Pentasomy_3_2	0.00127034	Diploid/sequential
chr6	Pentasomy_4_1	0.00126501	Diploid/sequential
chr7	Monosomy	0.00355765	Diploid/sequential
chr7	Disomy	0.939059	Diploid/sequential
chr7	UPD	0.0233759	Diploid/sequential
chr7	Trisomy	0.0326086	Diploid/sequential
chr7	Tetrasomy_3_1	0.00088637	Diploid/sequential
chr7	Tetrasomy_2_2	0.000448637	Diploid/sequential
chr7	Pentasomy_3_2	3.95633e-05	Diploid/sequential
chr7	Pentasomy_4_1	2.39662e-05	Diploid/sequential
chr8	Monosomy	0.00362207	Diploid/sequential
chr8	Disomy	0.935058	Diploid/sequential
chr8	UPD	0.0274001	Diploid/sequential
chr8	Trisomy	0.0325261	Diploid/sequential
chr8	Tetrasomy_3_1	0.000870265	Diploid/sequential
chr8	Tetrasomy_2_2	0.000458401	Diploid/sequential
chr8	Pentasomy_3_2	3.30962e-05	Diploid/sequential
chr8	Pentasomy_4_1	3.18281e-05	Diploid/sequential
chr9	Monosomy	0.00363158	Diploid/sequential
chr9	Disomy	0.935776	Diploid/sequential
chr9	UPD	0.0264378	Diploid/sequential
chr9	Trisomy	0.0327995	Diploid/sequential
chr9	Tetrasomy_3_1	0.000848962	Diploid/sequential
chr9	Tetrasomy_2_2	0.000452188	Diploid/sequential
chr9	Pentasomy_3_2	2.96725e-05	Diploid/sequential
chr9	Pentasomy_4_1	2.42198e-05	Diploid/sequential
chr10	Monosomy	0.000430124	Diploid/sequential
chr10	Disomy	0.0766282	Diploid/sequential
chr10	UPD	0.0356773	Diploid/sequential
chr10	Trisomy	0.837478	Diploid/sequential
chr10	Tetrasomy_3_1	0.0315931	Diploid/sequential
chr10	Tetrasomy_2_2	0.0156451	Diploid/sequential
chr10	Pentasomy_3_2	0.00129063	Diploid/sequential
chr10	Pentasomy_4_1	0.00125791	Diploid/sequential
chr11	Monosomy	0.00361383	Diploid/sequential
chr11	Disomy	0.937722	Diploid/sequential
chr11	UPD	0.0247489	Diploid/sequential
chr11	Trisomy	0.0325384	Diploid/sequential
chr11	Tetrasomy_3_1	0.00087724	Diploid/sequential
chr11	Tetrasomy_2_2	0.000441156	Diploid/sequential
chr11	Pentasomy_3_2	3.06869e-05	Diploid/sequential
chr11	Pentasomy_4_1	2.78972e-05	Diploid/sequential
chr12	Monosomy	0.00356272	Diploid/sequential
chr12	Disomy	0.934063	Diploid/sequential
chr12	UPD	0.0283995	Diploid/sequential
chr12	Trisomy	0.0326277	Diploid/sequential
chr12	Tetrasomy_3_1	0.000858599	Diploid/sequential
chr12	Tetrasomy_2_2	0.000431772	Diploid/sequential
chr12	Pentasomy_3_2	3.17013e-05	Diploid/sequential
chr12	Pentasomy_4_1	2.4727e-05	Diploid/sequential
chr13	Monosomy	0.00359582	Diploid/sequential
chr13	Disomy	0.934418	Diploid/sequential
chr13	UPD	0.0281706	Diploid/sequential
chr13	Trisomy	0.0324167	Diploid/sequential
chr13	Tetrasomy_3_1	0.000877366	Diploid/sequential
chr13	Tetrasomy_2_2	0.000459035	Diploid/sequential
chr13	Pentasomy_3_2	3.51251e-05	Diploid/sequential
chr13	Pentasomy_4_1	2.77704e-05	Diploid/sequential
chr14	Monosomy	0.000463727	Diploid/sequential
chr14	Disomy	0.0827343	Diploid/sequential
chr14	UPD	0.0351773	Diploid/sequential
chr14	Trisomy	0.831699	Diploid/sequential
chr14	Tetrasomy_3_1	0.0316264	Diploid/sequential
chr14	Tetrasomy_2_2	0.0156906	Diploid/sequential
chr14	Pentasomy_3_2	0.00130381	Diploid/sequential
chr14	Pentasomy_4_1	0.00130432	Diploid/sequential
chr15	Monosomy	0.00355499	Diploid/sequential
chr15	Disomy	0.938021	Diploid/sequential
chr15	UPD	0.0241711	Diploid/sequential
chr15	Trisomy	0.0328171	Diploid/sequential
chr15	Tetrasomy_3_1	0.000921875	Diploid/sequential
chr15	Tetrasomy_2_2	0.000456499	Diploid/sequential
chr15	Pentasomy_3_2	3.06869e-05	Diploid/sequential
chr15	Pentasomy_4_1	2.62487e-05	Diploid/sequential
chr16	Monosomy	0.00363095	Diploid/sequential
chr16	Disomy	0.935701	Diploid/sequential
chr16	UPD	0.0269378	Diploid/sequential
chr16	Trisomy	0.0323822	Diploid/sequential
chr16	Tetrasomy_3_1	0.000846045	Diploid/sequential
chr16	Tetrasomy_2_2	0.000449779	Diploid/sequential
chr16	Pentasomy_3_2	2.49807e-05	Diploid/sequential
chr16	Pentasomy_4_1	2.71364e-05	Diploid/sequential
chr17	Monosomy	0.000429363	Diploid/sequential
chr17	Disomy	0.0778159	Diploid/sequential
chr17	UPD	0.0356873	Diploid/sequential
chr17	Trisomy	0.835991	Diploid/sequential
chr17	Tetrasomy_3_1	0.0318265	Diploid/sequential
chr17	Tetrasomy_2_2	0.0156714	Diploid/sequential
chr17	Pentasomy_3_2	0.00126691	Diploid/sequential
chr17	Pentasomy_4_1	0.00131155	Diploid/sequential
chr18	Monosomy	0.000441029	Diploid/sequential
chr18	Disomy	0.0790039	Diploid/sequential
chr18	UPD	0.0354611	Diploid/sequential
chr18	Trisomy	0.83539	Diploid/sequential
chr18	Tetrasomy_3_1	0.0314744	Diploid/sequential
chr18	Tetrasomy_2_2	0.0156731	Diploid/sequential
chr18	Pentasomy_3_2	0.00127883	Diploid/sequential
chr18	Pentasomy_4_1	0.00127794	Diploid/sequential
chr19	Monosomy	0.00353102	Diploid/sequential
chr19	Disomy	0.939441	Diploid/sequential
chr19	UPD	0.0232281	Diploid/sequential
chr19	Trisomy	0.0324016	Diploid/sequential
chr19	Tetrasomy_3_1	0.000904756	Diploid/sequential
chr19	Tetrasomy_2_2	0.00043228	Diploid/sequential
chr19	Pentasomy_3_2	3.11941e-05	Diploid/sequential
chr19	Pentasomy_4_1	3.00529e-05	Diploid/sequential
chr20	Monosomy	0.00354941	Diploid/sequential
chr20	Disomy	0.938476	Diploid/sequential
chr20	UPD	0.0239471	Diploid/sequential
chr20	Trisomy	0.0325881	Diploid/sequential
chr20	Tetrasomy_3_1	0.000942164	Diploid/sequential
chr20	Tetrasomy_2_2	0.000431899	Diploid/sequential
chr20	Pentasomy_3_2	3.13209e-05	Diploid/sequential
chr20	Pentasomy_4_1	3.3857e-05	Diploid/sequential
chr21	Monosomy	2.15569e-06	Diploid/sequential
chr21	Disomy	0.000623122	Diploid/sequential
chr21	UPD	0.00030446	Diploid/sequential
chr21	Trisomy	0.0456702	Diploid/sequential
chr21	Tetrasomy_3_1	0.594174	Diploid/sequential
chr21	Tetrasomy_2_2	0.324781	Diploid/sequential
chr21	Pentasomy_3_2	0.0176814	Diploid/sequential
chr21	Pentasomy_4_1	0.016763	Diploid/sequential
chr22	Monosomy	0.00356919	Diploid/sequential
chr22	Disomy	0.941063	Diploid/sequential
chr22	UPD	0.0213287	Diploid/sequential
chr22	Trisomy	0.032676	Diploid/sequential
chr22	Tetrasomy_3_1	0.000864686	Diploid/sequential
chr22	Tetrasomy_2_2	0.000435069	Diploid/sequential
chr22	Pentasomy_3_2	3.03065e-05	Diploid/sequential
chr22	Pentasomy_4_1	3.30962e-05	Diploid/sequential
chrX	Monosomy	0.000434562	Diploid/sequential
chrX	Disomy	0.0760238	Diploid/sequential
chrX	UPD	0.0359112	Diploid/sequential
chrX	Trisomy	0.837664	Diploid/sequential
chrX	Tetrasomy_3_1	0.0316988	Diploid/sequential
chrX	Tetrasomy_2_2	0.0157346	Diploid/sequential
chrX	Pentasomy_3_2	0.00128467	Diploid/sequential
chrX	Pentasomy_4_1	0.00124802	Diploid/sequential
chr1	Monosomy	0.00362193	Mitotic catastrophe
chr1	Disomy	0.598028	Mitotic catastrophe
chr1	UPD	0.375678	Mitotic catastrophe
chr1	Trisomy	0.0218496	Mitotic catastrophe
chr1	Tetrasomy_3_1	0.000510752	Mitotic catastrophe
chr1	Tetrasomy_2_2	0.000285192	Mitotic catastrophe
chr1	Pentasomy_3_2	2.07412e-05	Mitotic catastrophe
chr1	Pentasomy_4_1	6.48163e-06	Mitotic catastrophe
chr2	Monosomy	0.0036686	Mitotic catastrophe
chr2	Disomy	0.49987	Mitotic catastrophe
chr2	UPD	0.478279	Mitotic catastrophe
chr2	Trisomy	0.0173578	Mitotic catastrophe
chr2	Tetrasomy_3_1	0.000521123	Mitotic catastrophe
chr2	Tetrasomy_2_2	0.000272228	Mitotic catastrophe
chr2	Pentasomy_3_2	7.77795e-06	Mitotic catastrophe
chr2	Pentasomy_4_1	2.33339e-05	Mitotic catastrophe
chr3	Monosomy	0.00365823	Mitotic catastrophe
chr3	Disomy	0.634546	Mitotic catastrophe
chr3	UPD	0.338586	Mitotic catastrophe
chr3	Trisomy	0.022197	Mitotic catastrophe
chr3	Tetrasomy_3_1	0.000614458	Mitotic catastrophe
chr3	Tetrasomy_2_2	0.000359082	Mitotic catastrophe
chr3	Pentasomy_3_2	1.94449e-05	Mitotic catastrophe
chr3	Pentasomy_4_1	1.94449e-05	Mitotic catastrophe
chr4	Monosomy	0.000442047	Mitotic catastrophe
chr4	Disomy	0.0741447	Mitotic catastrophe
chr4	UPD	0.0371112	Mitotic catastrophe
chr4	Trisomy	0.838584	Mitotic catastrophe
chr4	Tetrasomy_3_1	0.0313024	Mitotic catastrophe
chr4	Tetrasomy_2_2	0.0158411	Mitotic catastrophe
chr4	Pentasomy_3_2	0.00129244	Mitotic catastrophe
chr4	Pentasomy_4_1	0.00128207	Mitotic catastrophe
chr5	Monosomy	0.00371657	Mitotic catastrophe
chr5	Disomy	0.542153	Mitotic catastrophe
chr5	UPD	0.434369	Mitotic catastrophe
chr5	Trisomy	0.0189225	Mitotic catastrophe
chr5	Tetrasomy_3_1	0.00057168	Mitotic catastrophe
chr5	Tetrasomy_2_2	0.000228153	Mitotic catastrophe
chr5	Pentasomy_3_2	2.72228e-05	Mitotic catastrophe
chr5	Pentasomy_4_1	1.16669e-05	Mitotic catastrophe
chr6	Monosomy	0.000432973	Mitotic catastrophe
chr6	Disomy	0.0748265	Mitotic catastrophe
chr6	UPD	0.0364319	Mitotic catastrophe
chr6	Trisomy	0.83781	Mitotic catastrophe
chr6	Tetrasomy_3_1	0.0317172	Mitotic catastrophe
chr6	Tetrasomy_2_2	0.0162261	Mitotic catastrophe
chr6	Pentasomy_3_2	0.00135985	Mitotic catastrophe
chr6	Pentasomy_4_1	0.00119521	Mitotic catastrophe
chr7	Monosomy	0.00372175	Mitotic catastrophe
chr7	Disomy	0.54588	Mitotic catastrophe
chr7	UPD	0.430127	Mitotic catastrophe
chr7	Trisomy	0.0194916	Mitotic catastrophe
chr7	Tetrasomy_3_1	0.000488715	Mitotic catastrophe
chr7	Tetrasomy_2_2	0.000259265	Mitotic catastrophe
chr7	Pentasomy_3_2	1.81486e-05	Mitotic catastrophe
chr7	Pentasomy_4_1	1.29633e-05	Mitotic catastrophe
chr8	Monosomy	0.00367897	Mitotic catastrophe
chr8	Disomy	0.698917	Mitotic catastrophe
chr8	UPD	0.271991	Mitotic catastrophe
chr8	Trisomy	0.0244189	Mitotic catastrophe
chr8	Tetrasomy_3_1	0.000652052	Mitotic catastrophe
chr8	Tetrasomy_2_2	0.000318896	Mitotic catastrophe
chr8	Pentasomy_3_2	1.03706e-05	Mitotic catastrophe
chr8	Pentasomy_4_1	1.29633e-05	Mitotic catastrophe
chr9	Monosomy	0.00364397	Mitotic catastrophe
chr9	Disomy	0.540048	Mitotic catastrophe
chr9	UPD	0.436596	Mitotic catastrophe
chr9	Trisomy	0.0188797	Mitotic catastrophe
chr9	Tetrasomy_3_1	0.000539272	Mitotic catastrophe
chr9	Tetrasomy_2_2	0.000268339	Mitotic catastrophe
chr9	Pentasomy_3_2	1.16669e-05	Mitotic catastrophe
chr9	Pentasomy_4_1	1.29633e-05	Mitotic catastrophe
chr10	Monosomy	0.000412232	Mitotic catastrophe
chr10	Disomy	0.0720835	Mitotic catastrophe
chr10	UPD	0.0359821	Mitotic catastrophe
chr10	Trisomy	0.840415	Mitotic catastrophe
chr10	Tetrasomy_3_1	0.032053	Mitotic catastrophe
chr10	Tetrasomy_2_2	0.0164206	Mitotic catastrophe
chr10	Pentasomy_3_2	0.00127818	Mitotic catastrophe
chr10	Pentasomy_4_1	0.00135596	Mitotic catastrophe
chr11	Monosomy	0.00368675	Mitotic catastrophe
chr11	Disomy	0.552893	Mitotic catastrophe
chr11	UPD	0.422819	Mitotic catastrophe
chr11	Trisomy	0.0197443	Mitotic catastrophe
chr11	Tetrasomy_3_1	0.000553531	Mitotic catastrophe
chr11	Tetrasomy_2_2	0.000277414	Mitotic catastrophe
chr11	Pentasomy_3_2	1.68522e-05	Mitotic catastrophe
chr11	Pentasomy_4_1	9.07428e-06	Mitotic catastrophe
chr12	Monosomy	0.0037386	Mitotic catastrophe
chr12	Disomy	0.604146	Mitotic catastrophe
chr12	UPD	0.370264	Mitotic catastrophe
chr12	Trisomy	0.0209953	Mitotic catastrophe
chr12	Tetrasomy_3_1	0.000535383	Mitotic catastrophe
chr12	Tetrasomy_2_2	0.000282599	Mitotic catastrophe
chr12	Pentasomy_3_2	1.94449e-05	Mitotic catastrophe
chr12	Pentasomy_4_1	1.81486e-05	Mitotic catastrophe
chr13	Monosomy	0.00358434	Mitotic catastrophe
chr13	Disomy	0.487233	Mitotic catastrophe
chr13	UPD	0.491243	Mitotic catastrophe
chr13	Trisomy	0.0171997	Mitotic catastrophe
chr13	Tetrasomy_3_1	0.000452418	Mitotic catastrophe
chr13	Tetrasomy_2_2	0.000251487	Mitotic catastrophe
chr13	Pentasomy_3_2	1.94449e-05	Mitotic catastrophe
chr13	Pentasomy_4_1	1.68522e-05	Mitotic catastrophe
chr14	Monosomy	0.000456307	Mitotic catastrophe
chr14	Disomy	0.071469	Mitotic catastrophe
chr14	UPD	0.0369634	Mitotic catastrophe
chr14	Trisomy	0.840989	Mitotic catastrophe
chr14	Tetrasomy_3_1	0.0322098	Mitotic catastrophe
chr14	Tetrasomy_2_2	0.0154341	Mitotic catastrophe
chr14	Pentasomy_3_2	0.00133262	Mitotic catastrophe
chr14	Pentasomy_4_1	0.00114595	Mitotic catastrophe
chr15	Monosomy	0.00368157	Mitotic catastrophe
chr15	Disomy	0.510063	Mitotic catastrophe
chr15	UPD	0.467857	Mitotic catastrophe
chr15	Trisomy	0.0177065	Mitotic catastrophe
chr15	Tetrasomy_3_1	0.000436862	Mitotic catastrophe
chr15	Tetrasomy_2_2	0.000226857	Mitotic catastrophe
chr15	Pentasomy_3_2	1.55559e-05	Mitotic catastrophe
chr15	Pentasomy_4_1	1.29633e-05	Mitotic catastrophe
chr16	Monosomy	0.00368157	Mitotic catastrophe
chr16	Disomy	0.680583	Mitotic catastrophe
chr16	UPD	0.290146	Mitotic catastrophe
chr16	Trisomy	0.0244474	Mitotic catastrophe
chr16	Tetrasomy_3_1	0.000710387	Mitotic catastrophe
chr16	Tetrasomy_2_2	0.000369453	Mitotic catastrophe
chr16	Pentasomy_3_2	2.85192e-05	Mitotic catastrophe
chr16	Pentasomy_4_1	3.37045e-05	Mitotic catastrophe
chr17	Monosomy	0.000434269	Mitotic catastrophe
chr17	Disomy	0.0715585	Mitotic catastrophe
chr17	UPD	0.0359912	Mitotic catastrophe
chr17	Trisomy	0.841256	Mitotic catastrophe
chr17	Tetrasomy_3_1	0.0313957	Mitotic catastrophe
chr17	Tetrasomy_2_2	0.0165515	Mitotic catastrophe
chr17	Pentasomy_3_2	0.00148429	Mitotic catastrophe
chr17	Pentasomy_4_1	0.00132873	Mitotic catastrophe
chr18	Monosomy	0.000426491	Mitotic catastrophe
chr18	Disomy	0.072755	Mitotic catastrophe
chr18	UPD	0.0376544	Mitotic catastrophe
chr18	Trisomy	0.837732	Mitotic catastrophe
chr18	Tetrasomy_3_1	0.0325404	Mitotic catastrophe
chr18	Tetrasomy_2_2	0.0161354	Mitotic catastrophe
chr18	Pentasomy_3_2	0.00140781	Mitotic catastrophe
chr18	Pentasomy_4_1	0.00134818	Mitotic catastrophe
chr19	Monosomy	0.00363101	Mitotic catastrophe
chr19	Disomy	0.705234	Mitotic catastrophe
chr19	UPD	0.266028	Mitotic catastrophe
chr19	Trisomy	0.0240533	Mitotic catastrophe
chr19	Tetrasomy_3_1	0.000711683	Mitotic catastrophe
chr19	Tetrasomy_2_2	0.000315007	Mitotic catastrophe
chr19	Pentasomy_3_2	2.07412e-05	Mitotic catastrophe
chr19	Pentasomy_4_1	6.48163e-06	Mitotic catastrophe
chr20	Monosomy	0.00364138	Mitotic catastrophe
chr20	Disomy	0.574192	Mitotic catastrophe
chr20	UPD	0.400972	Mitotic catastrophe
chr20	Trisomy	0.0202914	Mitotic catastrophe
chr20	Tetrasomy_3_1	0.000591125	Mitotic catastrophe
chr20	Tetrasomy_2_2	0.000273525	Mitotic catastrophe
chr20	Pentasomy_3_2	2.98155e-05	Mitotic catastrophe
chr20	Pentasomy_4_1	9.07428e-06	Mitotic catastrophe
chr21	Monosomy	1.29633e-06	Mitotic catastrophe
chr21	Disomy	0.000610569	Mitotic catastrophe
chr21	UPD	0.000300748	Mitotic catastrophe
chr21	Trisomy	0.048738	Mitotic catastrophe
chr21	Tetrasomy_3_1	0.383374	Mitotic catastrophe
chr21	Tetrasomy_2_2	0.531982	Mitotic catastrophe
chr21	Pentasomy_3_2	0.0240015	Mitotic catastrophe
chr21	Pentasomy_4_1	0.0109915	Mitotic catastrophe
chr22	Monosomy	0.00363879	Mitotic catastrophe
chr22	Disomy	0.803607	Mitotic catastrophe
chr22	UPD	0.162855	Mitotic catastrophe
chr22	Trisomy	0.0287071	Mitotic catastrophe
chr22	Tetrasomy_3_1	0.000793351	Mitotic catastrophe
chr22	Tetrasomy_2_2	0.00035649	Mitotic catastrophe
chr22	Pentasomy_3_2	1.94449e-05	Mitotic catastrophe
chr22	Pentasomy_4_1	2.33339e-05	Mitotic catastrophe
chrX	Monosomy	0.000440751	Mitotic catastrophe
chrX	Disomy	0.0731504	Mitotic catastrophe
chrX	UPD	0.0349891	Mitotic catastrophe
chrX	Trisomy	0.841505	Mitotic catastrophe
chrX	Tetrasomy_3_1	0.0317068	Mitotic catastrophe
chrX	Tetrasomy_2_2	0.0155066	Mitotic catastrophe
chrX	Pentasomy_3_2	0.00142077	Mitotic catastrophe
chrX	Pentasomy_4_1	0.00128077	Mitotic catastrophe
chr1	Monosomy	0.00373868	Tetraploid/tripolar
chr1	Disomy	0.505207	Tetraploid/tripolar
chr1	UPD	0.472385	Tetraploid/tripolar
chr1	Trisomy	0.0178812	Tetraploid/tripolar
chr1	Tetrasomy_3_1	0.000497334	Tetraploid/tripolar
chr1	Tetrasomy_2_2	0.000269195	Tetraploid/tripolar
chr1	Pentasomy_3_2	1.18514e-05	Tetraploid/tripolar
chr1	Pentasomy_4_1	1.01583e-05	Tetraploid/tripolar
chr2	Monosomy	0.00368493	Tetraploid/tripolar
chr2	Disomy	0.567927	Tetraploid/tripolar
chr2	UPD	0.407995	Tetraploid/tripolar
chr2	Trisomy	0.0195107	Tetraploid/tripolar
chr2	Tetrasomy_3_1	0.000519767	Tetraploid/tripolar
chr2	Tetrasomy_2_2	0.000322103	Tetraploid/tripolar
chr2	Pentasomy_3_2	1.98934e-05	Tetraploid/tripolar
chr2	Pentasomy_4_1	2.03166e-05	Tetraploid/tripolar
chr3	Monosomy	0.00375096	Tetraploid/tripolar
chr3	Disomy	0.514044	Tetraploid/tripolar
chr3	UPD	0.46366	Tetraploid/tripolar
chr3	Trisomy	0.0177711	Tetraploid/tripolar
chr3	Tetrasomy_3_1	0.000461357	Tetraploid/tripolar
chr3	Tetrasomy_2_2	0.000273005	Tetraploid/tripolar
chr3	Pentasomy_3_2	1.73538e-05	Tetraploid/tripolar
chr3	Pentasomy_4_1	2.20097e-05	Tetraploid/tripolar
chr4	Monosomy	0.000608653	Tetraploid/tripolar
chr4	Disomy	0.0690503	Tetraploid/tripolar
chr4	UPD	0.074885	Tetraploid/tripolar
chr4	Trisomy	0.807101	Tetraploid/tripolar
chr4	Tetrasomy_3_1	0.0305926	Tetraploid/tripolar
chr4	Tetrasomy_2_2	0.0153221	Tetraploid/tripolar
chr4	Pentasomy_3_2	0.00127021	Tetraploid/tripolar
chr4	Pentasomy_4_1	0.0011699	Tetraploid/tripolar
chr5	Monosomy	0.00377128	Tetraploid/tripolar
chr5	Disomy	0.606121	Tetraploid/tripolar
chr5	UPD	0.368519	Tetraploid/tripolar
chr5	Trisomy	0.0206811	Tetraploid/tripolar
chr5	Tetrasomy_3_1	0.000527809	Tetraploid/tripolar
chr5	Tetrasomy_2_2	0.000335224	Tetraploid/tripolar
chr5	Pentasomy_3_2	3.2168e-05	Tetraploid/tripolar
chr5	Pentasomy_4_1	1.31212e-05	Tetraploid/tripolar
chr6	Monosomy	0.00044231	Tetraploid/tripolar
chr6	Disomy	0.0728491	Tetraploid/tripolar
chr6	UPD	0.0351643	Tetraploid/tripolar
chr6	Trisomy	0.842386	Tetraploid/tripolar
chr6	Tetrasomy_3_1	0.0311564	Tetraploid/tripolar
chr6	Tetrasomy_2_2	0.0155316	Tetraploid/tripolar
chr6	Pentasomy_3_2	0.00121392	Tetraploid/tripolar
chr6	Pentasomy_4_1	0.00125667	Tetraploid/tripolar
chr7	Monosomy	0.00367858	Tetraploid/tripolar
chr7	Disomy	0.551228	Tetraploid/tripolar
chr7	UPD	0.408626	Tetraploid/tripolar
chr7	Trisomy	0.0338886	Tetraploid/tripolar
chr7	Tetrasomy_3_1	0.00162956	Tetraploid/tripolar
chr7	Tetrasomy_2_2	0.000814782	Tetraploid/tripolar
chr7	Pentasomy_3_2	7.8727e-05	Tetraploid/tripolar
chr7	Pentasomy_4_1	5.54475e-05	Tetraploid/tripolar
chr8	Monosomy	0.00370948	Tetraploid/tripolar
chr8	Disomy	0.67241	Tetraploid/tripolar
chr8	UPD	0.299427	Tetraploid/tripolar
chr8	Trisomy	0.0233857	Tetraploid/tripolar
chr8	Tetrasomy_3_1	0.00062389	Tetraploid/tripolar
chr8	Tetrasomy_2_2	0.000401677	Tetraploid/tripolar
chr8	Pentasomy_3_2	1.73538e-05	Tetraploid/tripolar
chr8	Pentasomy_4_1	2.49725e-05	Tetraploid/tripolar
chr9	Monosomy	0.00380344	Tetraploid/tripolar
chr9	Disomy	0.577008	Tetraploid/tripolar
chr9	UPD	0.397542	Tetraploid/tripolar
chr9	Trisomy	0.0202972	Tetraploid/tripolar
chr9	Tetrasomy_3_1	0.000983664	Tetraploid/tripolar
chr9	Tetrasomy_2_2	0.000277661	Tetraploid/tripolar
chr9	Pentasomy_3_2	3.38611e-05	Tetraploid/tripolar
chr9	Pentasomy_4_1	5.50242e-05	Tetraploid/tripolar
chr10	Monosomy	0.000713199	Tetraploid/tripolar
chr10	Disomy	0.0731869	Tetraploid/tripolar
chr10	UPD	0.0943852	Tetraploid/tripolar
chr10	Trisomy	0.78524	Tetraploid/tripolar
chr10	Tetrasomy_3_1	0.0292636	Tetraploid/tripolar
chr10	Tetrasomy_2_2	0.014843	Tetraploid/tripolar
chr10	Pentasomy_3_2	0.00121561	Tetraploid/tripolar
chr10	Pentasomy_4_1	0.00115255	Tetraploid/tripolar
chr11	Monosomy	0.00369466	Tetraploid/tripolar
chr11	Disomy	0.611357	Tetraploid/tripolar
chr11	UPD	0.362807	Tetraploid/tripolar
chr11	Trisomy	0.0211843	Tetraploid/tripolar
chr11	Tetrasomy_3_1	0.000555745	Tetraploid/tripolar
chr11	Tetrasomy_2_2	0.00035935	Tetraploid/tripolar
chr11	Pentasomy_3_2	2.32795e-05	Tetraploid/tripolar
chr11	Pentasomy_4_1	1.86236e-05	Tetraploid/tripolar
chr12	Monosomy	0.00364726	Tetraploid/tripolar
chr12	Disomy	0.516115	Tetraploid/tripolar
chr12	UPD	0.454567	Tetraploid/tripolar
chr12	Trisomy	0.024267	Tetraploid/tripolar
chr12	Tetrasomy_3_1	0.000858378	Tetraploid/tripolar
chr12	Tetrasomy_2_2	0.000482943	Tetraploid/tripolar
chr12	Pentasomy_3_2	3.80937e-05	Tetraploid/tripolar
chr12	Pentasomy_4_1	2.45493e-05	Tetraploid/tripolar
chr13	Monosomy	0.0037116	Tetraploid/tripolar
chr13	Disomy	0.516424	Tetraploid/tripolar
chr13	UPD	0.458527	Tetraploid/tripolar
chr13	Trisomy	0.0203598	Tetraploid/tripolar
chr13	Tetrasomy_3_1	0.000568866	Tetraploid/tripolar
chr13	Tetrasomy_2_2	0.000354271	Tetraploid/tripolar
chr13	Pentasomy_3_2	3.13215e-05	Tetraploid/tripolar
chr13	Pentasomy_4_1	2.28562e-05	Tetraploid/tripolar
chr14	Monosomy	0.000731822	Tetraploid/tripolar
chr14	Disomy	0.0665416	Tetraploid/tripolar
chr14	UPD	0.11312	Tetraploid/tripolar
chr14	Trisomy	0.77412	Tetraploid/tripolar
chr14	Tetrasomy_3_1	0.0289592	Tetraploid/tripolar
chr14	Tetrasomy_2_2	0.0141924	Tetraploid/tripolar
chr14	Pentasomy_3_2	0.0011826	Tetraploid/tripolar
chr14	Pentasomy_4_1	0.0011517	Tetraploid/tripolar
chr15	Monosomy	0.0037154	Tetraploid/tripolar
chr15	Disomy	0.623711	Tetraploid/tripolar
chr15	UPD	0.349637	Tetraploid/tripolar
chr15	Trisomy	0.0218218	Tetraploid/tripolar
chr15	Tetrasomy_3_1	0.00066283	Tetraploid/tripolar
chr15	Tetrasomy_2_2	0.00039956	Tetraploid/tripolar
chr15	Pentasomy_3_2	2.28562e-05	Tetraploid/tripolar
chr15	Pentasomy_4_1	2.96284e-05	Tetraploid/tripolar
chr16	Monosomy	0.00373107	Tetraploid/tripolar
chr16	Disomy	0.631612	Tetraploid/tripolar
chr16	UPD	0.341165	Tetraploid/tripolar
chr16	Trisomy	0.0223966	Tetraploid/tripolar
chr16	Tetrasomy_3_1	0.00056548	Tetraploid/tripolar
chr16	Tetrasomy_2_2	0.000469822	Tetraploid/tripolar
chr16	Pentasomy_3_2	4.40194e-05	Tetraploid/tripolar
chr16	Pentasomy_4_1	1.65073e-05	Tetraploid/tripolar
chr17	Monosomy	0.00072251	Tetraploid/tripolar
chr17	Disomy	0.086512	Tetraploid/tripolar
chr17	UPD	0.0747352	Tetraploid/tripolar
chr17	Trisomy	0.790585	Tetraploid/tripolar
chr17	Tetrasomy_3_1	0.0300132	Tetraploid/tripolar
chr17	Tetrasomy_2_2	0.0150707	Tetraploid/tripolar
chr17	Pentasomy_3_2	0.00115339	Tetraploid/tripolar
chr17	Pentasomy_4_1	0.00120842	Tetraploid/tripolar
chr18	Monosomy	0.000579024	Tetraploid/tripolar
chr18	Disomy	0.071865	Tetraploid/tripolar
chr18	UPD	0.0553912	Tetraploid/tripolar
chr18	Trisomy	0.823663	Tetraploid/tripolar
chr18	Tetrasomy_3_1	0.0305943	Tetraploid/tripolar
chr18	Tetrasomy_2_2	0.0152959	Tetraploid/tripolar
chr18	Pentasomy_3_2	0.00145603	Tetraploid/tripolar
chr18	Pentasomy_4_1	0.00115593	Tetraploid/tripolar
chr19	Monosomy	0.00367223	Tetraploid/tripolar
chr19	Disomy	0.614605	Tetraploid/tripolar
chr19	UPD	0.35932	Tetraploid/tripolar
chr19	Trisomy	0.0214459	Tetraploid/tripolar
chr19	Tetrasomy_3_1	0.000597224	Tetraploid/tripolar
chr19	Tetrasomy_2_2	0.000321257	Tetraploid/tripolar
chr19	Pentasomy_3_2	2.37027e-05	Tetraploid/tripolar
chr19	Pentasomy_4_1	1.43909e-05	Tetraploid/tripolar
chr20	Monosomy	0.00367265	Tetraploid/tripolar
chr20	Disomy	0.671894	Tetraploid/tripolar
chr20	UPD	0.300404	Tetraploid/tripolar
chr20	Trisomy	0.0230382	Tetraploid/tripolar
chr20	Tetrasomy_3_1	0.000609922	Tetraploid/tripolar
chr20	Tetrasomy_2_2	0.000344536	Tetraploid/tripolar
chr20	Pentasomy_3_2	2.4126e-05	Tetraploid/tripolar
chr20	Pentasomy_4_1	1.26979e-05	Tetraploid/tripolar
chr21	Monosomy	3.00517e-05	Tetraploid/tripolar
chr21	Disomy	0.000656481	Tetraploid/tripolar
chr21	UPD	0.000351308	Tetraploid/tripolar
chr21	Trisomy	0.048881	Tetraploid/tripolar
chr21	Tetrasomy_3_1	0.328137	Tetraploid/tripolar
chr21	Tetrasomy_2_2	0.587728	Tetraploid/tripolar
chr21	Pentasomy_3_2	0.0249979	Tetraploid/tripolar
chr21	Pentasomy_4_1	0.00921867	Tetraploid/tripolar
chr22	Monosomy	0.00363202	Tetraploid/tripolar
chr22	Disomy	0.541152	Tetraploid/tripolar
chr22	UPD	0.435803	Tetraploid/tripolar
chr22	Trisomy	0.0186388	Tetraploid/tripolar
chr22	Tetrasomy_3_1	0.000471938	Tetraploid/tripolar
chr22	Tetrasomy_2_2	0.000275968	Tetraploid/tripolar
chr22	Pentasomy_3_2	1.05816e-05	Tetraploid/tripolar
chr22	Pentasomy_4_1	1.6084e-05	Tetraploid/tripolar
chrX	Monosomy	0.000993822	Tetraploid/tripolar
chrX	Disomy	0.0621774	Tetraploid/tripolar
chrX	UPD	0.171656	Tetraploid/tripolar
chrX	Trisomy	0.722276	Tetraploid/tripolar
chrX	Tetrasomy_3_1	0.0269107	Tetraploid/tripolar
chrX	Tetrasomy_2_2	0.0138322	Tetraploid/tripolar
chrX	Pentasomy_3_2	0.00108271	Tetraploid/tripolar
chrX	Pentasomy_4_1	0.00107128	Tetraploid/tripolar
chr1	Monosomy	0	High hyperdiploid ALL
chr1	Disomy	0.974003	High hyperdiploid ALL
chr1	UPD	0.0225303	High hyperdiploid ALL
chr1	Trisomy	0.0034662	High hyperdiploid ALL
chr1	Tetrasomy_3_1	0	High hyperdiploid ALL
chr1	Tetrasomy_2_2	0	High hyperdiploid ALL
chr1	Pentasomy_3_2	0	High hyperdiploid ALL
chr1	Pentasomy_4_1	0	High hyperdiploid ALL
chr2	Monosomy	0	High hyperdiploid ALL
chr2	Disomy	0.953206	High hyperdiploid ALL
chr2	UPD	0.0207972	High hyperdiploid ALL
chr2	Trisomy	0.0259965	High hyperdiploid ALL
chr2	Tetrasomy_3_1	0	High hyperdiploid ALL
chr2	Tetrasomy_2_2	0	High hyperdiploid ALL
chr2	Pentasomy_3_2	0	High hyperdiploid ALL
chr2	Pentasomy_4_1	0	High hyperdiploid ALL
chr3	Monosomy	0	High hyperdiploid ALL
chr3	Disomy	0.911612	High hyperdiploid ALL
chr3	UPD	0.0363951	High hyperdiploid ALL
chr3	Trisomy	0.0519931	High hyperdiploid ALL
chr3	Tetrasomy_3_1	0	High hyperdiploid ALL
chr3	Tetrasomy_2_2	0	High hyperdiploid ALL
chr3	Pentasomy_3_2	0	High hyperdiploid ALL
chr3	Pentasomy_4_1	0	High hyperdiploid ALL
chr4	Monosomy	0	High hyperdiploid ALL
chr4	Disomy	0.175043	High hyperdiploid ALL
chr4	UPD	0.00866551	High hyperdiploid ALL
chr4	Trisomy	0.79896	High hyperdiploid ALL
chr4	Tetrasomy_3_1	0.0017331	High hyperdiploid ALL
chr4	Tetrasomy_2_2	0.0155979	High hyperdiploid ALL
chr4	Pentasomy_3_2	0	High hyperdiploid ALL
chr4	Pentasomy_4_1	0	High hyperdiploid ALL
chr5	Monosomy	0	High hyperdiploid ALL
chr5	Disomy	0.752166	High hyperdiploid ALL
chr5	UPD	0.0155979	High hyperdiploid ALL
chr5	Trisomy	0.230503	High hyperdiploid ALL
chr5	Tetrasomy_3_1	0	High hyperdiploid ALL
chr5	Tetrasomy_2_2	0.0017331	High hyperdiploid ALL
chr5	Pentasomy_3_2	0	High hyperdiploid ALL
chr5	Pentasomy_4_1	0	High hyperdiploid ALL
chr6	Monosomy	0	High hyperdiploid ALL
chr6	Disomy	0.112652	High hyperdiploid ALL
chr6	UPD	0	High hyperdiploid ALL
chr6	Trisomy	0.887348	High hyperdiploid ALL
chr6	Tetrasomy_3_1	0	High hyperdiploid ALL
chr6	Tetrasomy_2_2	0	High hyperdiploid ALL
chr6	Pentasomy_3_2	0	High hyperdiploid ALL
chr6	Pentasomy_4_1	0	High hyperdiploid ALL
chr7	Monosomy	0.0034662	High hyperdiploid ALL
chr7	Disomy	0.911612	High hyperdiploid ALL
chr7	UPD	0.0311958	High hyperdiploid ALL
chr7	Trisomy	0.0537262	High hyperdiploid ALL
chr7	Tetrasomy_3_1	0	High hyperdiploid ALL
chr7	Tetrasomy_2_2	0	High hyperdiploid ALL
chr7	Pentasomy_3_2	0	High hyperdiploid ALL
chr7	Pentasomy_4_1	0	High hyperdiploid ALL
chr8	Monosomy	0	High hyperdiploid ALL
chr8	Disomy	0.604853	High hyperdiploid ALL
chr8	UPD	0.017331	High hyperdiploid ALL
chr8	Trisomy	0.350087	High hyperdiploid ALL
chr8	Tetrasomy_3_1	0	High hyperdiploid ALL
chr8	Tetrasomy_2_2	0.0259965	High hyperdiploid ALL
chr8	Pentasomy_3_2	0	High hyperdiploid ALL
chr8	Pentasomy_4_1	0	High hyperdiploid ALL
chr9	Monosomy	0	High hyperdiploid ALL
chr9	Disomy	0.674177	High hyperdiploid ALL
chr9	UPD	0.133449	High hyperdiploid ALL
chr9	Trisomy	0.192374	High hyperdiploid ALL
chr9	Tetrasomy_3_1	0	High hyperdiploid ALL
chr9	Tetrasomy_2_2	0	High hyperdiploid ALL
chr9	Pentasomy_3_2	0	High hyperdiploid ALL
chr9	Pentasomy_4_1	0	High hyperdiploid ALL
chr10	Monosomy	0	High hyperdiploid ALL
chr10	Disomy	0.254766	High hyperdiploid ALL
chr10	UPD	0.00519931	High hyperdiploid ALL
chr10	Trisomy	0.656846	High hyperdiploid ALL
chr10	Tetrasomy_3_1	0.0017331	High hyperdiploid ALL
chr10	Tetrasomy_2_2	0.0814558	High hyperdiploid ALL
chr10	Pentasomy_3_2	0	High hyperdiploid ALL
chr10	Pentasomy_4_1	0	High hyperdiploid ALL
chr11	Monosomy	0	High hyperdiploid ALL
chr11	Disomy	0.824957	High hyperdiploid ALL
chr11	UPD	0.034662	High hyperdiploid ALL
chr11	Trisomy	0.136915	High hyperdiploid ALL
chr11	Tetrasomy_3_1	0	High hyperdiploid ALL
chr11	Tetrasomy_2_2	0.0017331	High hyperdiploid ALL
chr11	Pentasomy_3_2	0	High hyperdiploid ALL
chr11	Pentasomy_4_1	0	High hyperdiploid ALL
chr12	Monosomy	0	High hyperdiploid ALL
chr12	Disomy	0.850953	High hyperdiploid ALL
chr12	UPD	0.0311958	High hyperdiploid ALL
chr12	Trisomy	0.117851	High hyperdiploid ALL
chr12	Tetrasomy_3_1	0	High hyperdiploid ALL
chr12	Tetrasomy_2_2	0	High hyperdiploid ALL
chr12	Pentasomy_3_2	0	High hyperdiploid ALL
chr12	Pentasomy_4_1	0	High hyperdiploid ALL
chr13	Monosomy	0.0034662	High hyperdiploid ALL
chr13	Disomy	0.965338	High hyperdiploid ALL
chr13	UPD	0.0242634	High hyperdiploid ALL
chr13	Trisomy	0.00693241	High hyperdiploid ALL
chr13	Tetrasomy_3_1	0	High hyperdiploid ALL
chr13	Tetrasomy_2_2	0	High hyperdiploid ALL
chr13	Pentasomy_3_2	0	High hyperdiploid ALL
chr13	Pentasomy_4_1	0	High hyperdiploid ALL
chr14	Monosomy	0	High hyperdiploid ALL
chr14	Disomy	0.0519931	High hyperdiploid ALL
chr14	UPD	0	High hyperdiploid ALL
chr14	Trisomy	0.772964	High hyperdiploid ALL
chr14	Tetrasomy_3_1	0.0034662	High hyperdiploid ALL
chr14	Tetrasomy_2_2	0.169844	High hyperdiploid ALL
chr14	Pentasomy_3_2	0.0017331	High hyperdiploid ALL
chr14	Pentasomy_4_1	0	High hyperdiploid ALL
chr15	Monosomy	0	High hyperdiploid ALL
chr15	Disomy	0.918544	High hyperdiploid ALL
chr15	UPD	0.0294627	High hyperdiploid ALL
chr15	Trisomy	0.05026	High hyperdiploid ALL
chr15	Tetrasomy_3_1	0	High hyperdiploid ALL
chr15	Tetrasomy_2_2	0.0017331	High hyperdiploid ALL
chr15	Pentasomy_3_2	0	High hyperdiploid ALL
chr15	Pentasomy_4_1	0	High hyperdiploid ALL
chr16	Monosomy	0	High hyperdiploid ALL
chr16	Disomy	0.913345	High hyperdiploid ALL
chr16	UPD	0.0155979	High hyperdiploid ALL
chr16	Trisomy	0.0710572	High hyperdiploid ALL
chr16	Tetrasomy_3_1	0	High hyperdiploid ALL
chr16	Tetrasomy_2_2	0	High hyperdiploid ALL
chr16	Pentasomy_3_2	0	High hyperdiploid ALL
chr16	Pentasomy_4_1	0	High hyperdiploid ALL
chr17	Monosomy	0	High hyperdiploid ALL
chr17	Disomy	0.221837	High hyperdiploid ALL
chr17	UPD	0	High hyperdiploid ALL
chr17	Trisomy	0.77643	High hyperdiploid ALL
chr17	Tetrasomy_3_1	0	High hyperdiploid ALL
chr17	Tetrasomy_2_2	0.0017331	High hyperdiploid ALL
chr17	Pentasomy_3_2	0	High hyperdiploid ALL
chr17	Pentasomy_4_1	0	High hyperdiploid ALL
chr18	Monosomy	0	High hyperdiploid ALL
chr18	Disomy	0.162912	High hyperdiploid ALL
chr18	UPD	0.00866551	High hyperdiploid ALL
chr18	Trisomy	0.708839	High hyperdiploid ALL
chr18	Tetrasomy_3_1	0.0017331	High hyperdiploid ALL
chr18	Tetrasomy_2_2	0.117851	High hyperdiploid ALL
chr18	Pentasomy_3_2	0	High hyperdiploid ALL
chr18	Pentasomy_4_1	0	High hyperdiploid ALL
chr19	Monosomy	0	High hyperdiploid ALL
chr19	Disomy	0.968804	High hyperdiploid ALL
chr19	UPD	0.0242634	High hyperdiploid ALL
chr19	Trisomy	0.00693241	High hyperdiploid ALL
chr19	Tetrasomy_3_1	0	High hyperdiploid ALL
chr19	Tetrasomy_2_2	0	High hyperdiploid ALL
chr19	Pentasomy_3_2	0	High hyperdiploid ALL
chr19	Pentasomy_4_1	0	High hyperdiploid ALL
chr20	Monosomy	0.0034662	High hyperdiploid ALL
chr20	Disomy	0.953206	High hyperdiploid ALL
chr20	UPD	0.0225303	High hyperdiploid ALL
chr20	Trisomy	0.0207972	High hyperdiploid ALL
chr20	Tetrasomy_3_1	0	High hyperdiploid ALL
chr20	Tetrasomy_2_2	0	High hyperdiploid ALL
chr20	Pentasomy_3_2	0	High hyperdiploid ALL
chr20	Pentasomy_4_1	0	High hyperdiploid ALL
chr21	Monosomy	0	High hyperdiploid ALL
chr21	Disomy	0.0017331	High hyperdiploid ALL
chr21	UPD	0	High hyperdiploid ALL
chr21	Trisomy	0.145581	High hyperdiploid ALL
chr21	Tetrasomy_3_1	0.0537262	High hyperdiploid ALL
chr21	Tetrasomy_2_2	0.753899	High hyperdiploid ALL
chr21	Pentasomy_3_2	0.0450607	High hyperdiploid ALL
chr21	Pentasomy_4_1	0	High hyperdiploid ALL
chr22	Monosomy	0	High hyperdiploid ALL
chr22	Disomy	0.87175	High hyperdiploid ALL
chr22	UPD	0.0138648	High hyperdiploid ALL
chr22	Trisomy	0.110919	High hyperdiploid ALL
chr22	Tetrasomy_3_1	0.0017331	High hyperdiploid ALL
chr22	Tetrasomy_2_2	0.0017331	High hyperdiploid ALL
chr22	Pentasomy_3_2	0	High hyperdiploid ALL
chr22	Pentasomy_4_1	0	High hyperdiploid ALL
chrX	Monosomy	0	High hyperdiploid ALL
chrX	Disomy	0.0121317	High hyperdiploid ALL
chrX	UPD	0.0155979	High hyperdiploid ALL
chrX	Trisomy	0.883882	High hyperdiploid ALL
chrX	Tetrasomy_3_1	0.0121317	High hyperdiploid ALL
chrX	Tetrasomy_2_2	0.0727903	High hyperdiploid ALL
chrX	Pentasomy_3_2	0.0017331	High hyperdiploid ALL
chrX	Pentasomy_4_1	0	High hyperdiploid ALL

## Sheet: Figure4B
Fraction of BTRI	BTRI	Total	case	group
0	0	5	L54	Group neg chromosomes
0	0	58	L64	Group neg chromosomes
0	0	57	L74	Group neg chromosomes
0	0	51	L81	Group neg chromosomes
0	0	62	L85	Group neg chromosomes
0.0106383	1	94	L108	Group neg chromosomes
0.0149254	2	134	L37	Group neg chromosomes
0	0	16	L60	Group neg chromosomes
0	0	68	L72	Group neg chromosomes
0.0327869	2	61	L89	Group neg chromosomes
0	0	22	PAMXHJ	Group neg chromosomes
0.0833333	1	12	PANSIA	Group neg chromosomes
0	0	21	PANXDR	Group neg chromosomes
0	0	32	PANYEJ	Group neg chromosomes
0	0	41	PAPDUF	Group neg chromosomes
0.117647	2	17	PAPHCJ	Group neg chromosomes
0	0	45	PARGFV	Group neg chromosomes
0.03125	1	32	PARGVZ	Group neg chromosomes
0.0162413	7	431	L11	Group pos chromosomes
0.0945559	33	349	L15	Group pos chromosomes
0.00554529	3	541	L16	Group pos chromosomes
0.0441176	3	68	L20	Group pos chromosomes
0.0512821	4	78	L23	Group pos chromosomes
0.0265957	5	188	L26	Group pos chromosomes
0.0752351	24	319	L29	Group pos chromosomes
0.0239521	12	501	L31	Group pos chromosomes
0.0321429	9	280	L35	Group pos chromosomes
0.0507246	7	138	L40	Group pos chromosomes
0.152381	16	105	L49	Group pos chromosomes
0.0454545	2	44	L54	Group pos chromosomes
0.0228802	17	743	L64	Group pos chromosomes
0.0146199	5	342	L74	Group pos chromosomes
0.152542	45	295	L75	Group pos chromosomes
0.0516432	11	213	L77	Group pos chromosomes
0.0155211	7	451	L81	Group pos chromosomes
0.0286738	8	279	L82	Group pos chromosomes
0.021875	7	320	L85	Group pos chromosomes
0.131222	29	221	L106	Group pos chromosomes
0.0345912	11	318	L108	Group pos chromosomes
0.0437158	8	183	L1	Group pos chromosomes
0.0430464	13	302	L25	Group pos chromosomes
0.034384	12	349	L32	Group pos chromosomes
0.00878735	5	569	L37	Group pos chromosomes
0.0411765	7	170	L38	Group pos chromosomes
0.0188172	7	372	L39	Group pos chromosomes
0.0314961	4	127	L60	Group pos chromosomes
0.09	18	200	L65	Group pos chromosomes
0.00699301	3	429	L72	Group pos chromosomes
0.0193548	6	310	L87	Group pos chromosomes
0.0143443	7	488	L89	Group pos chromosomes
0.029703	3	101	L93	Group pos chromosomes
0.00970874	1	103	PALJCF	Group pos chromosomes
0.0507812	13	256	PAMXHJ	Group pos chromosomes
0.02	1	50	PAMXSP	Group pos chromosomes
0.0564516	7	124	PANEUH	Group pos chromosomes
0.0149254	1	67	PANKRG	Group pos chromosomes
0.0358974	7	195	PANRYM	Group pos chromosomes
0.0160858	6	373	PANSIA	Group pos chromosomes
0.00537634	2	372	PANSXG	Group pos chromosomes
0.0160256	5	312	PANWFL	Group pos chromosomes
0.0294118	6	204	PANWHJ	Group pos chromosomes
0.0558767	29	519	PANWYK	Group pos chromosomes
0.0149254	5	335	PANXDR	Group pos chromosomes
0.0306748	5	163	PANYEJ	Group pos chromosomes
0.171429	6	35	PANYYV	Group pos chromosomes
0.0325581	7	215	PAPAIZ	Group pos chromosomes
0.0344828	4	116	PAPBES	Group pos chromosomes
0.147059	5	34	PAPDJM	Group pos chromosomes
0.0152505	7	459	PAPDUF	Group pos chromosomes
0.0251046	6	239	PAPDWT	Group pos chromosomes
0.0888889	4	45	PAPESW	Group pos chromosomes
0.0970874	10	103	PAPHCJ	Group pos chromosomes
0.0294118	2	68	PAPIJB	Group pos chromosomes
0.0533333	4	75	PAPJIB	Group pos chromosomes
0.0213904	4	187	PAPLDM	Group pos chromosomes
0.0772201	20	259	PAPNFY	Group pos chromosomes
0.00943396	1	106	PAPTHJ	Group pos chromosomes
0.0212766	1	47	PAPVTA	Group pos chromosomes
0.0447761	9	201	PARBRK	Group pos chromosomes
0.0118343	2	169	PARGFV	Group pos chromosomes
0.00606061	2	330	PARGVZ	Group pos chromosomes
0.0188679	2	106	PARSGC	Group pos chromosomes
0.0597015	4	67	PARTJL	Group pos chromosomes
0.025641	3	117	PARTKL	Group pos chromosomes
0.0451128	6	133	PASDYK	Group pos chromosomes

## Sheet: Figure5B
sample	SNVid	cn	vaf
case1	SNV1	2	0.442857
case1	SNV2	2	0.378049
case1	SNV3	2	0.507042
case1	SNV4	2	0.492754
case1	SNV5	2	0.358974
case1	SNV6	2	0.162162
case1	SNV7	2	0.182692
case1	SNV8	2	0.240741
case1	SNV9	2	0.261261
case1	SNV10	2	0.367089
case1	SNV11	2	0.486111
case1	SNV12	2	0.5
case1	SNV13	2	0.469697
case1	SNV14	2	0.486486
case1	SNV15	2	0.382979
case1	SNV16	2	0.492958
case1	SNV17	2	0.442308
case1	SNV18	2	0.48
case1	SNV19	2	0.5
case1	SNV20	2	0.366667
case1	SNV21	2	0.435484
case1	SNV22	2	0.454545
case1	SNV23	2	0.465753
case1	SNV24	2	0.396825
case1	SNV25	2	0.46875
case1	SNV26	2	0.432432
case1	SNV27	2	0.569231
case1	SNV28	2	0.465517
case1	SNV29	2	0.424242
case1	SNV30	2	0.397436
case1	SNV31	2	0.53125
case1	SNV32	2	0.482759
case1	SNV33	2	0.431034
case1	SNV34	2	0.204545
case1	SNV35	2	0.423077
case1	SNV36	2	0.625
case1	SNV37	2	0.545455
case1	SNV38	2	0.344262
case1	SNV39	2	0.467742
case1	SNV40	2	0.180556
case1	SNV41	3	0.21519
case1	SNV42	3	0.2125
case1	SNV43	3	0.306452
case1	SNV44	3	0.614035
case1	SNV45	3	0.27619
case1	SNV46	3	0.25
case1	SNV47	3	0.611111
case1	SNV48	3	0.25
case1	SNV49	3	0.592105
case1	SNV50	3	0.344444
case1	SNV51	3	0.237113
case1	SNV52	3	0.416667
case1	SNV53	3	0.284091
case1	SNV54	3	0.24
case1	SNV55	2	0.472727
case1	SNV56	2	0.474576
case1	SNV57	2	0.433735
case1	SNV58	2	0.5
case1	SNV59	2	0.492754
case1	SNV60	2	0.425
case1	SNV61	2	0.195876
case1	SNV62	2	0.428571
case1	SNV63	2	0.545455
case1	SNV64	2	0.37931
case1	SNV65	2	0.38
case1	SNV66	2	0.528302
case1	SNV67	2	0.397436
case1	SNV68	2	0.506667
case1	SNV69	2	0.355263
case1	SNV70	2	0.494382
case1	SNV71	2	0.530303
case1	SNV72	2	0.45283
case1	SNV73	2	0.493151
case1	SNV74	2	0.62963
case1	SNV75	2	0.362319
case1	SNV76	2	0.42623
case1	SNV77	2	0.571429
case1	SNV78	2	0.40678
case1	SNV79	2	0.507692
case1	SNV80	2	0.466667
case1	SNV81	2	0.574468
case1	SNV82	2	0.222222
case1	SNV83	2	0.171053
case1	SNV84	2	0.431373
case1	SNV85	2	0.2
case1	SNV86	2	0.294118
case1	SNV87	2	0.185185
case1	SNV88	2	0.28125
case1	SNV89	2	0.556962
case1	SNV90	2	0.52439
case1	SNV91	2	0.305263
case1	SNV92	2	0.402778
case1	SNV93	2	0.42623
case1	SNV94	2	0.244444
case1	SNV95	2	0.362069
case1	SNV96	2	0.6
case1	SNV97	2	0.610169
case1	SNV98	2	0.17284
case1	SNV99	2	0.208955
case1	SNV100	2	0.172414
case1	SNV101	2	0.16
case1	SNV102	2	0.197674
case1	SNV103	2	0.438596
case1	SNV104	2	0.52381
case1	SNV105	2	0.474576
case1	SNV106	2	0.539683
case1	SNV107	2	0.476923
case1	SNV108	2	0.393939
case1	SNV109	2	0.534091
case1	SNV110	2	0.493671
case1	SNV111	2	0.513158
case1	SNV112	2	0.466667
case1	SNV113	2	0.388889
case1	SNV114	2	0.464789
case1	SNV115	2	0.42029
case1	SNV116	2	0.272727
case1	SNV117	2	0.546875
case1	SNV118	2	0.232877
case1	SNV119	2	0.42
case1	SNV120	2	0.442623
case1	SNV121	2	0.382353
case1	SNV122	2	0.492063
case1	SNV123	2	0.372549
case1	SNV124	2	0.473684
case1	SNV125	2	0.532468
case1	SNV126	2	0.482143
case1	SNV127	2	0.426667
case1	SNV128	2	0.403846
case1	SNV129	2	0.424658
case1	SNV130	2	0.517647
case1	SNV131	2	0.507042
case1	SNV132	2	0.19697
case1	SNV133	2	0.319149
case1	SNV134	2	0.421053
case1	SNV135	2	0.52381
case1	SNV136	2	0.557143
case1	SNV137	2	0.372093
case1	SNV138	2	0.492308
case1	SNV139	2	0.333333
case1	SNV140	2	0.265306
case1	SNV141	2	0.459459
case1	SNV142	2	0.479452
case1	SNV143	2	0.391304
case1	SNV144	2	0.3875
case1	SNV145	2	0.450704
case1	SNV146	2	0.390625
case1	SNV147	2	0.394366
case1	SNV148	2	0.328358
case1	SNV149	2	0.615385
case1	SNV150	2	0.369863
case1	SNV151	2	0.470588
case1	SNV152	2	0.546875
case1	SNV153	2	0.459016
case1	SNV154	2	0.471429
case1	SNV155	2	0.521739
case1	SNV156	2	0.513158
case1	SNV157	2	0.468354
case1	SNV158	2	0.436364
case1	SNV159	2	0.362069
case1	SNV160	2	0.493333
case1	SNV161	2	0.454545
case1	SNV162	2	0.459016
case1	SNV163	2	0.45
case1	SNV164	2	0.421875
case1	SNV165	2	0.450704
case1	SNV166	2	0.451613
case1	SNV167	2	0.390625
case1	SNV168	2	0.578125
case1	SNV169	2	0.4
case1	SNV170	2	0.381579
case1	SNV171	2	0.376623
case1	SNV172	2	0.461538
case1	SNV173	2	0.435897
case1	SNV174	2	0.244444
case1	SNV175	2	0.440678
case1	SNV176	2	0.2
case1	SNV177	2	0.581081
case1	SNV178	2	0.383333
case1	SNV179	2	0.360656
case1	SNV180	2	0.372881
case1	SNV181	2	0.460317
case1	SNV182	2	0.534483
case1	SNV183	2	0.553846
case1	SNV184	2	0.435897
case1	SNV185	2	0.46875
case1	SNV186	2	0.546667
case1	SNV187	2	0.533333
case1	SNV188	2	0.459459
case1	SNV189	2	0.545455
case1	SNV190	2	0.41791
case1	SNV191	2	0.472973
case1	SNV192	2	0.467742
case1	SNV193	2	0.409091
case1	SNV194	2	0.459016
case1	SNV195	2	0.424242
case1	SNV196	2	0.447761
case1	SNV197	2	0.614035
case1	SNV198	2	0.430769
case1	SNV199	2	0.461538
case1	SNV200	2	0.553571
case1	SNV201	2	0.590164
case1	SNV202	2	0.415094
case1	SNV203	2	0.322581
case1	SNV204	3	0.19802
case1	SNV205	3	0.657534
case1	SNV206	3	0.310345
case1	SNV207	3	0.294737
case1	SNV208	3	0.513761
case1	SNV209	3	0.352941
case1	SNV210	3	0.337662
case1	SNV211	3	0.68932
case1	SNV212	3	0.708738
case1	SNV213	3	0.265487
case1	SNV214	3	0.302632
case1	SNV215	3	0.315789
case1	SNV216	3	0.325843
case1	SNV217	3	0.28866
case1	SNV218	3	0.307018
case1	SNV219	3	0.376344
case1	SNV220	3	0.269231
case1	SNV221	3	0.357798
case1	SNV222	3	0.208791
case1	SNV223	3	0.37013
case1	SNV224	3	0.240385
case1	SNV225	3	0.241379
case1	SNV226	3	0.370787
case1	SNV227	3	0.295238
case1	SNV228	3	0.287356
case1	SNV229	3	0.423913
case1	SNV230	3	0.343434
case1	SNV231	3	0.359649
case1	SNV232	3	0.280374
case1	SNV233	3	0.5
case1	SNV234	3	0.337838
case1	SNV235	3	0.222222
case1	SNV236	3	0.298969
case1	SNV237	3	0.314815
case1	SNV238	3	0.277778
case1	SNV239	3	0.377358
case1	SNV240	3	0.280374
case1	SNV241	3	0.297872
case1	SNV242	3	0.6
case1	SNV243	3	0.278846
case1	SNV244	3	0.429825
case1	SNV245	3	0.649485
case1	SNV246	3	0.317308
case1	SNV247	3	0.26506
case1	SNV248	3	0.257732
case1	SNV249	3	0.313131
case1	SNV250	3	0.3125
case1	SNV251	3	0.307692
case1	SNV252	3	0.364486
case1	SNV253	3	0.321429
case1	SNV254	3	0.678571
case1	SNV255	3	0.679012
case1	SNV256	3	0.655556
case1	SNV257	3	0.329114
case1	SNV258	3	0.256098
case1	SNV259	3	0.282051
case1	SNV260	3	0.244186
case1	SNV261	3	0.351064
case1	SNV262	3	0.330097
case1	SNV263	3	0.32967
case1	SNV264	3	0.295652
case1	SNV265	3	0.211009
case1	SNV266	3	0.614458
case1	SNV267	3	0.311828
case1	SNV268	3	0.277778
case1	SNV269	3	0.368932
case1	SNV270	3	0.280899
case1	SNV271	3	0.333333
case1	SNV272	3	0.261364
case1	SNV273	3	0.244444
case1	SNV274	3	0.381818
case1	SNV275	3	0.33945
case1	SNV276	3	0.684211
case1	SNV277	3	0.382716
case1	SNV278	3	0.616279
case1	SNV279	3	0.590164
case1	SNV280	3	0.343137
case1	SNV281	3	0.408163
case1	SNV282	3	0.241379
case1	SNV283	3	0.328767
case1	SNV284	2	0.508197
case1	SNV285	2	0.492308
case1	SNV286	2	0.5
case1	SNV287	2	0.462687
case1	SNV288	2	0.410959
case1	SNV289	2	0.4
case1	SNV290	2	0.465116
case1	SNV291	2	0.5
case1	SNV292	2	0.471698
case1	SNV293	2	0.5
case1	SNV294	2	0.477273
case1	SNV295	2	0.533333
case1	SNV296	2	0.415094
case1	SNV297	2	0.641791
case1	SNV298	2	0.588235
case1	SNV299	2	0.370968
case1	SNV300	2	0.344262
case1	SNV301	2	0.387755
case1	SNV302	2	0.483333
case1	SNV303	2	0.225806
case1	SNV304	2	0.590909
case1	SNV305	2	0.393443
case1	SNV306	2	0.508197
case1	SNV307	2	0.410256
case1	SNV308	2	0.4
case1	SNV309	2	0.268657
case1	SNV310	2	0.563636
case1	SNV311	2	0.428571
case1	SNV312	2	0.492537
case1	SNV313	2	0.173913
case1	SNV314	2	0.588235
case1	SNV315	2	0.467742
case1	SNV316	2	0.4375
case1	SNV317	2	0.516667
case1	SNV318	2	0.52381
case1	SNV319	2	0.532258
case1	SNV320	2	0.458333
case1	SNV321	2	0.490196
case1	SNV322	2	0.272727
case1	SNV323	2	0.5
case1	SNV324	2	0.422535
case1	SNV325	2	0.4
case1	SNV326	2	0.455882
case1	SNV327	2	0.45283
case1	SNV328	2	0.491228
case1	SNV329	2	0.418182
case1	SNV330	2	0.530303
case1	SNV331	2	0.506173
case1	SNV332	2	0.348485
case1	SNV333	2	0.419355
case1	SNV334	2	0.459459
case1	SNV335	2	0.430556
case1	SNV336	2	0.38961
case1	SNV337	2	0.228916
case1	SNV338	2	0.416667
case1	SNV339	2	0.313433
case1	SNV340	2	0.40625
case1	SNV341	2	0.384615
case1	SNV342	3	0.333333
case1	SNV343	3	0.307692
case1	SNV344	3	0.373913
case1	SNV345	3	0.294737
case1	SNV346	3	0.313131
case1	SNV347	3	0.673684
case1	SNV348	3	0.19209
case1	SNV349	3	0.654867
case1	SNV350	3	0.153846
case1	SNV351	3	0.666667
case1	SNV352	3	0.688679
case1	SNV353	3	0.391753
case1	SNV354	3	0.358696
case1	SNV355	3	0.301205
case1	SNV356	3	0.649485
case1	SNV357	3	0.34
case1	SNV358	3	0.434343
case1	SNV359	3	0.280488
case1	SNV360	3	0.201835
case1	SNV361	3	0.25
case1	SNV362	3	0.371795
case1	SNV363	3	0.284314
case1	SNV364	3	0.237624
case1	SNV365	3	0.263158
case1	SNV366	3	0.272727
case1	SNV367	3	0.375
case1	SNV368	3	0.621359
case1	SNV369	3	0.662651
case1	SNV370	3	0.287129
case1	SNV371	3	0.378947
case1	SNV372	3	0.621053
case1	SNV373	3	0.322581
case1	SNV374	3	0.395349
case1	SNV375	3	0.25974
case1	SNV376	3	0.395604
case1	SNV377	3	0.4
case1	SNV378	3	0.337349
case1	SNV379	3	0.666667
case1	SNV380	3	0.31405
case1	SNV381	3	0.353659
case1	SNV382	3	0.633663
case1	SNV383	3	0.16
case1	SNV384	3	0.637931
case1	SNV385	3	0.422764
case1	SNV386	3	0.357143
case1	SNV387	3	0.305882
case1	SNV388	3	0.294118
case1	SNV389	3	0.284211
case1	SNV390	3	0.292453
case1	SNV391	3	0.352941
case1	SNV392	3	0.233766
case1	SNV393	3	0.325
case1	SNV394	3	0.265823
case1	SNV395	3	0.43956
case1	SNV396	3	0.361905
case1	SNV397	3	0.303797
case1	SNV398	3	0.427184
case1	SNV399	3	0.317647
case1	SNV400	3	0.655172
case1	SNV401	3	0.175439
case1	SNV402	3	0.241758
case1	SNV403	3	0.666667
case1	SNV404	3	0.232558
case1	SNV405	3	0.642105
case1	SNV406	3	0.177778
case1	SNV407	3	0.185185
case1	SNV408	3	0.325
case1	SNV409	3	0.30303
case1	SNV410	3	0.321839
case1	SNV411	3	0.282051
case1	SNV412	3	0.71
case1	SNV413	3	0.25
case1	SNV414	3	0.284211
case1	SNV415	3	0.329268
case1	SNV416	3	0.295238
case1	SNV417	3	0.175
case1	SNV418	3	0.336449
case1	SNV419	3	0.214286
case1	SNV420	3	0.317308
case1	SNV421	2	0.514706
case1	SNV422	2	0.4125
case1	SNV423	2	0.4
case1	SNV424	2	0.485714
case1	SNV425	2	0.5
case1	SNV426	2	0.515625
case1	SNV427	2	0.587302
case1	SNV428	2	0.368421
case1	SNV429	2	0.413793
case1	SNV430	2	0.418182
case1	SNV431	2	0.25641
case1	SNV432	2	0.328125
case1	SNV433	2	0.444444
case1	SNV434	2	0.415094
case1	SNV435	2	0.567568
case1	SNV436	2	0.478261
case1	SNV437	2	0.419753
case1	SNV438	2	0.438356
case1	SNV439	2	0.491525
case1	SNV440	2	0.522388
case1	SNV441	2	0.157143
case1	SNV442	2	0.46
case1	SNV443	2	0.484375
case1	SNV444	2	0.403226
case1	SNV445	2	0.403226
case1	SNV446	2	0.492958
case1	SNV447	2	0.428571
case1	SNV448	2	0.479167
case1	SNV449	2	0.361702
case1	SNV450	2	0.388889
case1	SNV451	2	0.483333
case1	SNV452	2	0.47541
case1	SNV453	2	0.210526
case1	SNV454	2	0.346154
case1	SNV455	2	0.481481
case1	SNV456	2	0.459016
case1	SNV457	2	0.337662
case1	SNV458	2	0.52
case1	SNV459	2	0.22449
case1	SNV460	2	0.320755
case1	SNV461	2	0.27027
case1	SNV462	2	0.535211
case1	SNV463	2	0.455882
case1	SNV464	2	0.527027
case1	SNV465	2	0.476923
case1	SNV466	2	0.457831
case1	SNV467	2	0.378378
case1	SNV468	2	0.417722
case1	SNV469	2	0.585714
case1	SNV470	2	0.482353
case1	SNV471	2	0.412698
case1	SNV472	2	0.536585
case1	SNV473	2	0.25
case1	SNV474	2	0.362319
case1	SNV475	2	0.666667
case1	SNV476	2	0.551724
case1	SNV477	2	0.25
case1	SNV478	2	0.4
case1	SNV479	2	0.372549
case1	SNV480	2	0.5
case1	SNV481	2	0.423077
case1	SNV482	2	0.188679
case1	SNV483	2	0.506494
case1	SNV484	2	0.446429
case1	SNV485	2	0.516129
case1	SNV486	2	0.422535
case1	SNV487	2	0.392405
case1	SNV488	2	0.481481
case1	SNV489	2	0.444444
case1	SNV490	2	0.428571
case1	SNV491	2	0.521127
case1	SNV492	2	0.43662
case1	SNV493	2	0.460317
case1	SNV494	2	0.535714
case1	SNV495	2	0.308824
case1	SNV496	2	0.308824
case1	SNV497	2	0.42623
case1	SNV498	2	0.382716
case1	SNV499	2	0.440678
case1	SNV500	2	0.357143
case1	SNV501	2	0.507937
case1	SNV502	2	0.532258
case1	SNV503	2	0.426471
case1	SNV504	2	0.5
case1	SNV505	2	0.45614
case1	SNV506	2	0.360656
case1	SNV507	2	0.4
case1	SNV508	2	0.513158
case1	SNV509	2	0.4
case1	SNV510	2	0.411765
case1	SNV511	2	0.419355
case1	SNV512	2	0.515152
case1	SNV513	2	0.508475
case1	SNV514	2	0.525641
case1	SNV515	2	0.423729
case1	SNV516	2	0.4
case1	SNV517	2	0.409091
case1	SNV518	2	0.34
case1	SNV519	2	0.621622
case1	SNV520	2	0.382353
case1	SNV521	2	0.285714
case1	SNV522	2	0.191176
case1	SNV523	2	0.19403
case1	SNV524	2	0.390244
case1	SNV525	2	0.215686
case1	SNV526	2	0.218391
case1	SNV527	2	0.218391
case1	SNV528	2	0.155039
case1	SNV529	2	0.448276
case1	SNV530	2	0.408451
case1	SNV531	2	0.52459
case1	SNV532	2	0.409836
case1	SNV533	2	0.47619
case1	SNV534	2	0.402778
case1	SNV535	2	0.423729
case1	SNV536	2	0.45
case1	SNV537	2	0.383333
case1	SNV538	2	0.4
case1	SNV539	2	0.457143
case1	SNV540	2	0.433333
case1	SNV541	2	0.170068
case1	SNV542	2	0.434783
case1	SNV543	2	0.22449
case1	SNV544	2	0.558824
case1	SNV545	2	0.444444
case1	SNV546	2	0.338235
case1	SNV547	2	0.350877
case1	SNV548	2	0.197531
case1	SNV549	2	0.453608
case1	SNV550	3	0.258065
case1	SNV551	3	0.310345
case1	SNV552	3	0.230769
case1	SNV553	3	0.632653
case1	SNV554	3	0.231707
case1	SNV555	3	0.319588
case1	SNV556	3	0.252427
case1	SNV557	3	0.333333
case1	SNV558	3	0.32
case1	SNV559	3	0.293578
case1	SNV560	3	0.305085
case1	SNV561	3	0.325843
case1	SNV562	3	0.653465
case1	SNV563	3	0.336449
case1	SNV564	3	0.191781
case1	SNV565	3	0.683673
case1	SNV566	3	0.299065
case1	SNV567	3	0.244681
case1	SNV568	3	0.68
case1	SNV569	3	0.301205
case1	SNV570	3	0.411111
case1	SNV571	3	0.373494
case1	SNV572	3	0.409091
case1	SNV573	3	0.430233
case1	SNV574	3	0.321101
case1	SNV575	3	0.319588
case1	SNV576	3	0.378947
case1	SNV577	3	0.427083
case1	SNV578	3	0.294872
case1	SNV579	3	0.270833
case1	SNV580	3	0.58
case1	SNV581	3	0.269231
case1	SNV582	3	0.21
case1	SNV583	3	0.227273
case1	SNV584	3	0.262136
case1	SNV585	3	0.298246
case1	SNV586	3	0.259259
case1	SNV587	3	0.366337
case1	SNV588	3	0.365854
case1	SNV589	3	0.32
case1	SNV590	3	0.348315
case1	SNV591	3	0.320988
case1	SNV592	3	0.333333
case1	SNV593	3	0.293478
case1	SNV594	3	0.287129
case1	SNV595	3	0.327273
case1	SNV596	2	0.483871
case1	SNV597	2	0.628571
case1	SNV598	2	0.5
case1	SNV599	2	0.366197
case1	SNV600	2	0.413333
case1	SNV601	2	0.392405
case1	SNV602	2	0.561404
case1	SNV603	2	0.380282
case1	SNV604	2	0.458333
case1	SNV605	2	0.471698
case1	SNV606	2	0.5
case1	SNV607	2	0.515625
case1	SNV608	2	0.509091
case1	SNV609	2	0.474359
case1	SNV610	2	0.392405
case1	SNV611	2	0.402778
case1	SNV612	2	0.527778
case1	SNV613	2	0.513158
case1	SNV614	3	0.307692
case1	SNV615	2	0.402778
case1	SNV616	2	0.5
case1	SNV617	2	0.438596
case1	SNV618	2	0.444444
case1	SNV619	2	0.482759
case1	SNV620	2	0.214286
case1	SNV621	2	0.407407
case1	SNV622	2	0.578947
case1	SNV623	2	0.5
case1	SNV624	2	0.315789
case1	SNV625	2	0.3
case1	SNV626	2	0.459459
case1	SNV627	2	0.545455
case1	SNV628	2	0.265306
case1	SNV629	2	0.377358
case1	SNV630	2	0.451613
case1	SNV631	2	0.5
case1	SNV632	2	0.464286
case1	SNV633	2	0.54386
case1	SNV634	2	0.489796
case1	SNV635	2	0.588235
case1	SNV636	2	0.482143
case1	SNV637	2	0.45977
case1	SNV638	2	0.550725
case1	SNV639	2	0.378049
case1	SNV640	2	0.507463
case1	SNV641	2	0.490566
case1	SNV642	2	0.569231
case1	SNV643	2	0.402985
case1	SNV644	2	0.452055
case1	SNV645	2	0.46875
case1	SNV646	2	0.416667
case1	SNV647	2	0.180556
case1	SNV648	2	0.426667
case1	SNV649	2	0.52381
case1	SNV650	2	0.534483
case1	SNV651	2	0.426667
case1	SNV652	2	0.288462
case1	SNV653	2	0.489362
case1	SNV654	2	0.296296
case1	SNV655	2	0.461538
case1	SNV656	2	0.4
case1	SNV657	2	0.52459
case1	SNV658	2	0.47619
case1	SNV659	2	0.581081
case1	SNV660	2	0.525424
case1	SNV661	2	0.457627
case1	SNV662	2	0.483333
case1	SNV663	2	0.591549
case1	SNV664	2	0.442623
case1	SNV665	2	0.553571
case1	SNV666	2	0.426471
case1	SNV667	2	0.370968
case1	SNV668	2	0.365854
case1	SNV669	2	0.411765
case1	SNV670	2	0.5
case1	SNV671	2	0.365079
case1	SNV672	2	0.409836
case1	SNV673	2	0.185714
case1	SNV674	2	0.179487
case1	SNV675	2	0.205479
case1	SNV676	2	0.210526
case1	SNV677	2	0.383929
case1	SNV678	2	0.203125
case1	SNV679	2	0.223881
case1	SNV680	2	0.46875
case1	SNV681	2	0.525641
case1	SNV682	2	0.5
case1	SNV683	2	0.47561
case1	SNV684	2	0.42029
case1	SNV685	2	0.4
case1	SNV686	2	0.362319
case1	SNV687	2	0.533333
case1	SNV688	2	0.468354
case1	SNV689	2	0.369231
case1	SNV690	2	0.477612
case1	SNV691	2	0.425
case1	SNV692	2	0.5
case1	SNV693	2	0.351852
case1	SNV694	2	0.410714
case1	SNV695	2	0.583333
case1	SNV696	2	0.339286
case1	SNV697	2	0.393939
case1	SNV698	2	0.459016
case1	SNV699	2	0.460526
case1	SNV700	2	0.39759
case1	SNV701	2	0.5
case1	SNV702	2	0.42623
case1	SNV703	2	0.612903
case1	SNV704	2	0.341463
case1	SNV705	2	0.558442
case1	SNV706	2	0.46875
case1	SNV707	2	0.577465
case1	SNV708	2	0.449275
case1	SNV709	2	0.418605
case1	SNV710	2	0.387097
case1	SNV711	2	0.507937
case1	SNV712	2	0.513158
case1	SNV713	2	0.446429
case1	SNV714	3	0.228758
case1	SNV715	3	0.428571
case1	SNV716	3	0.296703
case1	SNV717	3	0.416667
case1	SNV718	3	0.229167
case1	SNV719	3	0.284314
case1	SNV720	3	0.208955
case1	SNV721	3	0.604938
case1	SNV722	3	0.421053
case1	SNV723	3	0.225
case1	SNV724	3	0.292135
case1	SNV725	3	0.380435
case1	SNV726	3	0.336957
case1	SNV727	3	0.325843
case1	SNV728	3	0.264957
case1	SNV729	3	0.288462
case1	SNV730	3	0.211111
case1	SNV731	3	0.337349
case1	SNV732	3	0.227848
case1	SNV733	3	0.171053
case1	SNV734	3	0.28
case1	SNV735	3	0.256637
case1	SNV736	3	0.287129
case1	SNV737	3	0.294118
case1	SNV738	3	0.344086
case1	SNV739	3	0.263158
case1	SNV740	3	0.353982
case1	SNV741	3	0.304762
case1	SNV742	3	0.310345
case1	SNV743	3	0.647059
case1	SNV744	3	0.369048
case1	SNV745	3	0.561644
case1	SNV746	3	0.325301
case1	SNV747	3	0.290909
case1	SNV748	3	0.3
case1	SNV749	3	0.333333
case1	SNV750	3	0.392857
case1	SNV751	2	0.196078
case1	SNV752	2	0.365854
case1	SNV753	2	0.15625
case1	SNV754	2	0.192982
case1	SNV755	2	0.42029
case1	SNV756	2	0.344828
case1	SNV757	2	0.538462
case1	SNV758	2	0.515625
case1	SNV759	2	0.351351
case1	SNV760	2	0.408451
case1	SNV761	2	0.338235
case1	SNV762	2	0.409836
case1	SNV763	2	0.465753
case1	SNV764	2	0.394737
case1	SNV765	2	0.47561
case1	SNV766	2	0.350877
case1	SNV767	2	0.412698
case1	SNV768	2	0.179775
case1	SNV769	2	0.516667
case1	SNV770	2	0.357143
case1	SNV771	2	0.507937
case1	SNV772	2	0.467532
case1	SNV773	2	0.482759
case1	SNV774	2	0.508772
case1	SNV775	2	0.391892
case1	SNV776	2	0.38
case1	SNV777	2	0.382353
case1	SNV778	2	0.376812
case1	SNV779	2	0.514706
case1	SNV780	2	0.46875
case1	SNV781	2	0.183486
case1	SNV782	2	0.434211
case1	SNV783	2	0.157143
case1	SNV784	2	0.57377
case1	SNV785	2	0.375
case1	SNV786	2	0.402597
case1	SNV787	2	0.424658
case1	SNV788	2	0.357143
case1	SNV789	2	0.551724
case1	SNV790	2	0.375
case1	SNV791	2	0.466667
case1	SNV792	2	0.320755
case1	SNV793	2	0.428571
case1	SNV794	2	0.473684
case1	SNV795	2	0.439394
case1	SNV796	2	0.508197
case1	SNV797	2	0.421053
case1	SNV798	2	0.383333
case1	SNV799	2	0.523077
case1	SNV800	2	0.472973
case1	SNV801	2	0.373134
case1	SNV802	3	0.336842
case1	SNV803	3	0.236641
case1	SNV804	3	0.285714
case1	SNV805	3	0.292929
case1	SNV806	3	0.263636
case1	SNV807	3	0.188119
case1	SNV808	3	0.43662
case1	SNV809	3	0.292453
case1	SNV810	3	0.281553
case1	SNV811	3	0.413043
case1	SNV812	3	0.556604
case1	SNV813	3	0.27381
case1	SNV814	3	0.242424
case1	SNV815	3	0.305263
case1	SNV816	3	0.329787
case1	SNV817	3	0.213483
case1	SNV818	3	0.268041
case1	SNV819	3	0.32967
case1	SNV820	3	0.315789
case1	SNV821	3	0.357143
case1	SNV822	3	0.37037
case1	SNV823	3	0.308511
case1	SNV824	3	0.310345
case1	SNV825	3	0.29661
case1	SNV826	3	0.297872
case1	SNV827	3	0.355769
case1	SNV828	3	0.424242
case1	SNV829	3	0.27381
case1	SNV830	3	0.266667
case1	SNV831	3	0.594595
case1	SNV832	3	0.333333
case1	SNV833	3	0.65625
case1	SNV834	3	0.744444
case1	SNV835	3	0.707071
case1	SNV836	3	0.241071
case1	SNV837	3	0.368932
case1	SNV838	3	0.354839
case1	SNV839	3	0.342105
case1	SNV840	3	0.347368
case1	SNV841	3	0.621849
case1	SNV842	3	0.317308
case1	SNV843	3	0.23
case1	SNV844	3	0.25
case1	SNV845	3	0.336735
case1	SNV846	3	0.425
case1	SNV847	3	0.610526
case1	SNV848	3	0.333333
case1	SNV849	3	0.647059
case1	SNV850	3	0.301887
case1	SNV851	3	0.55914
case1	SNV852	3	0.670103
case1	SNV853	3	0.160494
case1	SNV854	3	0.181818
case1	SNV855	3	0.327273
case1	SNV856	2	0.376812
case1	SNV857	2	0.508475
case1	SNV858	2	0.432432
case1	SNV859	2	0.533333
case1	SNV860	2	0.373134
case1	SNV861	2	0.458824
case1	SNV862	2	0.451613
case1	SNV863	2	0.371795
case1	SNV864	2	0.428571
case1	SNV865	2	0.474359
case1	SNV866	2	0.460317
case1	SNV867	2	0.557143
case1	SNV868	2	0.41573
case1	SNV869	2	0.387097
case1	SNV870	2	0.466667
case1	SNV871	2	0.449275
case1	SNV872	2	0.465753
case1	SNV873	2	0.45
case1	SNV874	2	0.521127
case1	SNV875	2	0.388889
case1	SNV876	2	0.154639
case1	SNV877	2	0.39759
case1	SNV878	2	0.377049
case1	SNV879	2	0.328125
case1	SNV880	2	0.464789
case1	SNV881	2	0.482143
case1	SNV882	4	0.163265
case1	SNV883	4	0.203046
case1	SNV884	4	0.15625
case1	SNV885	4	0.232
case1	SNV886	4	0.254098
case1	SNV887	4	0.245763
case1	SNV888	4	0.218045
case1	SNV889	4	0.185185
case1	SNV890	4	0.198529
case1	SNV891	4	0.471429
case1	SNV892	4	0.328
case1	SNV893	4	0.275362
case1	SNV894	4	0.439394
case1	SNV895	4	0.252033
case1	SNV896	4	0.185841
case1	SNV897	4	0.253846
case1	SNV898	4	0.246154
case1	SNV899	4	0.231343
case1	SNV900	2	0.210784
case1	SNV901	2	0.22449
case1	SNV902	2	0.479167
case1	SNV903	2	0.294118
case1	SNV904	2	0.414286
case1	SNV905	2	0.4
case1	SNV906	2	0.431373
case1	SNV907	2	0.244898
case1	SNV908	2	0.453333
case1	SNV909	2	0.468354
case1	SNV910	2	0.583333
case1	SNV911	2	0.244094
case1	SNV912	2	0.513889
case1	SNV913	2	0.563636
case1	SNV914	2	0.357143
case1	SNV915	2	0.416667
case1	SNV916	2	0.392857
case1	SNV917	2	0.403226
case1	SNV918	2	0.462687
case1	SNV919	2	0.174603
case1	SNV920	2	0.52381
case1	SNV921	2	0.403846
case1	SNV922	2	0.348485
case1	SNV923	2	0.478873
case1	SNV924	2	0.4
case1	SNV925	2	0.416667
case1	SNV926	2	0.451613
case1	SNV927	2	0.47619
case1	SNV928	2	0.403509
case1	SNV929	2	0.487805
case1	SNV930	2	0.448276
case1	SNV931	2	0.385714

## Sheet: Figure5C
Single Base Substitution (SBS) Signatures	Diagnostic ATRI mutation	Diagnostic BTRI mutation	Relapse specific
SBS1	0.310433	0.281768	0.296357
SBS5	0.0461182	0.318924	0
SBS8	0.147163	0	0.0869717
SBS87	0	0.0193646	0.208146
SBS18	0.0855274	0.0315603	0.0207677
SBS15	0.00220968	0	0.086193
SBS32	0	0.0758746	0
SBS7a	0.0716358	0	0
SBS39	0.0320517	0	0.0300299
SBS19	0.0297712	0.0170803	0.0116275

## Sheet: Supplementary_figure1
cell	copy_number	Log2_ratio
HeH9_cell1	3	1.77761
HeH9_cell2	3	1.64155
HeH9_cell3	3	1.48239
HeH9_cell4	3	1.46566
HeH9_cell5	3	1.44746
HeH9_cell6	3	1.4245
HeH9_cell7	3	1.42223
HeH9_cell8	3	1.4199
HeH9_cell9	3	1.39855
HeH9_cell10	3	1.34023
HeH9_cell11	3	1.31366
HeH9_cell12	3	1.29546
HeH9_cell13	3	1.28688
HeH9_cell14	3	1.28379
HeH9_cell15	3	1.28011
HeH9_cell16	3	1.27563
HeH9_cell17	3	1.2671
HeH9_cell18	3	1.25716
HeH9_cell19	3	1.25691
HeH9_cell20	3	1.2303
HeH9_cell21	3	1.21254
HeH9_cell22	3	1.20859
HeH9_cell23	3	1.19502
HeH9_cell24	3	1.19502
HeH9_cell25	3	1.18641
HeH9_cell26	3	1.18286
HeH9_cell27	3	1.17688
HeH9_cell28	3	1.17585
HeH9_cell29	3	1.17264
HeH9_cell30	3	1.17206
HeH9_cell31	3	1.16993
HeH9_cell32	3	1.16711
HeH9_cell33	3	1.15347
HeH9_cell34	3	1.152
HeH9_cell35	3	1.14244
HeH9_cell36	3	1.12873
HeH9_cell37	3	1.12399
HeH9_cell38	3	1.12306
HeH9_cell39	3	1.09115
HeH9_cell40	3	1.08366
HeH9_cell41	3	1.08342
HeH9_cell42	3	1.07477
HeH9_cell43	3	1.06228
HeH9_cell44	3	1.06012
HeH9_cell45	3	1.05733
HeH9_cell46	3	1.04182
HeH9_cell47	3	1.02385
HeH9_cell48	3	1.02346
HeH9_cell49	3	1.0217
HeH9_cell50	3	1.0199
HeH9_cell51	3	1.01042
HeH9_cell52	3	1
HeH9_cell53	3	1
HeH9_cell54	3	1
HeH9_cell55	3	0.987061
HeH9_cell56	3	0.9855
HeH9_cell57	3	0.983512
HeH9_cell58	3	0.983512
HeH9_cell59	3	0.981384
HeH9_cell60	3	0.980371
HeH9_cell61	3	0.979822
HeH9_cell62	3	0.975752
HeH9_cell63	3	0.975338
HeH9_cell64	3	0.974909
HeH9_cell65	3	0.973033
HeH9_cell66	3	0.971986
HeH9_cell67	3	0.966053
HeH9_cell68	3	0.959358
HeH9_cell69	3	0.956057
HeH9_cell70	3	0.954196
HeH9_cell71	3	0.952171
HeH9_cell72	3	0.950247
HeH9_cell73	3	0.945138
HeH9_cell74	3	0.937264
HeH9_cell75	3	0.934412
HeH9_cell76	3	0.930737
HeH9_cell77	3	0.928741
HeH9_cell78	3	0.925999
HeH9_cell79	3	0.925999
HeH9_cell80	3	0.917538
HeH9_cell81	3	0.915608
HeH9_cell82	3	0.913288
HeH9_cell83	3	0.906891
HeH9_cell84	3	0.906891
HeH9_cell85	3	0.904843
HeH9_cell86	3	0.90414
HeH9_cell87	3	0.90182
HeH9_cell88	3	0.900464
HeH9_cell89	3	0.89812
HeH9_cell90	3	0.89503
HeH9_cell91	3	0.888355
HeH9_cell92	3	0.879706
HeH9_cell93	3	0.878009
HeH9_cell94	3	0.871267
HeH9_cell95	3	0.864648
HeH9_cell96	3	0.863498
HeH9_cell97	3	0.861024
HeH9_cell98	3	0.860837
HeH9_cell99	3	0.860275
HeH9_cell100	3	0.85457
HeH9_cell101	3	0.852774
HeH9_cell102	3	0.849975
HeH9_cell103	3	0.847997
HeH9_cell104	3	0.847997
HeH9_cell105	3	0.84549
HeH9_cell106	3	0.836501
HeH9_cell107	3	0.834576
HeH9_cell108	3	0.830075
HeH9_cell109	3	0.82415
HeH9_cell110	3	0.822002
HeH9_cell111	3	0.818162
HeH9_cell112	3	0.817136
HeH9_cell113	3	0.813345
HeH9_cell114	3	0.811555
HeH9_cell115	3	0.811238
HeH9_cell116	3	0.807355
HeH9_cell117	3	0.794416
HeH9_cell118	3	0.793549
HeH9_cell119	3	0.793549
HeH9_cell120	3	0.786293
HeH9_cell121	3	0.784271
HeH9_cell122	3	0.782409
HeH9_cell123	3	0.779401
HeH9_cell124	3	0.777608
HeH9_cell125	3	0.777608
HeH9_cell126	3	0.775568
HeH9_cell127	3	0.770518
HeH9_cell128	3	0.766801
HeH9_cell129	3	0.76651
HeH9_cell130	3	0.765535
HeH9_cell131	3	0.764512
HeH9_cell132	3	0.764372
HeH9_cell133	3	0.76184
HeH9_cell134	3	0.758992
HeH9_cell135	3	0.756729
HeH9_cell136	3	0.75269
HeH9_cell137	3	0.750022
HeH9_cell138	3	0.749457
HeH9_cell139	3	0.743225
HeH9_cell140	3	0.736966
HeH9_cell141	3	0.736966
HeH9_cell142	3	0.730393
HeH9_cell143	3	0.729352
HeH9_cell144	3	0.725825
HeH9_cell145	3	0.721699
HeH9_cell146	3	0.718587
HeH9_cell147	3	0.706953
HeH9_cell148	3	0.706269
HeH9_cell149	3	0.68966
HeH9_cell150	3	0.686842
HeH9_cell151	3	0.684498
HeH9_cell152	3	0.684498
HeH9_cell153	3	0.682518
HeH9_cell154	3	0.680382
HeH9_cell155	3	0.678072
HeH9_cell156	3	0.67423
HeH9_cell157	3	0.671946
HeH9_cell158	3	0.670432
HeH9_cell159	3	0.658384
HeH9_cell160	3	0.652077
HeH9_cell161	3	0.647119
HeH9_cell162	3	0.641106
HeH9_cell163	3	0.639824
HeH9_cell164	3	0.63743
HeH9_cell165	3	0.632943
HeH9_cell166	3	0.628031
HeH9_cell167	3	0.628031
HeH9_cell168	3	0.61891
HeH9_cell169	3	0.605721
HeH9_cell170	3	0.604071
HeH9_cell171	3	0.598637
HeH9_cell172	3	0.584963
HeH9_cell173	3	0.584963
HeH9_cell174	3	0.584963
HeH9_cell175	3	0.584963
HeH9_cell176	3	0.577057
HeH9_cell177	3	0.567889
HeH9_cell178	3	0.537657
HeH9_cell179	3	0.535037
HeH9_cell180	3	0.530515
HeH9_cell181	3	0.518467
HeH9_cell182	3	0.517058
HeH9_cell183	3	0.514573
HeH9_cell184	3	0.514573
HeH9_cell185	3	0.510195
HeH9_cell186	3	0.507604
HeH9_cell187	3	0.50696
HeH9_cell188	3	0.5025
HeH9_cell189	3	0.500898
HeH9_cell190	3	0.494765
HeH9_cell191	3	0.491388
HeH9_cell192	3	0.485427
HeH9_cell193	3	0.467779
HeH9_cell194	3	0.466568
HeH9_cell195	3	0.462627
HeH9_cell196	3	0.452512
HeH9_cell197	3	0.449526
HeH9_cell198	3	0.446064
HeH9_cell199	3	0.432111
HeH9_cell200	3	0.431716
HeH9_cell201	3	0.415037
HeH9_cell202	3	-0.843881
HeH9_cell203	3	-0.905141
HeH9_cell204	3	-0.932886
HeH9_cell205	3	-0.982298
HeH9_cell206	3	-1
HeH9_cell207	3	-1.02046
HeH9_cell208	3	-1.02237
HeH9_cell209	3	-1.14018
HeH9_cell210	3	-1.15381
HeH9_cell211	3	-1.25312
HeH9_cell212	3	-1.27854
HeH9_cell213	3	-1.33184
HeH9_cell214	3	-1.37474
HeH9_cell215	3	-1.42033
HeH9_cell216	3	-1.45943
HeH9_cell217	3	-1.45943
HeH9_cell218	3	-1.54057
HeH9_cell219	3	-1.59561
HeH9_cell220	3	-1.65208

## Sheet: Supplementary_figure2
number of cell	numerical and structural heterogeneity score
269	1.12
257	4.28
272	4.04
348	2.87
347	1.44
271	0.74
273	0.73
266	1.5
269	4.09

## Sheet: Supplementary_figure3
seg	seg1	seg2	seg3	seg4	seg5	seg6	seg7	seg8	seg9	seg10	seg11	seg12	seg13	seg14	seg15	seg16	seg17	seg18	seg19	seg20	seg21	seg22	seg23	seg24	seg25	seg26
diploid_cell	2	2	2	2	2	2	2	2	2	2	2	2	2	2	2	2	2	2	2	2	2	2	2	2	2	1
HeH1_cell1	2	2	3	2	2	2	3	2	3	2	2	2	3	2	2	2	3	2	2	3	3	2	2	4	2	2
HeH1_cell2	2	2	3	2	2	2	3	2	3	2	2	2	3	2	2	2	3	2	2	3	3	2	2	4	2	2
HeH1_cell3	2	2	3	2	2	2	3	2	3	2	2	2	3	2	2	2	3	2	2	3	3	2	2	4	2	2
HeH1_cell4	2	2	3	2	2	2	3	2	3	2	2	2	3	2	2	2	3	2	2	3	3	2	2	4	2	2
HeH1_cell5	2	2	3	2	2	2	3	2	3	2	2	2	3	2	2	2	3	2	2	3	3	2	2	4	2	2
HeH1_cell6	2	2	3	2	2	2	3	2	3	2	2	2	3	2	2	2	3	2	2	3	3	2	2	4	2	2
HeH1_cell7	2	2	3	2	2	2	3	2	3	2	2	2	3	2	2	2	3	2	2	3	3	2	2	4	2	2
HeH1_cell8	2	2	3	2	2	2	3	2	3	2	2	2	3	2	2	2	3	2	2	3	3	2	2	4	2	2
HeH1_cell9	2	2	3	2	2	2	3	2	3	2	2	2	3	2	2	2	3	2	2	3	3	2	2	4	2	2
HeH1_cell10	2	2	3	2	2	2	3	2	3	2	2	2	3	2	2	2	3	2	2	3	3	2	2	4	2	2
HeH1_cell11	2	2	3	2	2	2	3	2	3	2	2	2	3	2	2	2	3	2	2	3	3	2	2	4	2	2
HeH1_cell12	2	2	3	2	2	2	3	2	3	2	2	2	3	2	2	2	3	2	2	3	3	2	2	4	2	2
HeH1_cell13	2	2	3	2	2	2	3	2	3	2	2	2	3	2	2	2	3	2	2	3	3	2	2	4	2	2
HeH1_cell14	2	2	3	2	2	2	3	2	3	2	2	2	3	2	2	2	3	2	2	3	3	2	2	4	2	2
HeH1_cell15	2	2	3	2	2	2	3	2	3	2	2	2	3	2	2	2	3	2	2	3	3	2	2	4	2	2
HeH1_cell16	2	2	3	2	2	2	3	2	3	2	2	2	3	2	2	2	3	2	2	3	3	2	2	4	2	2
HeH1_cell17	2	2	3	2	2	2	3	2	3	2	2	2	3	2	2	2	3	2	2	3	3	2	2	4	2	2
HeH1_cell18	2	2	3	2	2	2	3	2	3	2	2	2	3	2	2	2	3	2	2	3	3	2	2	4	2	2
HeH1_cell19	2	2	3	2	2	2	3	2	3	2	2	2	3	2	2	2	3	2	2	3	3	2	2	4	2	2
HeH1_cell20	2	2	3	2	2	2	3	2	3	2	2	2	3	2	2	2	3	2	2	3	3	2	2	4	2	2
HeH1_cell21	2	2	3	2	2	2	3	2	3	2	2	2	3	2	2	2	3	2	2	3	3	2	2	4	2	2
HeH1_cell22	2	2	3	2	2	2	3	2	3	2	2	2	3	2	2	2	3	2	2	3	3	2	2	4	2	2
HeH1_cell23	2	2	3	2	2	2	3	2	3	2	2	2	3	2	2	2	3	2	2	3	3	2	2	4	2	2
HeH1_cell24	2	2	3	2	2	2	3	2	3	2	2	2	3	2	2	2	3	2	2	3	3	2	2	4	2	2
HeH1_cell25	2	2	3	2	2	2	3	2	3	2	2	2	3	2	2	2	3	2	2	3	3	2	2	4	2	2
HeH1_cell26	2	2	3	2	2	2	3	2	3	2	2	2	3	2	2	2	3	2	2	3	3	2	2	4	2	2
HeH1_cell27	2	2	3	2	2	2	3	2	3	2	2	2	3	2	2	2	3	2	2	3	3	2	2	4	2	2
HeH1_cell28	2	2	3	2	2	2	3	2	3	2	2	2	3	2	2	2	3	2	2	3	3	2	2	4	2	2
HeH1_cell29	2	2	3	2	2	2	3	2	3	2	2	2	3	2	2	2	3	2	2	3	3	2	2	4	2	2
HeH1_cell30	2	2	3	2	2	2	3	2	3	2	2	2	3	2	2	2	3	2	2	3	3	2	2	4	2	2
HeH1_cell31	2	2	3	2	2	2	3	2	3	2	2	2	3	2	2	2	3	2	2	3	3	2	2	4	2	2
HeH1_cell32	2	2	3	2	2	2	3	2	3	2	2	2	3	2	2	2	3	2	2	3	3	2	2	4	2	2
HeH1_cell33	2	2	3	2	2	2	3	2	3	2	2	2	3	2	2	2	3	2	2	3	3	2	2	4	2	2
HeH1_cell34	2	2	3	2	2	2	3	2	3	2	2	2	3	2	2	2	3	2	2	3	3	2	2	4	2	2
HeH1_cell35	2	2	3	2	2	2	3	2	3	2	2	2	3	2	2	2	3	2	2	3	3	2	2	4	2	2
HeH1_cell36	2	2	3	2	2	2	3	2	3	2	2	2	3	2	2	2	3	2	2	3	3	2	2	4	2	2
HeH1_cell37	2	2	3	2	2	2	3	2	3	2	2	2	3	2	2	2	3	2	2	3	3	2	2	4	2	2
HeH1_cell38	2	2	3	2	2	2	3	2	3	2	2	2	3	2	2	2	3	2	2	3	3	2	2	4	2	2
HeH1_cell39	2	2	3	2	2	2	3	2	3	2	2	2	3	2	2	2	3	2	2	3	3	2	2	4	2	2
HeH1_cell40	2	2	3	2	2	2	3	2	3	2	2	2	3	2	2	2	3	2	2	3	3	2	2	4	2	2
HeH1_cell41	2	2	3	2	2	2	3	2	3	2	2	2	3	2	2	2	3	2	2	3	3	2	2	4	2	2
HeH1_cell42	2	2	3	2	2	2	3	2	3	2	2	2	3	2	2	2	3	2	2	3	3	2	2	4	2	2
HeH1_cell43	2	2	3	2	2	2	3	2	3	2	2	2	3	2	2	2	3	2	2	3	3	2	2	4	2	2
HeH1_cell44	2	2	3	2	2	2	3	2	3	2	2	2	3	2	2	2	3	2	2	3	3	2	2	4	2	2
HeH1_cell45	2	2	3	2	2	2	3	2	3	2	2	2	3	2	2	2	3	2	2	3	3	2	2	4	2	2
HeH1_cell46	2	2	3	2	2	2	3	2	3	2	2	2	3	2	2	2	3	2	2	3	3	2	2	4	2	2
HeH1_cell47	2	2	3	2	2	2	3	2	3	2	2	2	3	2	2	2	3	2	2	3	3	2	2	4	2	2
HeH1_cell48	2	2	3	2	2	2	3	2	3	2	2	2	3	2	2	2	3	2	2	3	3	2	2	4	2	2
HeH1_cell49	2	2	3	2	2	2	3	2	3	2	2	2	3	2	2	2	3	2	2	3	3	2	2	4	2	2
HeH1_cell50	2	2	3	2	2	2	3	2	3	2	2	2	3	2	2	2	3	2	2	3	3	2	2	4	2	2
HeH1_cell51	2	2	3	2	2	2	3	2	3	2	2	2	3	2	2	2	3	2	2	3	3	2	2	4	2	2
HeH1_cell52	2	2	3	2	2	2	3	2	3	2	2	2	3	2	2	2	3	2	2	3	3	2	2	4	2	2
HeH1_cell53	2	2	3	2	2	2	3	2	3	2	2	2	3	2	2	2	3	2	2	3	3	2	2	4	2	2
HeH1_cell54	2	2	3	2	2	2	3	2	3	2	2	2	3	2	2	2	3	2	2	3	3	2	2	4	2	2
HeH1_cell55	2	2	3	2	2	2	3	2	3	2	2	2	3	2	2	2	3	2	2	3	3	2	2	4	2	2
HeH1_cell56	2	2	3	2	2	2	3	2	3	2	2	2	3	2	2	2	3	2	2	3	3	2	2	4	2	2
HeH1_cell57	2	2	3	2	2	2	3	2	3	2	2	2	3	2	2	2	3	2	2	3	3	2	2	4	2	2
HeH1_cell58	2	2	3	2	2	2	3	2	3	2	2	2	3	2	2	2	3	2	2	3	3	2	2	4	2	2
HeH1_cell59	2	2	3	2	2	2	3	2	3	2	2	2	3	2	2	2	3	2	2	3	3	2	2	4	2	2
HeH1_cell60	2	2	3	2	2	2	3	2	3	2	2	2	3	2	2	2	3	2	2	3	3	2	2	4	2	2
HeH1_cell61	2	2	3	2	2	2	3	2	3	2	2	2	3	2	2	2	3	2	2	3	3	2	2	4	2	2
HeH1_cell62	2	2	3	2	2	2	3	2	3	2	2	2	3	2	2	2	3	2	2	3	3	2	2	4	2	2
HeH1_cell63	2	2	3	2	2	2	3	2	3	2	2	2	3	2	2	2	3	2	2	3	3	2	2	4	2	2
HeH1_cell64	2	2	3	2	2	2	3	2	3	2	2	2	3	2	2	2	3	2	2	3	3	2	2	4	2	2
HeH1_cell65	2	2	3	2	2	2	3	2	3	2	2	2	3	2	2	2	3	2	2	3	3	2	2	4	2	2
HeH1_cell66	2	2	3	2	2	2	3	2	3	2	2	2	3	2	2	2	3	2	2	3	3	2	2	4	2	2
HeH1_cell67	2	2	3	2	2	2	3	2	3	2	2	2	3	2	2	2	3	2	2	3	3	2	2	4	2	2
HeH1_cell68	2	2	3	2	2	2	3	2	3	2	2	2	3	2	2	2	3	2	2	3	3	2	2	4	2	2
HeH1_cell69	2	2	3	2	2	2	3	2	3	2	2	2	3	2	2	2	3	2	2	3	3	2	2	4	2	2
HeH1_cell70	2	2	3	2	2	2	3	2	3	2	2	2	3	2	2	2	3	2	2	3	3	2	2	4	2	2
HeH1_cell71	2	2	3	2	2	2	3	2	3	2	2	2	3	2	2	2	3	2	2	3	3	2	2	4	2	2
HeH1_cell72	2	2	3	2	2	2	3	2	3	2	2	2	3	2	2	2	3	2	2	3	3	2	2	4	2	2
HeH1_cell73	2	2	3	2	2	2	3	2	3	2	2	2	3	2	2	2	3	2	2	3	3	2	2	4	2	2
HeH1_cell74	2	2	3	2	2	2	3	2	3	2	2	2	3	2	2	2	3	2	2	3	3	2	2	4	2	2
HeH1_cell75	2	2	3	2	2	2	3	2	3	2	2	2	3	2	2	2	3	2	2	3	3	2	2	4	2	2
HeH1_cell76	2	2	3	2	2	2	3	2	3	2	2	2	3	2	2	2	3	2	2	3	3	2	2	4	2	2
HeH1_cell77	2	2	3	2	2	2	3	2	3	2	2	2	3	2	2	2	3	2	2	3	3	2	2	4	2	2
HeH1_cell78	2	2	3	2	2	2	3	2	3	2	2	2	3	2	2	2	3	2	2	3	3	2	2	4	2	2
HeH1_cell79	2	2	3	2	2	2	3	2	3	2	2	2	3	2	2	2	3	2	2	3	3	2	2	4	2	2
HeH1_cell80	2	2	3	2	2	2	3	2	3	2	2	2	3	2	2	2	3	2	2	3	3	2	2	4	2	2
HeH1_cell81	2	2	3	2	2	2	3	2	3	2	2	2	3	2	2	2	3	2	2	3	3	2	2	4	2	2
HeH1_cell82	2	2	3	2	2	2	3	2	3	2	2	2	3	2	2	2	3	2	2	3	3	2	2	4	2	2
HeH1_cell83	2	2	3	2	2	2	3	2	3	2	2	2	3	2	2	2	3	2	2	3	3	2	2	4	2	2
HeH1_cell84	2	2	3	2	2	2	3	2	3	2	2	2	3	2	2	2	3	2	2	3	3	2	2	4	2	2
HeH1_cell85	2	2	3	2	2	2	3	2	3	2	2	2	3	2	2	2	3	2	2	3	3	2	2	4	2	2
HeH1_cell86	2	2	3	2	2	2	3	2	3	2	2	2	3	2	2	2	3	2	2	3	3	2	2	4	2	2
HeH1_cell87	2	2	3	2	2	2	3	2	3	2	2	2	3	2	2	2	3	2	2	3	3	2	2	4	2	2
HeH1_cell88	2	2	3	2	2	2	3	2	3	2	2	2	3	2	2	2	3	2	2	3	3	2	2	4	2	2
HeH1_cell89	2	2	3	2	2	2	3	2	3	2	2	2	3	2	2	2	3	2	2	3	3	2	2	4	2	2
HeH1_cell90	2	2	3	2	2	2	3	2	3	2	2	2	3	2	2	2	3	2	2	3	3	2	2	4	2	2
HeH1_cell91	2	2	3	2	2	2	3	2	3	2	2	2	3	2	2	2	3	2	2	3	3	2	2	4	2	2
HeH1_cell92	2	2	3	2	2	2	3	2	3	2	2	2	3	2	2	2	3	2	2	3	3	2	2	4	2	2
HeH1_cell93	2	2	3	2	2	2	3	2	3	2	2	2	3	2	2	2	3	2	2	3	3	2	2	4	2	2
HeH1_cell94	2	2	3	2	2	2	3	2	3	2	2	2	3	2	2	2	3	2	2	3	3	2	2	4	2	2
HeH1_cell95	2	2	3	2	2	2	3	2	3	2	2	2	3	2	2	2	3	2	2	3	3	2	2	4	2	2
HeH1_cell96	2	2	3	2	2	2	3	2	3	2	2	2	3	2	2	2	3	2	2	3	3	2	2	4	2	2
HeH1_cell97	2	2	3	2	2	2	3	2	3	2	2	2	3	2	2	2	3	2	2	3	3	2	2	4	2	2
HeH1_cell98	2	2	3	2	2	2	3	2	3	2	2	2	3	2	2	2	3	2	2	3	3	2	2	4	2	2
HeH1_cell99	2	2	3	2	2	2	3	2	3	2	2	2	3	2	2	2	3	2	2	3	3	2	2	4	2	2
HeH1_cell100	2	2	3	2	2	2	3	2	3	2	2	2	3	2	2	2	3	2	2	3	3	2	2	4	2	2
HeH1_cell101	2	2	3	2	2	2	3	2	3	2	2	2	3	2	2	2	3	2	2	3	3	2	2	4	2	2
HeH1_cell102	2	2	3	2	2	2	3	2	3	2	2	2	3	2	2	2	3	2	2	3	3	2	2	4	2	2
HeH1_cell103	2	2	3	2	2	2	3	2	3	2	2	2	3	2	2	2	3	2	2	3	3	2	2	4	2	2
HeH1_cell104	2	2	3	2	2	2	3	2	3	2	2	2	3	2	2	2	3	2	2	3	3	2	2	4	2	2
HeH1_cell105	2	2	3	2	2	2	3	2	3	2	2	2	3	2	2	2	3	2	2	3	3	2	2	4	2	2
HeH1_cell106	2	2	3	2	2	2	3	2	3	2	2	2	3	2	2	2	3	2	2	3	3	2	2	4	2	2
HeH1_cell107	2	2	3	2	2	2	3	2	3	2	2	2	3	2	2	2	3	2	2	3	3	2	2	4	2	2
HeH1_cell108	2	2	3	2	2	2	3	2	3	2	2	2	3	2	2	2	3	2	2	3	3	2	2	4	2	2
HeH1_cell109	2	2	2	2	2	2	3	2	3	2	2	2	3	2	2	2	3	2	2	3	3	2	2	4	2	2
HeH1_cell110	2	2	3	2	2	2	3	2	3	2	2	2	3	2	2	2	3	2	2	3	3	2	2	4	2	2
HeH1_cell111	2	2	3	2	2	2	3	2	3	2	2	2	3	2	2	2	3	2	2	3	3	2	2	4	2	2
HeH1_cell112	2	2	3	2	2	2	3	2	3	2	2	2	3	2	2	2	3	2	2	3	3	2	2	4	2	2
HeH1_cell113	2	2	3	2	2	2	3	2	3	2	2	2	3	2	2	2	3	2	2	3	3	2	2	4	2	2
HeH1_cell114	2	2	3	2	2	2	3	2	3	2	2	2	3	2	2	2	3	2	2	3	3	2	2	4	2	2
HeH1_cell115	2	2	3	2	2	2	3	2	3	2	2	2	3	2	2	2	3	2	2	3	3	2	2	4	2	2
HeH1_cell116	2	2	3	2	2	2	3	2	3	2	2	2	3	2	2	2	3	2	2	3	3	2	2	4	2	2
HeH1_cell117	2	2	3	2	2	2	3	2	3	2	2	2	3	2	2	2	3	2	2	3	3	2	2	4	2	2
HeH1_cell118	2	2	3	2	2	2	3	2	3	2	2	2	3	2	2	2	3	2	2	3	3	2	2	4	2	2
HeH1_cell119	2	2	3	2	2	2	3	2	3	2	2	2	3	2	2	2	3	2	2	3	3	2	2	4	2	2
HeH1_cell120	2	2	3	2	2	2	3	2	3	2	2	2	3	2	2	2	3	2	2	3	3	2	2	4	2	2
HeH1_cell121	2	2	3	2	2	2	3	2	3	2	2	2	3	2	2	2	3	2	2	3	3	2	2	4	2	2
HeH1_cell122	2	2	3	2	2	2	3	2	3	2	2	2	3	2	2	2	3	2	2	3	3	2	2	4	2	2
HeH1_cell123	2	2	3	2	2	2	3	2	3	2	2	2	3	2	2	2	3	2	2	3	3	2	2	4	2	2
HeH1_cell124	2	2	3	2	2	2	3	2	3	2	2	2	3	2	2	2	3	2	2	3	3	2	2	4	2	2
HeH1_cell125	2	2	3	2	2	2	3	2	3	2	2	2	3	2	2	2	3	2	2	3	3	2	2	4	2	2
HeH1_cell126	2	2	3	2	2	2	3	2	3	2	2	2	3	2	2	2	3	2	2	3	3	2	2	4	2	2
HeH1_cell127	2	2	3	2	2	2	3	2	3	2	2	2	3	2	2	2	3	2	2	3	3	2	2	4	2	2
HeH1_cell128	2	2	3	2	2	2	3	2	3	2	2	2	3	2	2	2	3	2	2	3	3	2	2	4	2	2
HeH1_cell129	2	2	3	2	2	2	3	2	3	2	2	2	3	2	2	2	3	2	2	3	3	2	2	4	2	2
HeH1_cell130	2	2	3	2	2	2	3	2	3	2	2	2	3	2	2	2	3	2	2	3	3	2	2	4	2	2
HeH1_cell131	2	2	3	2	2	2	3	2	3	2	2	2	3	2	2	2	3	2	2	3	3	2	2	4	2	2
HeH1_cell132	2	2	3	2	2	2	3	2	3	2	2	2	3	2	2	2	3	2	2	3	3	2	2	4	2	2
HeH1_cell133	2	2	3	2	2	2	3	2	3	2	2	2	3	2	2	2	3	2	2	3	3	2	2	4	2	2
HeH1_cell134	2	2	3	2	2	2	3	2	3	2	2	2	3	2	2	2	3	2	2	3	3	2	2	4	2	2
HeH1_cell135	2	2	3	2	2	2	3	2	3	2	2	2	3	2	2	2	3	2	2	3	3	2	2	4	2	2
HeH1_cell136	2	2	3	2	2	2	3	2	3	2	2	2	3	2	2	2	3	2	2	3	3	2	2	4	2	2
HeH1_cell137	2	2	3	2	2	2	3	2	3	2	2	2	3	2	2	2	3	2	2	3	3	2	2	4	2	2
HeH1_cell138	2	2	3	2	2	2	3	2	3	2	2	2	3	2	2	2	3	2	2	3	3	2	2	4	2	2
HeH1_cell139	2	2	3	2	2	2	3	2	3	2	2	2	3	2	2	2	3	2	2	3	3	2	2	4	2	2
HeH1_cell140	2	2	3	2	2	2	3	2	3	2	2	2	3	2	2	2	3	2	2	3	3	2	2	4	2	2
HeH1_cell141	2	2	3	2	2	2	3	2	3	2	2	2	3	2	2	2	3	2	2	3	3	2	2	4	2	2
HeH1_cell142	2	2	3	2	2	2	3	2	3	2	2	2	3	2	2	2	3	2	2	3	3	2	2	4	2	2
HeH1_cell143	2	2	3	2	2	2	3	2	3	2	2	2	3	2	2	2	3	2	2	3	3	2	2	4	2	2
HeH1_cell144	2	2	3	2	2	2	3	2	3	2	2	2	3	2	2	2	3	2	2	3	3	2	2	4	2	2
HeH1_cell145	2	2	3	2	2	2	3	2	3	2	2	2	3	2	2	2	3	2	2	3	3	2	2	4	2	2
HeH1_cell146	2	2	3	2	2	2	3	2	3	2	2	2	3	2	2	2	3	2	2	3	3	2	2	4	2	2
HeH1_cell147	2	2	3	2	2	2	3	2	3	2	2	2	3	2	2	2	3	2	2	3	3	2	2	4	2	2
HeH1_cell148	2	2	3	2	2	2	3	2	3	2	2	2	3	2	2	2	3	2	2	3	3	2	2	4	2	2
HeH1_cell149	2	2	3	2	2	2	3	2	3	2	2	2	3	2	2	2	3	2	2	3	3	2	2	4	2	2
HeH1_cell150	2	2	3	2	2	2	3	2	3	2	2	2	3	2	2	2	3	2	2	3	3	2	2	4	2	2
HeH1_cell151	2	2	3	2	2	2	3	2	3	2	2	2	3	2	2	2	3	2	2	3	3	2	2	4	2	2
HeH1_cell152	2	2	3	2	2	2	3	2	3	2	2	2	3	2	2	2	3	2	2	3	3	2	2	4	2	2
HeH1_cell153	2	2	3	2	2	2	3	2	3	2	2	2	3	2	2	2	3	2	2	3	3	2	2	4	2	2
HeH1_cell154	2	2	3	2	2	2	3	2	3	2	2	2	3	2	2	2	3	2	2	3	3	2	2	4	2	2
HeH1_cell155	2	2	3	2	2	2	3	2	3	2	2	2	3	2	2	2	3	2	2	3	3	2	2	4	2	2
HeH1_cell156	2	2	3	2	2	2	3	2	3	2	2	2	3	2	2	2	3	2	2	3	3	2	2	4	2	2
HeH1_cell157	2	2	3	2	2	2	3	2	3	2	2	2	3	2	2	2	3	2	2	3	3	2	2	4	2	2
HeH1_cell158	2	2	3	2	2	2	3	2	3	2	2	2	3	2	2	2	3	2	2	3	3	2	2	4	2	2
HeH1_cell159	2	2	3	2	2	2	3	2	3	2	2	2	3	2	2	2	3	2	2	3	3	2	2	4	2	2
HeH1_cell160	2	2	3	2	2	2	3	2	3	2	2	2	3	2	2	2	3	2	2	3	3	2	2	4	2	2
HeH1_cell161	2	2	3	2	2	2	3	2	3	2	2	2	3	2	2	2	3	2	2	3	3	2	2	4	2	2
HeH1_cell162	2	2	3	2	2	2	3	2	3	2	2	2	3	2	2	2	3	2	2	3	3	2	2	4	2	2
HeH1_cell163	2	2	3	2	2	2	3	2	3	2	2	2	3	2	2	2	3	2	2	3	3	2	2	4	2	2
HeH1_cell164	2	2	3	2	2	2	3	2	3	2	2	2	3	2	2	2	3	2	2	3	3	2	2	4	2	2
HeH1_cell165	2	2	3	2	2	2	3	2	3	2	2	2	3	2	2	2	3	2	2	3	3	2	2	4	2	2
HeH1_cell166	2	2	3	2	2	2	3	2	3	2	2	2	3	2	2	2	3	2	2	3	3	2	2	4	2	2
HeH1_cell167	2	2	3	2	2	2	3	2	3	2	2	2	3	2	2	2	3	2	2	3	3	2	2	4	2	2
HeH1_cell168	2	2	3	2	2	2	3	2	3	2	2	2	3	2	2	2	3	2	2	3	3	2	2	4	2	2
HeH1_cell169	2	2	3	2	2	2	3	2	3	2	2	2	3	2	2	2	3	2	2	3	3	2	2	4	2	2
HeH1_cell170	2	2	3	2	2	2	3	2	3	2	2	2	3	2	2	2	3	2	2	3	3	2	2	4	2	2
HeH1_cell171	2	2	3	2	2	2	3	2	3	2	2	2	3	2	2	2	3	2	2	3	3	2	2	4	2	2
HeH1_cell172	2	2	3	2	2	2	3	2	3	2	2	2	3	2	2	2	3	2	2	3	3	2	2	4	2	2
HeH1_cell173	2	2	3	2	2	2	3	2	3	2	2	2	3	2	2	2	3	2	2	3	3	2	2	4	2	2
HeH1_cell174	2	2	3	2	2	2	3	2	3	2	2	2	3	2	2	2	3	2	2	3	3	2	2	4	2	2
HeH1_cell175	2	2	3	2	2	2	3	2	3	2	2	2	3	2	2	2	3	2	2	3	3	2	2	4	2	2
HeH1_cell176	2	2	3	2	2	2	3	2	3	2	2	2	3	2	2	2	3	2	2	3	3	2	2	4	2	2
HeH1_cell177	2	2	3	2	2	2	3	2	3	2	2	2	3	2	2	2	3	2	2	3	3	2	2	4	2	2
HeH1_cell178	2	2	2	2	2	2	3	2	3	2	2	2	3	2	2	2	3	2	2	3	3	2	2	4	2	2
HeH1_cell179	2	2	3	2	2	2	3	2	3	2	2	2	3	2	2	2	3	2	2	3	3	2	2	4	2	2
HeH1_cell180	2	2	3	2	2	2	3	2	3	2	2	2	3	2	2	2	3	2	2	3	3	2	2	4	2	2
HeH1_cell181	2	2	3	2	2	2	3	2	3	2	2	2	3	2	2	2	3	2	2	3	3	2	2	4	2	2
HeH1_cell182	2	2	3	2	2	2	3	2	3	2	2	2	3	2	2	2	3	2	2	3	3	2	2	4	2	2
HeH1_cell183	2	2	3	2	2	2	3	2	3	2	2	2	3	2	2	2	3	2	2	3	3	2	2	4	2	2
HeH1_cell184	2	2	3	2	2	2	3	2	3	2	2	2	3	2	2	2	3	2	2	3	3	2	2	4	2	2
HeH1_cell185	2	2	3	2	2	2	3	2	3	2	2	2	3	2	2	2	3	2	2	3	3	2	2	4	2	2
HeH1_cell186	2	2	3	2	2	2	3	2	3	2	2	2	3	2	2	2	3	2	2	3	3	2	2	4	2	2
HeH1_cell187	2	2	3	2	2	2	3	2	3	2	2	2	3	2	2	2	3	2	2	3	3	2	2	4	2	2
HeH1_cell188	2	2	3	2	2	2	3	2	3	2	2	2	3	2	2	2	3	2	2	3	3	2	2	4	2	2
HeH1_cell189	2	2	3	2	2	2	3	2	3	2	2	2	3	2	2	2	3	2	2	3	3	2	2	4	2	2
HeH1_cell190	2	2	3	2	2	2	3	2	3	2	2	2	3	2	2	2	3	2	2	3	3	2	2	4	2	2
HeH1_cell191	2	2	3	2	2	2	3	2	3	2	2	2	3	2	2	2	3	2	2	3	3	2	2	4	2	2
HeH1_cell192	2	2	3	2	2	2	3	2	3	2	2	2	3	2	2	2	3	2	2	3	3	2	2	4	2	2
HeH1_cell193	2	2	3	2	2	2	3	2	3	2	2	2	3	2	2	2	3	2	2	3	3	2	2	4	2	2
HeH1_cell194	2	2	3	2	2	2	3	2	3	2	2	2	3	2	2	2	3	2	2	3	3	2	2	4	2	2
HeH1_cell195	2	2	3	2	2	2	3	2	3	2	2	2	3	2	2	2	3	2	2	3	3	2	2	4	2	2
HeH1_cell196	2	2	3	2	2	2	3	2	3	2	2	2	3	2	2	2	3	2	2	3	3	2	2	4	2	2
HeH1_cell197	2	2	3	2	2	2	3	2	3	2	2	2	3	2	2	2	3	2	2	3	3	2	2	4	2	2
HeH1_cell198	2	2	3	2	2	2	3	2	3	2	2	2	3	2	2	2	3	2	2	3	3	2	2	4	2	2
HeH1_cell199	2	2	3	2	2	2	3	2	3	2	2	2	3	2	2	2	3	2	2	3	3	2	2	4	2	2
HeH1_cell200	2	2	3	2	2	2	3	2	3	2	2	2	3	2	2	2	3	2	2	3	3	2	2	4	2	2
HeH1_cell201	2	2	3	2	2	2	3	2	3	2	2	2	3	2	2	2	3	2	2	3	3	2	2	4	2	2
HeH1_cell202	2	2	3	2	2	2	3	2	3	2	2	2	3	2	2	2	3	2	2	3	3	2	2	4	2	2
HeH1_cell203	2	2	3	2	2	2	3	2	3	2	2	2	3	2	2	2	3	2	2	3	3	2	2	4	2	2
HeH1_cell204	2	2	3	2	2	2	3	2	3	2	2	2	3	2	2	2	3	2	2	3	3	2	2	4	2	2
HeH1_cell205	2	2	3	2	2	2	3	2	3	2	2	2	3	2	2	2	3	2	2	3	3	2	2	4	2	2
HeH1_cell206	2	2	3	2	2	2	3	2	3	2	2	2	3	2	2	2	3	2	2	3	3	2	2	4	2	2
HeH1_cell207	2	2	3	2	2	2	3	2	3	2	2	2	3	2	2	2	3	2	2	3	3	2	2	4	2	2
HeH1_cell208	2	2	3	2	2	2	3	2	3	2	2	2	3	2	2	2	3	2	2	3	3	2	2	4	2	2
HeH1_cell209	2	2	3	2	2	2	3	2	3	2	2	2	3	2	2	2	3	2	2	3	3	2	2	4	2	2
HeH1_cell210	2	2	3	2	2	2	3	2	3	2	2	2	3	2	2	2	3	2	2	3	3	2	2	4	2	2
HeH1_cell211	2	2	3	2	2	2	3	2	3	2	2	2	3	2	2	2	3	2	2	3	3	2	2	4	2	2
HeH1_cell212	2	2	3	2	2	2	3	2	3	2	2	2	3	2	2	2	3	2	2	3	3	2	2	4	2	2
HeH1_cell213	2	2	3	2	2	2	3	2	3	2	2	2	3	2	2	2	3	2	2	3	3	2	2	4	2	2
HeH1_cell214	2	2	3	2	2	2	3	2	3	2	2	2	3	2	2	2	3	2	2	3	3	2	2	4	2	2
HeH1_cell215	2	2	3	2	2	2	3	2	3	2	2	2	3	2	2	2	3	2	2	3	3	2	2	4	2	2
HeH1_cell216	2	2	3	2	2	2	3	2	3	2	2	2	3	2	2	2	3	2	2	3	3	2	2	4	2	2
HeH1_cell217	2	2	3	2	2	2	3	2	3	2	2	2	3	2	2	2	3	2	2	3	3	2	2	4	2	2
HeH1_cell218	2	2	3	2	2	2	3	2	3	2	2	2	3	2	2	2	3	2	2	3	3	2	2	4	2	2
HeH1_cell219	2	2	3	2	2	2	3	2	3	2	2	2	3	2	2	2	3	2	2	3	3	2	2	4	2	2
HeH1_cell220	2	2	3	2	2	2	3	2	3	2	2	2	3	2	2	2	3	2	2	3	3	2	2	4	2	2
HeH1_cell221	2	2	3	2	2	2	3	2	3	2	2	2	3	2	2	2	3	2	2	3	3	2	2	4	2	2
HeH1_cell222	2	2	3	2	2	2	3	2	3	2	2	2	3	2	2	2	3	2	2	3	3	2	2	4	2	2
HeH1_cell223	2	2	3	2	2	2	3	2	3	2	2	2	3	2	2	2	3	2	2	3	3	2	2	4	2	2
HeH1_cell224	2	2	3	2	2	2	3	2	3	2	2	2	3	2	2	2	3	2	2	3	3	2	2	4	2	2
HeH1_cell225	2	2	3	2	2	2	3	2	3	2	2	2	3	2	2	2	3	2	2	3	3	2	2	4	2	2
HeH1_cell226	2	2	3	2	2	2	3	2	3	2	2	2	3	2	2	2	3	2	2	3	3	2	2	4	2	2
HeH1_cell227	2	2	3	2	2	2	3	2	3	2	2	2	3	2	2	2	3	2	2	3	3	2	2	4	2	2
HeH1_cell228	2	2	3	2	2	2	3	2	3	2	2	2	3	2	2	2	3	2	2	3	3	2	2	4	2	2
HeH1_cell229	2	2	3	2	2	2	3	2	3	2	2	2	3	2	2	2	3	2	2	3	3	2	2	4	2	2
HeH1_cell230	2	2	3	2	2	2	3	2	3	2	2	2	3	2	2	2	3	2	2	3	3	2	2	4	2	2
HeH1_cell231	2	2	3	2	2	2	3	2	3	2	2	2	3	2	2	2	3	2	2	3	3	2	2	4	2	2
HeH1_cell232	2	2	2	2	2	2	3	2	3	2	2	2	3	2	2	2	3	2	2	3	3	2	2	4	2	2
HeH1_cell233	2	2	3	2	2	2	3	2	3	2	2	2	3	2	2	2	3	2	2	3	3	2	2	4	2	2
HeH1_cell234	2	2	3	2	2	2	3	2	3	2	2	2	3	2	2	2	3	2	2	3	3	2	2	4	2	2
HeH1_cell235	2	2	3	2	2	2	3	2	3	2	2	2	3	2	2	2	3	2	2	3	3	2	2	4	2	2
HeH1_cell236	2	2	2	2	2	2	3	2	3	2	2	2	3	2	2	2	3	2	2	3	3	2	2	4	2	2
HeH1_cell237	2	2	3	2	2	2	3	2	3	2	2	2	3	2	2	2	3	2	2	3	3	2	2	4	2	2
HeH1_cell238	2	2	2	2	2	2	3	2	3	2	2	2	3	2	2	2	3	2	2	3	3	2	2	4	2	2
HeH1_cell239	2	2	3	2	2	2	3	2	3	2	2	2	3	2	2	2	3	2	2	3	3	2	2	4	2	2
HeH1_cell240	2	2	3	2	2	2	3	2	3	2	2	2	3	2	2	2	3	2	2	3	3	2	2	4	2	2
HeH1_cell241	2	2	3	2	2	2	3	2	3	2	2	2	3	2	2	2	3	2	2	3	3	2	2	4	2	2
HeH1_cell242	2	2	3	2	2	2	3	2	3	2	2	2	3	2	2	2	3	2	2	3	3	2	2	4	2	2
HeH1_cell243	2	2	3	2	2	2	3	2	3	2	2	2	3	2	2	2	3	2	2	3	3	2	2	4	2	2
HeH1_cell244	2	2	3	2	2	2	3	2	3	2	2	2	3	2	2	2	3	2	2	3	3	2	2	4	2	2
HeH1_cell245	2	2	3	2	2	2	3	2	3	2	2	2	3	2	2	2	3	2	2	3	3	2	2	4	2	2
HeH1_cell246	2	2	3	2	2	2	3	2	3	2	2	2	3	2	2	2	3	2	2	3	3	2	2	4	2	2
HeH1_cell247	2	2	3	2	2	2	3	2	3	2	2	2	3	2	2	2	3	2	2	3	3	2	2	4	2	2
HeH1_cell248	2	2	3	2	2	2	3	2	3	2	2	2	3	2	2	2	3	2	2	3	3	2	2	4	2	2
HeH1_cell249	2	2	3	2	2	2	3	2	3	2	2	2	3	2	2	2	3	2	2	3	3	2	2	4	2	2
HeH1_cell250	2	2	3	2	2	2	3	2	3	2	2	2	3	2	2	2	3	2	2	3	3	2	2	4	2	2
HeH1_cell251	2	2	3	2	2	2	3	2	3	2	2	2	3	2	2	2	3	2	2	3	3	2	2	4	2	2
HeH1_cell252	2	2	3	2	2	2	3	2	3	2	2	2	3	2	2	2	3	2	2	3	3	2	2	4	2	2
HeH1_cell253	2	2	3	2	2	2	3	2	3	2	2	2	3	2	2	2	3	2	2	3	3	2	2	4	2	2
HeH1_cell254	2	2	3	2	2	2	3	2	3	2	2	2	3	2	2	2	3	2	2	3	3	2	2	4	2	2
HeH1_cell255	2	2	3	2	2	2	3	2	3	2	2	2	3	2	2	2	3	2	2	3	3	2	2	4	2	2
HeH1_cell256	2	2	3	2	2	2	3	2	3	2	2	2	3	2	2	2	3	2	2	3	3	2	2	4	2	2
HeH1_cell257	2	2	3	2	2	2	3	2	3	2	2	2	3	2	2	2	3	2	2	3	3	2	2	4	2	2
HeH1_cell258	2	2	3	2	2	2	3	2	3	2	2	2	3	2	2	2	3	2	2	3	3	2	2	4	2	2
HeH1_cell259	2	2	3	2	2	2	3	2	3	2	2	2	3	2	2	2	3	2	2	3	3	2	2	4	2	2
HeH1_cell260	2	2	3	2	2	2	3	2	3	2	2	2	3	2	2	2	3	2	2	3	3	2	2	4	2	2
HeH1_cell261	2	2	3	2	2	2	3	2	3	2	2	2	3	2	2	2	3	2	2	3	3	2	2	4	2	2
HeH1_cell262	2	2	3	2	2	2	3	2	3	2	2	2	3	2	2	2	3	2	2	3	3	2	2	4	2	2
HeH1_cell263	2	2	3	2	2	2	3	2	3	2	2	2	3	2	2	2	3	2	2	3	3	2	2	4	2	2
HeH1_cell264	2	2	3	2	2	2	3	2	3	2	2	2	3	2	2	2	3	2	2	3	3	2	2	4	2	2
HeH1_cell265	2	2	3	2	2	2	3	2	3	2	2	2	3	2	2	2	3	2	2	3	3	2	2	4	2	2
HeH1_cell266	2	2	3	2	2	2	3	2	3	2	2	2	3	2	2	2	3	2	2	3	3	2	2	4	2	2
HeH1_cell267	2	2	3	2	2	2	3	2	3	2	2	2	3	2	2	2	3	2	2	3	3	2	2	4	2	2
HeH1_cell268	2	2	3	2	2	2	3	2	3	2	2	2	3	2	2	2	3	2	2	3	3	2	2	4	2	2
seg	seg1	seg2	seg3	seg4	seg5	seg6	seg7	seg8	seg9	seg10	seg11	seg12	seg13	seg14	seg15	seg16	seg17	seg18	seg19	seg20	seg21	seg22	seg23	seg24	seg25	seg26	seg27	seg28
diploid_cell	2	2	2	2	2	2	2	2	2	2	2	2	2	2	2	2	2	2	2	2	2	2	2	2	2	2	2	1
HeH2_cell1	2	3	2	2	2	3	2	3	3	2	3	2	2	3	2	2	2	2	3	2	2	3	3	2	2	4	2	2
HeH2_cell2	2	3	2	2	2	3	2	3	3	2	3	2	2	3	2	2	2	2	3	2	2	3	3	2	2	4	2	2
HeH2_cell3	2	3	2	2	2	3	2	3	3	2	3	2	2	3	2	2	2	2	3	2	2	3	3	2	2	4	2	2
HeH2_cell4	2	3	2	2	2	3	2	3	3	2	3	2	2	3	2	2	2	2	3	2	2	3	3	2	2	4	2	2
HeH2_cell5	2	3	2	2	2	3	2	3	3	2	3	2	2	3	2	2	2	2	3	2	2	3	3	2	2	4	2	2
HeH2_cell6	2	3	3	2	2	3	2	3	2	2	3	3	3	3	2	2	2	2	3	2	2	3	3	2	2	3	2	2
HeH2_cell7	2	3	2	2	2	3	2	3	3	2	3	2	2	3	2	2	2	2	3	2	2	3	3	2	2	4	2	2
HeH2_cell8	2	3	2	2	2	3	2	3	3	2	3	2	2	3	2	2	2	2	3	2	2	3	3	2	2	4	2	2
HeH2_cell9	2	3	2	2	2	3	2	3	3	2	3	2	2	3	2	2	2	2	3	2	2	3	3	2	2	4	2	2
HeH2_cell10	2	3	2	2	2	3	2	3	3	2	3	2	2	3	2	2	2	2	3	2	2	3	3	2	2	4	2	2
HeH2_cell11	2	3	2	2	2	3	2	3	3	2	3	2	2	3	2	2	2	2	3	2	2	3	3	2	2	4	2	2
HeH2_cell12	2	3	2	2	2	3	2	3	3	2	3	2	2	3	2	2	2	2	3	2	2	3	3	2	2	4	2	2
HeH2_cell13	2	3	2	2	2	3	2	3	3	2	3	2	2	3	2	2	2	2	3	2	2	3	3	2	2	4	2	2
HeH2_cell14	2	3	2	2	2	3	2	3	3	2	3	2	2	3	2	2	2	2	3	2	2	3	3	2	2	4	2	2
HeH2_cell15	2	3	2	2	2	3	2	3	3	2	3	2	2	3	2	2	2	2	3	2	2	3	3	2	2	4	2	2
HeH2_cell16	2	3	2	2	2	3	2	3	3	2	3	2	2	3	2	2	2	2	3	2	2	3	3	2	2	4	2	2
HeH2_cell17	2	3	2	2	2	3	2	3	3	2	3	2	2	3	2	2	2	2	3	2	2	3	3	2	2	4	2	2
HeH2_cell18	2	3	2	2	2	3	2	3	3	2	3	2	2	3	2	2	2	2	3	2	2	3	3	2	2	4	2	2
HeH2_cell19	2	3	2	2	2	3	2	3	3	2	3	2	2	3	2	2	2	2	3	2	2	3	3	2	2	4	2	2
HeH2_cell20	2	3	2	2	2	3	2	3	3	2	3	2	2	3	2	2	2	2	3	2	2	3	3	2	2	4	2	2
HeH2_cell21	2	3	2	2	2	3	2	3	3	2	3	2	2	3	2	2	2	2	3	2	2	3	3	2	2	4	2	2
HeH2_cell22	2	3	2	2	2	3	2	3	3	2	3	2	2	3	2	2	2	2	3	2	2	3	3	2	2	4	2	2
HeH2_cell23	2	3	2	2	2	3	2	3	3	2	3	2	2	3	2	2	2	2	3	2	2	3	3	2	2	4	2	2
HeH2_cell24	2	3	2	2	2	3	2	3	3	2	3	2	2	3	2	2	2	2	3	2	2	3	3	2	2	4	2	2
HeH2_cell25	2	3	2	2	2	3	2	3	3	2	3	2	2	3	2	2	2	2	3	2	2	3	3	2	2	4	2	2
HeH2_cell26	2	3	2	2	2	3	2	3	3	2	3	2	2	3	2	2	2	2	3	2	2	3	3	2	2	4	2	2
HeH2_cell27	2	3	2	2	2	3	2	3	3	2	3	2	2	3	2	2	2	2	3	2	2	3	3	2	2	4	2	2
HeH2_cell28	2	3	2	2	2	3	2	3	3	2	3	2	2	3	2	2	2	2	3	2	2	3	3	2	2	4	2	2
HeH2_cell29	2	3	2	2	2	3	2	3	3	2	3	2	2	3	2	2	2	2	3	2	2	3	3	2	2	4	2	2
HeH2_cell30	2	3	3	2	2	3	2	3	2	2	3	2	2	3	2	2	2	2	3	2	2	3	3	2	2	3	2	2
HeH2_cell31	2	3	3	2	2	3	2	3	3	2	3	3	3	3	2	2	2	2	3	2	2	3	3	2	2	4	2	2
HeH2_cell32	2	3	2	2	2	3	2	3	3	2	3	2	2	3	2	2	2	2	3	2	2	3	3	2	2	4	2	2
HeH2_cell33	2	3	2	2	2	3	2	3	3	2	3	2	2	3	2	2	2	2	3	2	2	3	3	2	2	4	2	2
HeH2_cell34	2	3	2	2	2	3	2	3	3	2	3	2	2	3	2	2	2	2	3	2	2	3	3	2	2	4	2	2
HeH2_cell35	2	3	2	2	2	3	2	3	3	2	3	2	2	3	2	2	2	2	3	2	2	3	3	2	2	4	2	2
HeH2_cell36	2	3	3	2	2	3	2	3	2	2	3	3	3	3	2	2	2	2	3	2	2	3	3	2	2	4	2	2
HeH2_cell37	2	3	2	2	2	3	2	3	3	2	3	2	2	3	2	2	2	2	3	2	2	3	3	2	2	4	2	2
HeH2_cell38	2	3	2	2	2	3	2	3	3	2	3	2	2	3	2	2	2	2	3	2	2	3	3	2	2	4	2	2
HeH2_cell39	2	3	2	2	2	3	2	3	3	2	3	2	2	3	2	2	2	2	3	2	2	3	3	2	2	4	2	2
HeH2_cell40	2	3	2	2	2	3	2	3	3	2	3	2	2	3	2	2	2	2	3	2	2	3	3	2	2	4	2	2
HeH2_cell41	2	3	2	2	2	3	2	3	3	2	3	2	2	3	2	2	2	2	3	2	2	3	3	2	2	4	2	2
HeH2_cell42	2	3	2	2	2	3	2	3	3	2	3	2	2	3	2	2	2	2	3	2	2	3	3	2	2	4	2	2
HeH2_cell43	2	3	3	2	2	3	2	3	2	2	3	3	3	3	2	2	2	2	3	2	2	3	3	2	2	3	2	2
HeH2_cell44	2	3	2	2	2	3	2	3	3	2	3	2	2	3	2	2	2	2	3	2	2	3	3	2	2	4	2	2
HeH2_cell45	2	3	2	2	2	3	2	3	3	2	3	2	2	3	2	2	2	2	3	2	2	3	3	2	2	4	2	2
HeH2_cell46	2	3	2	2	2	3	2	3	3	2	3	2	2	3	2	2	2	2	3	2	2	3	3	2	2	4	2	2
HeH2_cell47	2	3	2	2	2	3	2	3	3	2	3	2	2	3	2	2	2	2	3	2	2	3	3	2	2	4	2	2
HeH2_cell48	2	3	2	2	2	3	2	3	3	2	3	2	2	3	2	2	2	2	3	2	2	3	3	2	2	4	2	2
HeH2_cell49	2	3	2	2	2	3	2	3	3	2	3	2	2	3	2	2	2	2	3	2	2	3	3	2	2	4	2	2
HeH2_cell50	2	3	2	2	2	3	2	3	3	2	3	2	2	3	2	2	2	2	3	2	2	3	3	2	2	4	2	2
HeH2_cell51	2	3	2	2	2	3	2	3	3	2	3	2	2	3	2	2	2	2	3	2	2	3	3	2	2	4	2	2
HeH2_cell52	2	3	2	2	2	3	2	3	3	2	3	2	2	3	2	2	2	2	3	2	2	3	3	2	2	4	2	2
HeH2_cell53	2	3	2	2	2	3	2	3	3	2	3	2	2	3	2	2	2	2	3	2	2	3	3	2	2	4	2	2
HeH2_cell54	2	3	2	2	2	3	2	3	3	2	3	2	2	3	2	2	2	2	3	2	2	3	3	2	2	4	2	2
HeH2_cell55	2	3	2	2	2	3	2	3	3	2	3	2	2	3	2	2	2	2	3	2	2	3	3	2	2	4	2	2
HeH2_cell56	2	3	2	2	2	3	2	3	3	2	3	2	2	3	2	2	2	2	3	2	2	3	3	2	2	4	2	2
HeH2_cell57	2	3	3	2	2	3	2	3	3	2	3	3	3	3	2	2	2	2	3	2	2	3	3	2	2	4	2	2
HeH2_cell58	2	3	2	2	2	3	2	3	3	2	3	2	2	3	2	2	2	2	3	2	2	3	3	2	2	4	2	2
HeH2_cell59	2	3	3	2	2	3	2	3	2	2	3	3	3	3	2	2	2	2	3	2	2	3	3	2	2	4	2	2
HeH2_cell60	2	3	3	2	2	3	2	3	2	2	3	3	3	3	2	2	2	2	3	2	2	3	3	2	2	3	2	2
HeH2_cell61	2	3	2	2	2	3	2	3	3	2	3	2	2	3	2	2	2	2	3	2	2	3	3	2	2	4	2	2
HeH2_cell62	2	3	3	2	2	3	2	3	3	2	3	3	3	3	2	2	2	2	3	2	2	3	3	2	2	4	2	2
HeH2_cell63	2	3	2	2	2	3	2	3	3	2	3	2	2	3	2	2	2	2	3	2	2	3	3	2	2	4	2	2
HeH2_cell64	2	3	2	2	2	3	2	3	3	2	3	2	2	3	2	2	2	2	3	2	2	3	3	2	2	4	2	2
HeH2_cell65	2	3	2	2	2	3	2	3	3	2	3	2	2	3	2	2	2	2	3	2	2	3	3	2	2	4	2	2
HeH2_cell66	2	3	3	2	2	3	2	3	2	2	3	3	3	3	2	2	2	2	3	2	2	3	3	2	2	4	2	2
HeH2_cell67	2	3	2	2	2	3	2	3	3	2	3	2	2	3	2	2	2	2	3	2	2	3	3	2	2	4	2	2
HeH2_cell68	2	3	2	2	2	3	2	3	3	2	3	2	2	3	2	2	2	2	3	2	2	3	3	2	2	4	2	2
HeH2_cell69	2	3	2	2	2	3	2	3	3	2	3	2	2	3	2	2	2	2	3	2	2	3	3	2	2	4	2	2
HeH2_cell70	2	3	2	2	2	3	2	3	3	2	3	2	2	3	2	2	2	2	3	2	2	3	3	2	2	4	2	2
HeH2_cell71	2	3	2	2	2	3	2	3	3	2	3	2	2	3	2	2	2	2	3	2	2	3	3	2	2	4	2	2
HeH2_cell72	2	3	2	2	2	3	2	3	3	2	3	2	2	3	2	2	2	2	3	2	2	3	3	2	2	4	2	2
HeH2_cell73	2	3	2	2	2	3	2	3	3	2	3	2	2	3	2	2	2	2	3	2	2	3	3	2	2	4	2	2
HeH2_cell74	2	3	2	2	2	3	2	3	3	2	3	2	2	3	2	2	2	2	3	2	2	3	3	2	2	4	2	2
HeH2_cell75	2	3	3	2	2	3	2	3	2	2	3	2	2	3	2	2	2	2	3	2	2	3	3	2	2	3	2	2
HeH2_cell76	2	3	2	2	2	3	2	3	3	2	3	2	2	3	2	2	2	2	3	2	2	3	3	2	2	4	2	2
HeH2_cell77	2	3	2	2	2	3	2	3	3	2	3	2	2	3	2	2	2	2	3	2	2	3	3	2	2	4	2	2
HeH2_cell78	2	3	2	2	2	3	2	3	3	2	3	2	2	3	2	2	2	2	3	2	2	3	3	2	2	4	2	2
HeH2_cell79	2	3	2	2	2	3	2	3	3	2	3	2	2	3	2	2	2	2	3	2	2	3	3	2	2	4	2	2
HeH2_cell80	2	3	2	2	2	3	2	3	3	2	3	2	2	3	2	2	2	2	3	2	2	3	3	2	2	4	2	2
HeH2_cell81	2	3	2	2	2	3	2	3	3	2	3	2	2	3	2	2	2	2	3	2	2	3	3	2	2	4	2	2
HeH2_cell82	2	3	2	2	2	3	2	3	3	2	3	2	2	3	2	2	2	2	3	2	2	3	3	2	2	4	2	2
HeH2_cell83	2	3	2	2	2	3	2	3	3	2	3	2	2	3	2	2	2	2	3	2	2	3	3	2	2	4	2	2
HeH2_cell84	2	3	2	2	2	3	2	3	3	2	3	2	2	3	2	2	2	2	3	2	2	3	3	2	2	4	2	2
HeH2_cell85	2	3	2	2	2	3	2	3	3	2	3	2	2	3	2	2	2	2	3	2	2	3	3	2	2	4	2	2
HeH2_cell86	2	3	2	2	2	3	2	3	3	2	3	2	2	3	2	2	2	2	3	2	2	3	3	2	2	4	2	2
HeH2_cell87	2	3	2	2	2	3	2	3	3	2	3	2	2	3	2	2	2	2	3	2	2	3	3	2	2	4	2	2
HeH2_cell88	2	3	2	2	2	3	2	3	3	2	3	2	2	3	2	2	2	2	3	2	2	3	3	2	2	4	2	2
HeH2_cell89	2	3	2	2	2	3	2	3	3	2	3	2	2	3	2	2	2	2	3	2	2	3	3	2	2	4	2	2
HeH2_cell90	2	3	2	2	2	3	2	3	3	2	3	2	2	3	2	2	2	2	3	2	2	3	3	2	2	4	2	2
HeH2_cell91	2	3	2	2	2	3	2	3	3	2	3	2	2	3	2	2	2	2	3	2	2	3	3	2	2	4	2	2
HeH2_cell92	2	3	2	2	2	3	2	3	3	2	3	2	2	3	2	2	2	2	3	2	2	3	3	2	2	4	2	2
HeH2_cell93	2	3	2	2	2	3	2	3	3	2	3	2	2	3	2	2	2	2	3	2	2	3	3	2	2	4	2	2
HeH2_cell94	2	3	3	2	2	3	2	3	2	2	3	2	2	3	2	2	2	2	3	2	2	3	3	2	2	3	2	2
HeH2_cell95	2	3	2	2	2	3	2	3	3	2	3	2	2	3	2	2	2	2	3	2	2	3	3	2	2	4	2	2
HeH2_cell96	2	3	2	2	2	3	2	3	3	2	3	2	2	3	2	2	2	2	3	2	2	3	3	2	2	4	2	2
HeH2_cell97	2	3	2	2	2	3	2	3	3	2	3	2	2	3	2	2	2	2	3	2	2	3	3	2	2	4	2	2
HeH2_cell98	2	3	2	2	2	3	2	3	3	2	3	2	2	3	2	2	2	2	3	2	2	3	3	2	2	4	2	2
HeH2_cell99	2	3	2	2	2	3	2	3	3	2	3	2	2	3	2	2	2	2	3	2	2	3	3	2	2	4	2	2
HeH2_cell100	2	3	2	2	2	3	2	3	3	2	3	2	2	3	2	2	2	2	3	2	2	3	3	2	2	4	2	2
HeH2_cell101	2	3	2	2	2	3	2	3	3	2	3	2	2	3	2	2	2	2	3	2	2	3	3	2	2	4	2	2
HeH2_cell102	2	3	2	2	2	3	2	3	3	2	3	2	2	3	2	2	2	2	3	2	2	3	3	2	2	4	2	2
HeH2_cell103	2	3	2	2	2	3	2	3	3	2	3	2	2	3	2	2	2	2	3	2	2	3	3	2	2	4	2	2
HeH2_cell104	2	3	2	2	2	3	2	3	3	2	3	2	2	3	2	2	2	2	3	2	2	3	3	2	2	4	2	2
HeH2_cell105	2	3	2	2	2	3	2	3	3	2	3	2	2	3	2	2	2	2	3	2	2	3	3	2	2	4	2	2
HeH2_cell106	2	3	2	2	2	3	2	3	3	2	3	2	2	3	2	2	2	2	3	2	2	3	3	2	2	4	2	2
HeH2_cell107	2	3	2	2	2	3	2	3	3	2	3	2	2	3	2	2	2	2	3	2	2	3	3	2	2	4	2	2
HeH2_cell108	2	3	2	2	2	3	2	3	3	2	3	2	2	3	2	2	2	2	3	2	2	3	3	2	2	4	2	2
HeH2_cell109	2	3	2	2	2	3	2	3	3	2	3	2	2	3	2	2	2	2	3	2	2	3	3	2	2	4	2	2
HeH2_cell110	2	3	2	2	2	3	2	3	3	2	3	2	2	3	2	2	2	2	3	2	2	3	3	2	2	4	2	2
HeH2_cell111	2	3	2	2	2	3	2	3	3	2	3	2	2	3	2	2	2	2	3	2	2	3	3	2	2	4	2	2
HeH2_cell112	2	3	3	2	2	3	2	3	2	2	3	2	2	3	2	2	2	2	3	2	2	3	3	2	2	3	2	2
HeH2_cell113	2	3	2	2	2	3	2	3	3	2	3	2	2	3	2	2	2	2	3	2	2	3	3	2	2	4	2	2
HeH2_cell114	2	3	2	2	2	3	2	3	3	2	3	2	2	3	2	2	2	2	3	2	2	3	3	2	2	4	2	2
HeH2_cell115	2	3	2	2	2	3	2	3	3	2	3	2	2	3	2	2	2	2	3	2	2	3	3	2	2	4	2	2
HeH2_cell116	2	3	2	2	2	3	2	3	3	2	3	2	2	3	2	2	2	2	3	2	2	3	3	2	2	4	2	2
HeH2_cell117	2	3	2	2	2	3	2	3	3	2	3	2	2	3	2	2	2	2	3	2	2	3	3	2	2	4	2	2
HeH2_cell118	2	3	2	2	2	3	2	3	3	2	3	2	2	3	2	2	2	2	3	2	2	3	3	2	2	4	2	2
HeH2_cell119	2	3	2	2	2	3	2	3	3	2	3	2	2	3	2	2	2	2	3	2	2	3	3	2	2	4	2	2
HeH2_cell120	2	3	2	2	2	3	2	3	3	2	3	2	2	3	2	2	2	2	3	2	2	3	3	2	2	4	2	2
HeH2_cell121	2	3	2	2	2	3	2	3	3	2	3	2	2	3	2	2	2	2	3	2	2	3	3	2	2	4	2	2
HeH2_cell122	2	3	2	2	2	3	2	3	3	2	3	2	2	3	2	2	2	2	3	2	2	3	3	2	2	4	2	2
HeH2_cell123	2	3	2	2	2	3	2	3	3	2	3	2	2	3	2	2	2	2	3	2	2	3	3	2	2	4	2	2
HeH2_cell124	2	3	2	2	2	3	2	3	3	2	3	2	2	3	2	2	2	2	3	2	2	3	3	2	2	4	2	2
HeH2_cell125	2	3	3	2	2	3	2	3	2	2	3	2	2	3	2	2	2	2	3	2	2	3	3	2	2	3	2	2
HeH2_cell126	2	3	2	2	2	3	2	3	3	2	3	2	2	3	2	2	2	2	3	2	2	3	3	2	2	4	2	2
HeH2_cell127	2	3	2	2	2	3	2	3	3	2	3	2	2	3	2	2	2	2	3	2	2	3	3	2	2	4	2	2
HeH2_cell128	2	3	2	2	2	3	2	3	3	2	3	2	2	3	2	2	2	2	3	2	2	3	3	2	2	4	2	2
HeH2_cell129	2	3	2	2	2	3	2	3	3	2	3	2	2	3	2	2	2	2	3	2	2	3	3	2	2	4	2	2
HeH2_cell130	2	3	2	2	2	3	2	3	3	2	3	2	2	3	2	2	2	2	3	2	2	3	3	2	2	4	2	2
HeH2_cell131	2	3	2	2	2	3	2	3	3	2	3	2	2	3	2	2	2	2	3	2	2	3	3	2	2	4	2	2
HeH2_cell132	2	3	2	2	2	3	2	3	3	2	3	2	2	3	2	2	2	2	3	2	2	3	3	2	2	4	2	2
HeH2_cell133	2	3	2	2	2	3	2	3	3	2	3	2	2	3	2	2	2	2	3	2	2	3	3	2	2	4	2	2
HeH2_cell134	2	3	2	2	2	3	2	3	3	2	3	2	2	3	2	2	2	2	3	2	2	3	3	2	2	4	2	2
HeH2_cell135	2	3	2	2	2	3	2	3	3	2	3	2	2	3	2	2	2	2	3	2	2	3	3	2	2	4	2	2
HeH2_cell136	2	3	2	2	2	3	2	3	3	2	3	2	2	3	2	2	2	2	3	2	2	3	3	2	2	4	2	2
HeH2_cell137	2	3	2	2	2	3	2	3	3	2	3	2	2	3	2	2	2	2	3	2	2	3	3	2	2	4	2	2
HeH2_cell138	2	3	2	2	2	3	2	3	3	2	3	2	2	3	2	2	2	2	3	2	2	3	3	2	2	4	2	2
HeH2_cell139	2	3	2	2	2	3	2	3	3	2	3	2	2	3	2	2	2	2	3	2	2	3	3	2	2	4	2	2
HeH2_cell140	2	3	2	2	2	3	2	3	3	2	3	2	2	3	2	2	2	2	3	2	2	3	3	2	2	4	2	2
HeH2_cell141	2	3	2	2	2	3	2	3	3	2	3	2	2	3	2	2	2	2	3	2	2	3	3	2	2	4	2	2
HeH2_cell142	2	3	2	2	2	3	2	3	3	2	3	2	2	3	2	2	2	2	3	2	2	3	3	2	2	4	2	2
HeH2_cell143	2	3	2	2	2	3	2	3	3	2	3	2	2	3	2	2	2	2	3	2	2	3	3	2	2	4	2	2
HeH2_cell144	2	3	2	2	2	3	2	3	3	2	3	2	2	3	2	2	2	2	3	2	2	3	3	2	2	4	2	2
HeH2_cell145	2	3	2	2	2	3	2	3	3	2	3	2	2	3	2	2	2	2	3	2	2	3	3	2	2	4	2	2
HeH2_cell146	2	3	2	2	2	3	2	3	3	2	3	2	2	3	2	2	2	2	3	2	2	3	3	2	2	4	2	2
HeH2_cell147	2	3	2	2	2	3	2	3	3	2	3	2	2	3	2	2	2	2	3	2	2	3	3	2	2	4	2	2
HeH2_cell148	2	3	3	2	2	3	2	3	2	2	3	2	2	3	2	2	2	2	3	2	2	3	3	2	2	3	2	2
HeH2_cell149	2	3	2	2	2	3	2	3	3	2	3	2	2	3	2	2	2	2	3	2	2	3	3	2	2	4	2	2
HeH2_cell150	2	3	2	2	2	3	2	3	3	2	3	2	2	3	2	2	2	2	3	2	2	3	3	2	2	4	2	2
HeH2_cell151	2	3	3	2	2	3	2	3	2	2	3	3	3	3	2	2	2	2	3	2	2	3	3	2	2	3	2	2
HeH2_cell152	2	3	2	2	2	3	2	3	3	2	3	3	3	3	2	2	2	2	3	2	2	3	3	2	2	4	2	2
HeH2_cell153	2	3	2	2	2	3	2	3	3	2	3	2	2	3	2	2	2	2	3	2	2	3	3	2	2	4	2	2
HeH2_cell154	2	3	2	2	2	3	2	3	3	2	3	2	2	3	2	2	2	2	3	2	2	3	3	2	2	4	2	2
HeH2_cell155	2	3	2	2	2	3	2	3	3	2	3	2	2	3	2	2	2	2	3	2	2	3	3	2	2	4	2	2
HeH2_cell156	2	3	2	2	2	3	2	3	3	2	3	2	2	3	2	2	2	2	3	2	2	3	3	2	2	4	2	2
HeH2_cell157	2	3	2	2	2	3	2	3	3	2	3	2	2	3	2	2	2	2	3	2	2	3	3	2	2	4	2	2
HeH2_cell158	2	3	2	2	2	3	2	3	3	2	3	2	2	3	2	2	2	2	3	2	2	3	3	2	2	4	2	2
HeH2_cell159	2	3	2	2	2	3	2	3	3	2	3	2	2	3	2	2	2	2	3	2	2	3	3	2	2	4	2	2
HeH2_cell160	2	3	2	2	2	3	2	3	3	2	3	2	2	3	2	2	2	2	3	2	2	3	3	2	2	4	2	2
HeH2_cell161	2	3	3	2	2	3	2	3	2	2	3	3	3	3	2	2	2	2	3	2	2	3	3	2	2	3	2	2
HeH2_cell162	2	3	2	2	2	3	2	3	3	2	3	2	2	3	2	2	2	2	3	2	2	3	3	2	2	4	2	2
HeH2_cell163	2	3	2	2	2	3	2	3	3	2	3	2	2	3	2	2	2	2	3	2	2	3	3	2	2	4	2	2
HeH2_cell164	2	3	2	2	2	3	2	3	3	2	3	2	2	3	2	2	2	2	3	2	2	3	3	2	2	4	2	2
HeH2_cell165	2	3	2	2	2	3	2	3	3	2	3	2	2	3	2	2	2	2	3	2	2	3	3	2	2	4	2	2
HeH2_cell166	2	3	2	2	2	3	2	3	3	2	3	3	3	3	2	2	2	2	3	2	2	3	3	2	2	4	2	2
HeH2_cell167	2	3	2	2	2	3	2	3	3	2	3	2	2	3	2	2	2	2	3	2	2	3	3	2	2	4	2	2
HeH2_cell168	2	3	3	2	2	3	2	3	2	2	3	3	3	3	2	2	2	2	3	2	2	3	3	2	2	3	2	2
HeH2_cell169	2	3	2	2	2	3	2	3	3	2	3	2	2	3	2	2	2	2	3	2	2	3	3	2	2	4	2	2
HeH2_cell170	2	3	2	2	2	3	2	3	3	2	3	2	2	3	2	2	2	2	3	2	2	3	3	2	2	4	2	2
HeH2_cell171	2	3	2	2	2	3	2	3	3	2	3	2	2	3	2	2	2	2	3	2	2	3	3	2	2	4	2	2
HeH2_cell172	2	3	2	2	2	3	2	3	3	2	3	2	2	3	2	2	2	2	3	2	2	3	3	2	2	4	2	2
HeH2_cell173	2	3	2	2	2	3	2	3	3	2	3	2	2	3	2	2	2	2	3	2	2	3	3	2	2	4	2	2
HeH2_cell174	2	3	2	2	2	3	2	3	3	2	3	2	2	3	2	2	2	2	3	2	2	3	3	2	2	4	2	2
HeH2_cell175	2	3	2	2	2	3	2	3	3	2	3	2	2	3	2	2	2	2	3	2	2	3	3	2	2	4	2	2
HeH2_cell176	2	3	2	2	2	3	2	3	3	2	3	2	2	3	2	2	2	2	3	2	2	3	3	2	2	4	2	2
HeH2_cell177	2	3	2	2	2	3	2	3	3	2	3	2	2	3	2	2	2	2	3	2	2	3	3	2	2	4	2	2
HeH2_cell178	2	3	2	2	2	3	2	3	3	2	3	2	2	3	2	2	2	2	3	2	2	3	3	2	2	4	2	2
HeH2_cell179	2	3	2	2	2	3	2	3	3	2	3	2	2	3	2	2	2	2	3	2	2	3	3	2	2	4	2	2
HeH2_cell180	2	3	2	2	2	3	2	3	3	2	3	2	2	3	2	2	2	2	3	2	2	3	3	2	2	4	2	2
HeH2_cell181	2	3	2	2	2	3	2	3	3	2	3	2	2	3	2	2	2	2	3	2	2	3	3	2	2	4	2	2
HeH2_cell182	2	3	2	2	2	3	2	3	3	2	3	2	2	3	2	2	2	2	3	2	2	3	3	2	2	4	2	2
HeH2_cell183	2	3	3	2	2	3	2	3	2	2	3	3	3	3	2	2	2	2	3	2	2	3	3	2	2	4	2	2
HeH2_cell184	2	3	2	2	2	3	2	3	3	2	3	2	2	3	2	2	2	2	3	2	2	3	3	2	2	4	2	2
HeH2_cell185	2	3	2	2	2	3	2	3	3	2	3	2	2	3	2	2	2	2	3	2	2	3	3	2	2	4	2	2
HeH2_cell186	2	3	2	2	2	3	2	3	3	2	3	2	2	3	2	2	2	2	3	2	2	3	3	2	2	4	2	2
HeH2_cell187	2	3	2	2	2	3	2	3	3	2	3	2	2	3	2	2	2	2	3	2	2	3	3	2	2	4	2	2
HeH2_cell188	2	3	2	2	2	3	2	3	3	2	3	2	2	3	2	2	2	2	3	2	2	3	3	2	2	4	2	2
HeH2_cell189	2	3	2	2	2	3	2	3	3	2	3	2	2	3	2	2	2	2	3	2	2	3	3	2	2	4	2	2
HeH2_cell190	2	3	2	2	2	3	2	3	3	2	3	2	2	3	2	2	2	2	3	2	2	3	3	2	2	4	2	2
HeH2_cell191	2	3	2	2	2	3	2	3	3	2	3	2	2	3	2	2	2	2	3	2	2	3	3	2	2	4	2	2
HeH2_cell192	2	3	2	2	2	3	2	3	3	2	3	2	2	3	2	2	2	2	3	2	2	3	3	2	2	4	2	2
HeH2_cell193	2	3	2	2	2	3	2	3	3	2	3	2	2	3	2	2	2	2	3	2	2	3	3	2	2	4	2	2
HeH2_cell194	2	3	3	2	2	3	2	3	2	2	3	2	2	3	2	2	2	2	3	2	2	3	3	2	2	3	2	2
HeH2_cell195	2	3	2	2	2	3	2	3	3	2	3	2	2	3	2	2	2	2	3	2	2	3	3	2	2	4	2	2
HeH2_cell196	2	3	2	2	2	3	2	3	3	2	3	2	2	3	2	2	2	2	3	2	2	3	3	2	2	4	2	2
HeH2_cell197	2	3	3	2	2	3	2	3	2	2	3	2	2	3	2	2	2	2	3	2	2	3	3	2	2	3	2	2
HeH2_cell198	2	3	2	2	2	3	2	3	3	2	3	2	2	3	2	2	2	2	3	2	2	3	3	2	2	4	2	2
HeH2_cell199	2	3	2	2	2	3	2	3	3	2	3	2	2	3	2	2	2	2	3	2	2	3	3	2	2	4	2	2
HeH2_cell200	2	3	2	2	2	3	2	3	3	2	3	2	2	3	2	2	2	2	3	2	2	3	3	2	2	4	2	2
HeH2_cell201	2	3	3	2	2	3	2	3	2	2	3	3	3	3	2	2	2	2	3	2	2	3	3	2	2	4	2	2
HeH2_cell202	2	3	2	2	2	3	2	3	3	2	3	2	2	3	2	2	2	2	3	2	2	3	3	2	2	4	2	2
HeH2_cell203	2	3	2	2	2	3	2	3	3	2	3	2	2	3	2	2	2	2	3	2	2	3	3	2	2	4	2	2
HeH2_cell204	2	3	2	2	2	3	2	3	3	2	3	2	2	3	2	2	2	2	3	2	2	3	3	2	2	4	2	2
HeH2_cell205	2	3	2	2	2	3	2	3	3	2	3	2	2	3	2	2	2	2	3	2	2	3	3	2	2	4	2	2
HeH2_cell206	2	3	2	2	2	3	2	3	3	2	3	2	2	3	2	2	2	2	3	2	2	3	3	2	2	4	2	2
HeH2_cell207	2	3	3	2	2	3	2	3	2	2	3	3	3	3	2	2	2	2	3	2	2	3	3	2	2	3	2	2
HeH2_cell208	2	3	2	2	2	3	2	3	3	2	3	2	2	3	2	2	2	2	3	2	2	3	3	2	2	4	2	2
HeH2_cell209	2	3	2	2	2	3	2	3	3	2	3	2	2	3	2	2	2	2	3	2	2	3	3	2	2	4	2	2
HeH2_cell210	2	3	2	2	2	3	2	3	3	2	3	2	2	3	2	2	2	2	3	2	2	3	3	2	2	4	2	2
HeH2_cell211	2	3	2	2	2	3	2	3	3	2	3	2	2	3	2	2	2	2	3	2	2	3	3	2	2	4	2	2
HeH2_cell212	2	3	2	2	2	3	2	3	3	2	3	2	2	3	2	2	2	2	3	2	2	3	3	2	2	4	2	2
HeH2_cell213	2	3	2	2	2	3	2	3	3	2	3	2	2	3	2	2	2	2	3	2	2	3	3	2	2	4	2	2
HeH2_cell214	2	3	2	2	2	3	2	3	3	2	3	2	2	3	2	2	2	2	3	2	2	3	3	2	2	4	2	2
HeH2_cell215	2	3	2	2	2	3	2	3	3	2	3	2	2	3	2	2	2	2	3	2	2	3	3	2	2	4	2	2
HeH2_cell216	2	3	2	2	2	3	2	3	3	2	3	2	2	3	2	2	2	2	3	2	2	3	3	2	2	4	2	2
HeH2_cell217	2	3	3	2	2	3	2	3	2	2	3	2	2	3	2	2	2	2	3	2	2	3	3	2	2	3	2	2
HeH2_cell218	2	3	2	2	2	3	2	3	3	2	3	2	2	3	2	2	2	2	3	2	2	3	3	2	2	4	2	2
HeH2_cell219	2	3	2	2	2	3	2	3	3	2	3	2	2	3	2	2	2	2	3	2	2	3	3	2	2	4	2	2
HeH2_cell220	2	3	2	2	2	3	2	3	3	2	3	2	2	3	2	2	2	2	3	2	2	3	3	2	2	4	2	2
HeH2_cell221	2	3	3	2	2	3	2	3	2	2	3	2	2	3	2	2	2	2	3	2	2	3	3	2	2	3	2	2
HeH2_cell222	2	3	2	2	2	3	2	3	3	2	3	2	2	3	2	2	2	2	3	2	2	3	3	2	2	4	2	2
HeH2_cell223	2	3	2	2	2	3	2	3	3	2	3	2	2	3	2	2	2	2	3	2	2	3	3	2	2	4	2	2
HeH2_cell224	2	3	2	2	2	3	2	3	3	2	3	2	2	3	2	2	2	2	3	2	2	3	3	2	2	4	2	2
HeH2_cell225	2	3	2	2	2	3	2	3	3	2	3	2	2	3	2	2	2	2	3	2	2	3	3	2	2	4	2	2
HeH2_cell226	2	3	2	2	2	3	2	3	3	2	3	2	2	3	2	2	2	2	3	2	2	3	3	2	2	4	2	2
HeH2_cell227	2	3	2	2	2	3	2	3	3	2	3	2	2	3	2	2	2	2	3	2	2	3	3	2	2	4	2	2
HeH2_cell228	2	3	2	2	2	3	2	3	3	2	3	2	2	3	2	2	2	2	3	2	2	3	3	2	2	4	2	2
HeH2_cell229	2	3	2	2	2	3	2	3	3	2	3	2	2	3	2	2	2	2	3	2	2	3	3	2	2	4	2	2
HeH2_cell230	2	3	2	2	2	3	2	3	3	2	3	2	2	3	2	2	2	2	3	2	2	3	3	2	2	4	2	2
HeH2_cell231	2	3	2	2	2	3	2	3	3	2	3	2	2	3	2	2	2	2	3	2	2	3	3	2	2	4	2	2
HeH2_cell232	2	3	2	2	2	3	2	3	3	2	3	2	2	3	2	2	2	2	3	2	2	3	3	2	2	4	2	2
HeH2_cell233	2	3	2	2	2	3	2	3	3	2	3	2	2	3	2	2	2	2	3	2	2	3	3	2	2	4	2	2
HeH2_cell234	2	3	2	2	2	3	2	3	3	2	3	2	2	3	2	2	2	2	3	2	2	3	3	2	2	4	2	2
HeH2_cell235	2	3	2	2	2	3	2	3	3	2	3	2	2	3	2	2	2	2	3	2	2	3	3	2	2	4	2	2
HeH2_cell236	2	3	2	2	2	3	2	3	3	2	3	2	2	3	2	2	2	2	3	2	2	3	3	2	2	4	2	2
HeH2_cell237	2	3	2	2	2	3	2	3	3	2	3	2	2	3	2	2	2	2	3	2	2	3	3	2	2	4	2	2
HeH2_cell238	2	3	2	2	2	3	2	3	3	2	3	2	2	3	2	2	2	2	3	2	2	3	3	2	2	4	2	2
HeH2_cell239	2	3	2	2	2	3	2	3	3	2	3	2	2	3	2	2	2	2	3	2	2	3	3	2	2	4	2	2
HeH2_cell240	2	3	2	2	2	3	2	3	3	2	3	2	2	3	2	2	2	2	3	2	2	3	3	2	2	4	2	2
HeH2_cell241	2	3	2	2	2	3	2	3	3	2	3	2	2	3	2	2	2	2	3	2	2	3	3	2	2	4	2	2
HeH2_cell242	2	3	2	2	2	3	2	3	3	2	3	2	2	3	2	2	2	2	3	2	2	3	3	2	2	4	2	2
HeH2_cell243	2	3	2	2	2	3	2	3	3	2	3	2	2	3	2	2	2	2	3	2	2	3	3	2	2	4	2	2
HeH2_cell244	2	3	2	2	2	3	2	3	3	2	3	2	2	3	2	2	2	2	3	2	2	3	3	2	2	4	2	2
HeH2_cell245	2	3	2	2	2	3	2	3	3	2	3	2	2	3	2	2	2	2	3	2	2	3	3	2	2	4	2	2
HeH2_cell246	2	3	2	2	2	3	2	3	3	2	3	2	2	3	2	2	2	2	3	2	2	3	3	2	2	4	2	2
HeH2_cell247	2	3	2	2	2	3	2	3	3	2	3	2	2	3	2	2	2	2	3	2	2	3	3	2	2	4	2	2
HeH2_cell248	2	3	2	2	2	3	2	3	3	2	3	2	2	3	2	2	2	2	3	2	2	3	3	2	2	4	2	2
HeH2_cell249	2	3	2	2	2	3	2	3	3	2	3	2	2	3	2	2	2	2	3	2	2	3	3	2	2	4	2	2
HeH2_cell250	2	3	2	2	2	3	2	3	3	2	3	2	2	3	2	2	2	2	3	2	2	3	3	2	2	4	2	2
HeH2_cell251	2	3	2	2	2	3	2	3	3	2	3	2	2	3	2	2	2	2	3	2	2	3	3	2	2	4	2	2
HeH2_cell252	2	3	2	2	2	3	2	3	3	2	3	2	2	3	2	2	2	2	3	2	2	3	3	2	2	4	2	2
seg	seg1	seg2	seg3	seg4	seg5	seg6	seg7	seg8	seg9	seg10	seg11	seg12	seg13	seg14	seg15	seg16	seg17	seg18	seg19	seg20	seg21	seg22	seg23	seg24	seg25	seg26	seg27	seg28	seg29	seg30	seg31	seg32	seg33
diploid_cell	2	2	2	2	2	2	2	2	2	2	2	2	2	2	2	2	2	2	2	2	2	2	2	2	2	2	2	2	2	2	2	2	1
HeH3_cell1	2	3	3	2	3	3	3	3	3	2	3	3	3	4	3	2	3	2	1	2	4	2	2	3	3	3	3	4	2	2	4	2	2
HeH3_cell2	2	3	3	2	3	3	3	3	3	2	3	3	3	4	3	2	3	2	1	2	4	2	2	3	3	3	3	4	2	2	4	2	2
HeH3_cell3	2	3	3	2	3	3	3	3	3	2	3	3	3	4	3	2	3	2	1	2	4	2	2	3	3	3	3	4	2	2	4	2	2
HeH3_cell4	2	3	3	2	3	3	3	3	3	2	3	3	3	4	3	2	3	2	1	2	4	2	2	3	3	3	3	4	2	2	4	2	2
HeH3_cell5	2	3	3	2	3	3	3	3	3	2	3	2	2	4	3	2	3	2	1	2	4	2	2	3	3	3	3	4	2	2	4	2	2
HeH3_cell6	2	3	3	2	3	3	3	3	3	2	3	3	3	4	3	2	3	2	1	2	4	2	2	3	3	3	3	4	2	2	4	2	2
HeH3_cell7	2	3	3	2	3	3	3	3	3	2	3	3	3	4	3	2	3	2	1	2	4	2	2	3	3	3	3	4	2	2	4	2	2
HeH3_cell8	2	3	3	2	3	3	3	3	3	2	3	3	3	4	3	2	3	2	1	2	4	2	2	3	3	3	3	4	2	2	4	2	2
HeH3_cell9	2	3	3	2	3	3	3	3	3	2	3	3	3	4	3	2	3	2	1	2	4	2	2	3	3	3	3	4	2	2	4	2	2
HeH3_cell10	2	3	3	2	3	3	3	3	3	2	3	3	3	4	3	2	3	2	1	2	4	2	2	3	3	3	3	4	2	2	4	2	2
HeH3_cell11	2	3	3	2	3	3	3	3	3	2	3	3	3	4	3	3	3	2	1	2	4	2	2	4	4	3	3	4	2	2	4	2	2
HeH3_cell12	2	3	3	2	3	3	3	3	3	2	3	3	3	4	3	3	3	2	1	2	4	2	2	4	4	3	3	4	2	2	4	2	2
HeH3_cell13	2	3	3	2	3	3	3	3	3	2	3	3	3	4	3	2	3	2	1	2	4	2	2	3	3	3	3	4	2	2	4	2	2
HeH3_cell14	2	3	3	2	3	3	3	3	3	2	3	3	3	4	3	3	3	2	1	2	4	2	2	4	4	3	3	4	2	2	4	2	2
HeH3_cell15	2	3	3	2	3	3	3	3	3	2	3	3	3	4	3	3	3	2	1	2	4	2	2	4	4	3	3	4	2	2	4	2	2
HeH3_cell16	2	3	3	2	3	3	3	3	3	2	3	3	3	4	3	2	3	2	1	2	4	2	2	3	3	3	3	4	2	2	4	2	2
HeH3_cell17	2	3	3	2	3	3	3	3	3	2	3	3	3	4	3	2	3	2	1	2	4	2	2	3	3	3	3	4	2	2	4	2	2
HeH3_cell18	2	3	3	2	3	3	3	3	3	2	3	3	3	4	3	3	3	2	1	2	4	2	2	4	4	3	3	4	2	2	4	2	2
HeH3_cell19	2	3	3	2	3	3	3	3	3	2	3	3	3	4	3	2	3	2	1	2	4	2	2	3	3	3	3	4	2	2	4	2	2
HeH3_cell20	2	3	3	2	3	3	3	3	3	2	3	3	3	4	3	2	3	2	1	2	4	2	2	3	3	3	3	4	2	2	4	2	2
HeH3_cell21	2	3	3	2	3	3	3	3	3	2	3	3	3	4	3	3	3	2	1	2	4	2	2	4	4	3	3	4	2	2	4	2	2
HeH3_cell22	2	3	3	2	3	3	3	3	3	2	3	3	3	4	3	2	3	2	1	2	4	2	2	3	3	3	3	4	2	2	4	2	2
HeH3_cell23	2	3	3	2	3	3	3	3	3	2	3	3	3	4	3	2	3	2	1	2	4	2	2	3	3	3	3	4	2	2	4	2	2
HeH3_cell24	2	3	3	2	3	3	3	3	3	2	3	3	3	4	3	2	3	2	1	2	4	2	2	3	3	3	3	4	2	2	4	2	2
HeH3_cell25	2	3	3	2	3	3	3	3	3	2	3	3	3	4	3	3	3	2	1	2	4	2	2	4	4	3	3	4	2	2	4	2	2
HeH3_cell26	2	3	3	2	3	3	3	3	3	2	3	3	3	4	3	2	3	2	1	2	4	2	2	3	3	3	3	4	2	2	4	2	2
HeH3_cell27	2	3	3	2	3	3	3	3	3	2	3	3	3	4	3	2	3	2	1	2	4	2	2	3	3	3	3	4	2	2	4	2	2
HeH3_cell28	2	3	3	2	3	3	3	3	3	2	3	3	3	4	3	2	3	2	1	2	4	2	2	3	3	3	3	4	2	2	4	2	2
HeH3_cell29	2	3	3	2	3	3	3	3	3	2	3	3	3	4	3	2	3	2	1	2	4	2	2	3	3	3	3	4	2	2	4	2	2
HeH3_cell30	2	3	3	2	3	3	3	3	3	2	3	3	3	4	3	2	3	2	1	2	4	2	2	3	3	3	3	4	2	2	4	2	2
HeH3_cell31	2	3	3	2	3	3	3	3	3	2	3	3	3	4	3	2	3	2	1	2	4	2	2	3	3	3	3	4	2	2	4	2	2
HeH3_cell32	2	3	3	2	3	3	3	3	3	2	3	3	3	4	3	3	3	2	1	2	4	2	2	4	4	3	3	4	2	2	4	2	2
HeH3_cell33	2	3	3	2	3	3	3	3	3	2	3	3	3	4	3	2	3	2	1	2	4	2	2	3	3	3	3	4	2	2	4	2	2
HeH3_cell34	2	3	3	2	3	3	3	3	3	2	3	3	3	4	3	2	3	2	1	2	4	2	2	3	3	3	3	4	2	2	4	2	2
HeH3_cell35	2	3	3	2	3	3	3	3	3	2	3	3	3	4	3	2	3	2	1	2	4	2	2	3	3	3	3	4	2	2	4	2	2
HeH3_cell36	2	3	3	2	3	3	3	3	3	2	3	3	3	4	3	2	3	2	1	2	4	2	2	3	3	3	3	4	2	2	4	2	2
HeH3_cell37	2	3	3	2	3	3	3	3	3	2	3	3	3	4	3	2	3	2	1	2	4	2	2	3	3	3	3	4	2	2	4	2	2
HeH3_cell38	2	3	3	2	3	3	3	3	3	2	3	3	3	4	3	2	3	2	1	2	4	2	2	3	3	3	3	4	2	2	4	2	2
HeH3_cell39	2	3	3	2	3	3	3	3	3	2	3	3	3	4	3	3	3	2	1	2	4	2	2	4	4	3	3	4	2	2	4	2	2
HeH3_cell40	2	3	3	2	3	3	3	3	3	2	3	3	3	4	3	2	3	2	1	2	4	2	2	3	3	3	3	4	2	2	4	2	2
HeH3_cell41	2	3	3	2	3	3	3	3	3	2	3	3	3	4	3	3	3	2	1	2	4	2	2	4	4	3	3	4	2	2	4	2	2
HeH3_cell42	2	3	3	2	3	3	3	3	3	2	3	3	3	4	3	2	3	2	1	2	4	2	2	3	3	3	3	4	2	2	4	2	2
HeH3_cell43	2	3	3	2	3	3	3	3	3	2	3	3	3	4	3	3	3	2	1	2	4	2	2	4	4	3	3	4	2	2	4	2	2
HeH3_cell44	2	3	3	2	3	3	3	3	3	2	3	3	3	4	3	3	3	2	1	2	4	2	2	4	4	3	3	4	2	2	4	2	2
HeH3_cell45	2	3	3	2	3	3	3	3	3	2	3	3	3	4	3	2	3	2	1	2	4	2	2	3	3	3	3	4	2	2	4	2	2
HeH3_cell46	2	3	3	2	3	3	3	3	3	2	3	3	3	4	3	2	3	2	1	2	4	2	2	3	3	3	3	4	2	2	4	2	2
HeH3_cell47	2	3	3	2	3	3	3	3	3	2	3	2	2	4	3	2	3	2	1	2	4	2	2	3	3	3	3	4	2	2	4	2	2
HeH3_cell48	2	3	3	2	3	3	3	3	3	2	3	3	3	4	3	2	3	2	1	2	4	2	2	3	3	3	3	4	2	2	4	2	2
HeH3_cell49	2	3	3	2	3	3	3	3	3	2	3	3	3	4	3	2	3	2	1	2	4	2	2	3	3	3	3	4	2	2	4	2	2
HeH3_cell50	2	3	3	2	3	3	3	3	3	2	3	3	3	4	3	2	3	2	1	2	4	2	2	3	3	3	3	4	2	2	4	2	2
HeH3_cell51	2	3	3	2	3	3	3	3	3	2	3	3	3	4	3	2	3	2	1	2	4	2	2	3	3	3	3	4	2	2	4	2	2
HeH3_cell52	2	3	3	2	3	3	3	3	3	2	3	3	3	4	3	2	3	2	1	2	4	2	2	3	3	3	3	4	2	2	4	2	2
HeH3_cell53	2	3	3	2	3	3	3	3	3	2	3	3	3	4	3	2	3	2	1	2	4	2	2	3	3	3	3	4	2	2	4	2	2
HeH3_cell54	2	3	3	2	3	3	3	3	3	2	3	3	3	4	3	3	3	2	1	2	4	2	2	4	4	3	3	4	2	2	4	2	2
HeH3_cell55	2	3	3	2	3	3	3	3	3	2	3	3	3	4	3	2	3	2	1	2	4	2	2	3	3	3	3	4	2	2	4	2	2
HeH3_cell56	2	3	3	2	3	3	3	3	3	2	3	3	3	4	3	3	3	2	1	2	4	2	2	4	4	3	3	4	2	2	4	2	2
HeH3_cell57	2	3	3	2	3	3	3	3	3	2	3	3	3	4	3	2	3	2	1	2	4	2	2	3	3	3	3	4	2	2	4	2	2
HeH3_cell58	2	3	3	2	3	3	3	3	3	2	3	3	3	4	3	3	3	2	1	2	4	2	2	4	4	3	3	4	2	2	4	2	2
HeH3_cell59	2	3	3	2	3	3	3	3	3	2	3	3	3	4	3	3	3	2	1	2	4	2	2	4	4	3	3	4	2	2	4	2	2
HeH3_cell60	2	3	3	2	3	3	3	3	3	2	3	3	3	4	3	2	3	2	1	2	4	2	2	3	3	3	3	4	2	2	4	2	2
HeH3_cell61	2	3	3	2	3	3	3	3	3	2	3	3	3	4	3	3	3	2	1	2	4	2	2	4	4	3	3	4	2	2	4	2	2
HeH3_cell62	2	3	3	2	3	3	3	3	3	2	3	3	3	4	3	3	3	2	1	2	4	2	2	4	4	3	3	4	2	2	4	2	2
HeH3_cell63	2	3	3	2	3	3	3	3	3	2	3	3	3	4	3	3	3	2	1	2	4	2	2	4	4	3	3	4	2	2	4	2	2
HeH3_cell64	2	3	3	2	3	3	3	3	3	2	3	3	3	4	3	2	3	2	1	2	4	2	2	3	3	3	3	4	2	2	4	2	2
HeH3_cell65	2	3	3	2	3	3	3	3	3	2	3	3	3	4	3	2	3	2	1	2	4	2	2	3	3	3	3	4	2	2	4	2	2
HeH3_cell66	2	3	3	2	3	3	3	3	3	2	3	3	3	4	3	2	3	2	1	2	4	2	2	3	3	3	3	4	2	2	4	2	2
HeH3_cell67	2	3	3	2	3	3	3	3	3	2	3	3	3	4	3	3	3	2	1	2	4	2	2	4	4	3	3	4	2	2	4	2	2
HeH3_cell68	2	3	3	2	3	3	3	3	3	2	3	3	3	4	3	2	3	2	1	2	4	2	2	3	3	3	3	4	2	2	4	2	2
HeH3_cell69	2	3	3	2	3	3	3	3	3	2	3	3	3	4	3	3	3	2	1	2	4	2	2	4	4	3	3	4	2	2	4	2	2
HeH3_cell70	2	3	3	2	3	3	3	3	3	2	3	3	3	4	3	2	3	2	1	2	4	2	2	3	3	3	3	4	2	2	4	2	2
HeH3_cell71	2	3	3	2	3	3	3	3	3	2	3	3	3	4	3	2	3	2	1	2	4	2	2	3	3	3	3	4	2	2	4	2	2
HeH3_cell72	2	3	3	2	3	3	3	3	3	2	3	3	3	4	3	2	3	2	1	2	4	2	2	3	3	3	3	4	2	2	4	2	2
HeH3_cell73	2	3	3	2	3	3	3	3	3	2	3	3	3	4	3	2	3	2	1	2	4	2	2	3	3	3	3	4	2	2	4	2	2
HeH3_cell74	2	3	3	2	3	3	3	3	3	2	3	3	3	4	3	3	3	2	1	2	4	2	2	4	4	3	3	4	2	2	4	2	2
HeH3_cell75	2	3	3	2	3	3	3	3	3	2	3	3	3	4	3	2	3	2	1	2	4	2	2	3	3	3	3	4	2	2	4	2	2
HeH3_cell76	2	3	3	2	3	3	3	3	3	2	3	3	3	4	3	3	3	2	1	2	4	2	2	4	4	3	3	4	2	2	4	2	2
HeH3_cell77	2	3	3	2	3	3	3	3	3	2	3	3	3	4	3	2	3	2	1	2	4	2	2	3	3	3	3	4	2	2	4	2	2
HeH3_cell78	2	3	3	2	3	3	3	3	3	2	3	3	3	4	3	3	3	2	1	2	4	2	2	4	4	3	3	4	2	2	4	2	2
HeH3_cell79	2	3	3	2	3	3	3	3	3	2	3	3	3	4	3	3	3	2	1	2	4	2	2	4	4	3	3	4	2	2	4	2	2
HeH3_cell80	2	3	3	2	3	3	3	3	3	2	3	3	3	4	3	2	3	2	1	2	4	2	2	3	3	3	3	4	2	2	4	2	2
HeH3_cell81	2	3	3	2	3	3	3	3	3	2	3	3	3	4	3	3	3	2	1	2	4	2	2	4	4	3	3	4	2	2	4	2	2
HeH3_cell82	2	3	3	2	3	3	3	3	3	2	3	3	3	4	3	3	3	2	1	2	4	2	2	4	4	3	3	4	2	2	4	2	2
HeH3_cell83	2	3	3	2	3	3	3	3	3	2	3	3	3	4	3	2	3	2	1	2	4	2	2	3	3	3	3	4	2	2	4	2	2
HeH3_cell84	2	3	3	2	3	3	3	3	3	2	3	3	3	4	3	2	3	2	1	2	4	2	2	3	3	3	3	4	2	2	4	2	2
HeH3_cell85	2	3	3	2	3	3	3	3	3	2	3	3	3	4	3	3	3	2	1	2	4	2	2	4	4	3	3	4	2	2	4	2	2
HeH3_cell86	2	3	3	2	3	3	3	3	3	2	3	3	3	4	3	2	3	2	1	2	4	2	2	3	3	3	3	4	2	2	4	2	2
HeH3_cell87	2	3	3	2	3	3	3	3	3	2	3	3	3	4	3	2	3	2	1	2	4	2	2	3	3	3	3	4	2	2	4	2	2
HeH3_cell88	2	3	3	2	3	3	3	3	3	2	3	3	3	4	3	2	3	2	1	2	4	2	2	3	3	3	3	4	2	2	4	2	2
HeH3_cell89	2	3	3	2	3	3	3	3	3	2	3	3	3	4	3	3	3	2	1	2	4	2	2	4	4	3	3	4	2	2	4	2	2
HeH3_cell90	2	3	3	2	3	3	3	3	3	2	3	3	3	4	3	2	3	2	1	2	4	2	2	3	3	3	3	4	2	2	4	2	2
HeH3_cell91	2	3	3	2	3	3	3	3	3	2	3	3	3	4	3	3	3	2	1	2	4	2	2	4	4	3	3	4	2	2	4	2	2
HeH3_cell92	2	3	3	2	3	3	3	3	3	2	3	3	3	4	3	2	3	2	1	2	4	2	2	3	3	3	3	4	2	2	4	2	2
HeH3_cell93	2	3	3	2	3	3	3	3	3	2	3	3	3	4	3	3	3	2	1	2	4	2	2	4	4	3	3	4	2	2	4	2	2
HeH3_cell94	2	3	3	2	3	3	3	3	3	2	3	3	3	4	3	2	3	2	1	2	4	2	2	3	3	3	3	4	2	2	4	2	2
HeH3_cell95	2	3	3	2	3	3	3	3	3	2	3	3	3	4	3	3	3	2	1	2	4	2	2	4	4	3	3	4	2	2	4	2	2
HeH3_cell96	2	3	3	2	3	3	3	3	3	2	3	3	3	4	3	2	3	2	1	2	4	2	2	3	3	3	3	4	2	2	4	2	2
HeH3_cell97	2	3	3	2	3	3	3	3	3	2	3	3	3	4	3	2	3	2	1	2	4	2	2	3	3	3	3	4	2	2	4	2	2
HeH3_cell98	2	3	3	2	3	3	3	3	3	2	3	3	3	4	3	2	3	2	1	2	4	2	2	3	3	3	3	4	2	2	4	2	2
HeH3_cell99	2	3	3	2	3	3	3	3	3	2	3	3	3	4	3	2	3	2	1	2	4	2	2	3	3	3	3	4	2	2	4	2	2
HeH3_cell100	2	3	3	2	3	3	3	3	3	2	3	3	3	4	3	3	3	2	1	2	4	2	2	4	4	3	3	4	2	2	4	2	2
HeH3_cell101	2	3	3	2	3	3	3	3	3	2	3	3	3	4	3	2	3	2	1	2	4	2	2	3	3	3	3	4	2	2	4	2	2
HeH3_cell102	2	3	3	2	3	3	3	3	3	2	3	3	3	4	3	2	3	2	1	2	4	2	2	3	3	3	3	4	2	2	4	2	2
HeH3_cell103	2	3	3	2	3	3	3	3	3	2	3	3	3	4	3	3	3	2	1	2	4	2	2	4	4	3	3	4	2	2	4	2	2
HeH3_cell104	2	3	3	2	3	3	3	3	3	2	3	3	3	4	3	2	3	2	1	2	4	2	2	3	3	3	3	4	2	2	4	2	2
HeH3_cell105	2	3	3	2	3	3	3	3	3	2	3	3	3	4	3	3	3	2	1	2	4	2	2	4	4	3	3	4	2	2	4	2	2
HeH3_cell106	2	3	3	2	3	3	3	3	3	2	3	3	3	4	3	2	3	2	1	2	4	2	2	3	3	3	3	4	2	2	4	2	2
HeH3_cell107	2	3	3	2	3	3	3	3	3	2	3	3	3	4	3	2	3	2	1	2	4	2	2	3	3	3	3	4	2	2	4	2	2
HeH3_cell108	2	3	3	2	3	3	3	3	3	2	3	3	3	4	3	2	3	2	1	2	4	2	2	3	3	3	3	4	2	2	4	2	2
HeH3_cell109	2	3	3	2	3	3	3	3	3	2	3	3	3	4	3	3	3	2	1	2	4	2	2	4	4	3	3	4	2	2	4	2	2
HeH3_cell110	2	3	3	2	3	3	3	3	3	2	3	3	3	4	3	2	3	2	1	2	4	2	2	3	3	3	3	4	2	2	4	2	2
HeH3_cell111	2	3	3	2	3	3	3	3	3	2	3	3	3	4	3	3	3	2	1	2	4	2	2	4	4	3	3	4	2	2	4	2	2
HeH3_cell112	2	3	3	2	3	3	3	3	3	2	3	3	3	4	3	3	3	2	1	2	4	2	2	4	4	3	3	4	2	2	4	2	2
HeH3_cell113	2	3	3	2	3	3	3	3	3	2	3	3	3	4	3	2	3	2	1	2	4	2	2	3	3	3	3	4	2	2	4	2	2
HeH3_cell114	2	3	3	2	3	3	3	3	3	2	3	3	3	4	3	2	3	2	1	2	4	2	2	3	3	3	3	4	2	2	4	2	2
HeH3_cell115	2	3	3	2	3	3	3	3	3	2	3	3	3	4	3	2	3	2	1	2	4	2	2	3	3	3	3	4	2	2	4	2	2
HeH3_cell116	2	3	3	2	3	3	3	3	3	2	3	3	3	4	3	3	3	2	1	2	4	2	2	4	4	3	3	4	2	2	4	2	2
HeH3_cell117	2	3	3	2	3	3	3	3	3	2	3	3	3	4	3	3	3	2	1	2	4	2	2	4	4	3	3	4	2	2	4	2	2
HeH3_cell118	2	3	3	2	3	3	3	3	3	2	3	3	3	4	3	2	3	2	1	2	4	2	2	3	3	3	3	4	2	2	4	2	2
HeH3_cell119	2	3	3	2	3	3	3	3	3	2	3	3	3	4	3	3	3	2	1	2	4	2	2	4	4	3	3	4	2	2	4	2	2
HeH3_cell120	2	3	3	2	3	3	3	3	3	2	3	3	3	4	3	2	3	2	1	2	4	2	2	3	3	3	3	4	2	2	4	2	2
HeH3_cell121	2	3	3	2	3	3	3	3	3	2	3	3	3	4	3	2	3	2	1	2	4	2	2	3	3	3	3	4	2	2	4	2	2
HeH3_cell122	2	3	3	2	3	3	3	3	3	2	3	3	3	4	3	2	3	2	1	2	4	2	2	3	3	3	3	4	2	2	4	2	2
HeH3_cell123	2	3	3	2	3	3	3	3	3	2	3	3	3	4	3	2	3	2	1	2	4	2	2	3	3	3	3	4	2	2	4	2	2
HeH3_cell124	2	3	3	2	3	3	3	3	3	2	3	3	3	4	3	2	3	2	1	2	4	2	2	3	3	3	3	4	2	2	4	2	2
HeH3_cell125	2	3	3	2	3	3	3	3	3	2	3	3	3	4	3	2	3	2	1	2	4	2	2	3	3	3	3	4	2	2	4	2	2
HeH3_cell126	2	3	3	2	3	3	3	3	3	2	3	3	3	4	3	2	3	2	1	2	4	2	2	3	3	3	3	4	2	2	4	2	2
HeH3_cell127	2	3	3	2	3	3	3	3	3	2	3	2	2	4	3	2	3	2	1	2	4	2	2	3	3	3	3	4	2	2	4	2	2
HeH3_cell128	2	3	3	2	3	3	3	3	3	2	3	3	3	4	3	2	3	2	1	2	4	2	2	3	3	3	3	4	2	2	4	2	2
HeH3_cell129	2	3	3	2	3	3	3	3	3	2	3	3	3	4	3	2	3	2	1	2	4	2	2	3	3	2	3	4	2	2	4	2	2
HeH3_cell130	2	3	3	2	3	3	3	3	3	2	3	3	3	4	3	2	3	2	1	2	4	2	2	3	3	3	3	4	2	2	4	2	2
HeH3_cell131	2	3	3	2	3	3	3	3	3	2	3	3	3	4	3	2	3	2	1	2	4	2	2	3	3	3	3	4	2	2	4	2	2
HeH3_cell132	2	3	3	2	3	3	3	3	3	2	3	3	3	4	3	2	3	2	1	2	4	2	2	3	3	3	3	4	2	2	4	2	2
HeH3_cell133	2	3	3	2	3	3	3	3	3	2	3	3	3	4	3	2	3	2	1	2	4	2	2	3	3	3	3	4	2	2	4	2	2
HeH3_cell134	2	3	3	2	3	3	3	3	3	2	3	3	3	4	3	2	3	2	1	2	4	2	2	3	3	3	3	4	2	2	4	2	2
HeH3_cell135	2	3	3	2	3	3	3	3	3	2	3	3	3	4	3	2	3	2	1	2	4	2	2	3	3	3	3	4	2	2	4	2	2
HeH3_cell136	2	3	3	2	3	3	3	3	3	2	3	3	3	4	3	3	3	2	1	2	4	2	2	4	4	3	3	4	2	2	4	2	2
HeH3_cell137	2	3	3	2	3	3	3	3	3	2	3	3	3	4	3	2	3	2	1	2	4	2	2	3	3	3	3	4	2	2	4	2	2
HeH3_cell138	2	3	3	2	3	3	3	3	3	2	3	3	3	4	3	2	3	2	1	2	4	2	2	3	3	3	3	4	2	2	4	2	2
HeH3_cell139	2	3	3	2	3	3	3	3	3	2	3	3	3	4	3	2	3	2	1	2	4	2	2	3	3	3	3	4	2	2	4	2	2
HeH3_cell140	2	3	3	2	3	3	3	3	3	2	3	3	3	4	3	2	3	2	1	2	4	2	2	3	3	3	3	4	2	2	4	2	2
HeH3_cell141	2	3	3	2	3	3	3	3	3	2	3	3	3	4	3	3	3	2	1	2	4	2	2	4	4	3	3	4	2	2	4	2	2
HeH3_cell142	2	3	3	2	3	3	3	3	3	2	3	3	3	4	3	2	3	2	1	2	4	2	2	3	3	3	3	4	2	2	4	2	2
HeH3_cell143	2	3	3	2	3	3	3	3	3	2	3	3	3	4	3	3	3	2	1	2	4	2	2	4	4	3	3	4	2	2	4	2	2
HeH3_cell144	2	3	3	2	3	3	3	3	3	2	3	3	3	4	3	3	3	2	1	2	4	2	2	4	4	3	3	4	2	2	4	2	2
HeH3_cell145	2	3	3	2	3	3	3	3	3	2	3	3	3	4	3	2	3	2	1	2	4	2	2	3	3	3	3	4	2	2	4	2	2
HeH3_cell146	2	3	3	2	3	3	3	3	3	2	3	3	3	4	3	2	3	2	1	2	4	2	2	3	3	3	3	4	2	2	4	2	2
HeH3_cell147	2	3	3	2	3	3	3	3	3	2	3	3	3	4	3	2	3	2	1	2	4	2	2	3	3	3	3	4	2	2	4	2	2
HeH3_cell148	2	3	3	2	3	3	3	3	3	2	3	3	3	4	3	2	3	2	1	2	4	2	2	3	3	3	3	4	2	2	4	2	2
HeH3_cell149	2	3	3	2	3	3	3	3	3	2	3	3	3	4	3	2	3	2	1	2	4	2	2	3	3	3	3	4	2	2	4	2	2
HeH3_cell150	2	3	3	2	3	3	3	3	3	2	3	3	3	4	3	2	3	2	1	2	4	2	2	3	3	3	3	4	2	2	4	2	2
HeH3_cell151	2	3	3	2	3	3	3	3	3	2	3	3	3	4	3	3	3	2	1	2	4	2	2	4	4	3	3	4	2	2	4	2	2
HeH3_cell152	2	3	3	2	3	3	3	3	3	2	3	3	3	4	3	2	3	2	1	2	4	2	2	3	3	3	3	4	2	2	4	2	2
HeH3_cell153	2	3	3	2	3	3	3	3	3	2	3	3	3	4	3	3	3	2	1	2	4	2	2	4	4	3	3	4	2	2	4	2	2
HeH3_cell154	2	3	3	2	3	3	3	3	3	2	3	3	3	4	3	2	3	2	1	2	4	2	2	3	3	3	3	4	2	2	4	2	2
HeH3_cell155	2	3	3	2	3	3	3	3	3	2	3	3	3	4	3	2	3	2	1	2	4	2	2	3	3	3	3	4	2	2	4	2	2
HeH3_cell156	2	3	3	2	3	3	3	3	3	2	3	3	3	4	3	3	3	2	1	2	4	2	2	4	4	3	3	4	2	2	4	2	2
HeH3_cell157	2	3	3	2	3	3	3	3	3	2	3	3	3	4	3	2	3	2	1	2	4	2	2	3	3	3	3	4	2	2	4	2	2
HeH3_cell158	2	3	3	2	3	3	3	3	3	2	3	3	3	4	3	2	3	2	1	2	4	2	2	3	3	3	3	4	2	2	4	2	2
HeH3_cell159	2	3	3	2	3	3	3	3	3	2	3	3	3	4	3	2	3	2	1	2	4	2	2	3	3	3	3	4	2	2	4	2	2
HeH3_cell160	2	3	3	2	3	3	3	3	3	2	3	3	3	4	3	2	3	2	1	2	4	2	2	3	3	3	3	4	2	2	4	2	2
HeH3_cell161	2	3	3	2	3	3	3	3	3	2	3	3	3	4	3	2	3	2	1	2	4	2	2	3	3	3	3	4	2	2	4	2	2
HeH3_cell162	2	3	3	2	3	3	3	3	3	2	3	3	3	4	3	2	3	2	1	2	4	2	2	3	3	3	3	4	2	2	4	2	2
HeH3_cell163	2	3	3	2	3	3	3	3	3	2	3	3	3	4	3	2	3	2	1	2	4	2	2	3	3	3	3	4	2	2	4	2	2
HeH3_cell164	2	3	3	2	3	3	3	3	3	2	3	3	3	4	3	3	3	2	1	2	4	2	2	4	4	3	3	4	2	2	4	2	2
HeH3_cell165	2	3	3	2	3	3	3	3	3	2	3	3	3	4	3	2	3	2	1	2	4	2	2	3	3	3	3	4	2	2	4	2	2
HeH3_cell166	2	3	3	2	3	3	3	3	3	2	3	3	3	4	3	3	3	2	1	2	4	2	2	4	4	3	3	4	2	2	4	2	2
HeH3_cell167	2	3	3	2	3	3	3	3	3	2	3	3	3	4	3	2	3	2	1	2	4	2	2	3	3	3	3	4	2	2	4	2	2
HeH3_cell168	2	3	3	2	3	3	3	3	3	2	3	3	3	4	3	3	3	2	1	2	4	2	2	4	4	3	3	4	2	2	4	2	2
HeH3_cell169	2	3	3	2	3	3	3	3	3	2	3	3	3	4	3	2	3	2	1	2	4	2	2	3	3	3	3	4	2	2	4	2	2
HeH3_cell170	2	3	3	2	3	3	3	3	3	2	3	3	3	4	3	3	3	2	1	2	4	2	2	4	4	3	3	4	2	2	4	2	2
HeH3_cell171	2	3	3	2	3	3	3	3	3	2	3	3	3	4	3	3	3	2	1	2	4	2	2	4	4	3	3	4	2	2	4	2	2
HeH3_cell172	2	3	3	2	3	3	3	3	3	2	3	3	3	4	3	2	3	2	1	2	4	2	2	3	3	3	3	4	2	2	4	2	2
HeH3_cell173	2	3	3	2	3	3	3	3	3	2	3	3	3	4	3	2	3	2	1	2	4	2	2	3	3	3	3	4	2	2	4	2	2
HeH3_cell174	2	3	3	2	3	3	3	3	3	2	3	3	3	4	3	3	3	2	1	2	4	2	2	4	4	3	3	4	2	2	4	2	2
HeH3_cell175	2	3	3	2	3	3	3	3	3	2	3	3	3	4	3	3	3	2	1	2	4	2	2	4	4	3	3	4	2	2	4	2	2
HeH3_cell176	2	3	3	2	3	3	3	3	3	2	3	2	2	4	3	2	3	2	1	2	4	2	2	3	3	3	3	4	2	2	4	2	2
HeH3_cell177	2	3	3	2	3	3	3	3	3	2	3	3	3	4	3	2	3	2	1	2	4	2	2	3	3	3	3	4	2	2	4	2	2
HeH3_cell178	2	3	3	2	3	3	3	3	3	2	3	3	3	4	3	2	3	2	1	2	4	2	2	3	3	3	3	4	2	2	4	2	2
HeH3_cell179	2	3	3	2	3	3	3	3	3	2	3	3	3	4	3	2	3	2	1	2	4	2	2	3	3	3	3	4	2	2	4	2	2
HeH3_cell180	2	3	3	2	3	3	3	3	3	2	3	3	3	4	3	2	3	2	1	2	4	2	2	3	3	3	3	4	2	2	4	2	2
HeH3_cell181	2	3	3	2	3	3	3	3	3	2	3	3	3	4	3	3	3	2	1	2	4	2	2	4	4	3	3	4	2	2	4	2	2
HeH3_cell182	2	3	3	2	3	3	3	3	3	2	3	3	3	4	3	2	3	2	1	2	4	2	2	3	3	3	3	4	2	2	4	2	2
HeH3_cell183	2	3	3	2	3	3	3	3	3	2	3	3	3	4	3	2	3	2	1	2	4	2	2	3	3	3	3	4	2	2	4	2	2
HeH3_cell184	2	3	3	2	3	3	3	3	3	2	3	3	3	4	3	2	3	2	1	2	4	2	2	3	3	3	3	4	2	2	4	2	2
HeH3_cell185	2	3	3	2	3	3	3	3	3	2	3	3	3	4	3	3	3	2	1	2	4	2	2	4	4	3	3	4	2	2	4	2	2
HeH3_cell186	2	3	3	2	3	3	3	3	3	2	3	2	2	4	3	2	3	2	1	2	4	2	2	3	3	3	3	4	2	2	4	2	2
HeH3_cell187	2	3	3	2	3	3	3	3	3	2	3	3	3	4	3	3	3	2	1	2	4	2	2	4	4	3	3	4	2	2	4	2	2
HeH3_cell188	2	3	3	2	3	3	3	3	3	2	3	3	3	4	3	2	3	2	1	2	4	2	2	3	3	3	3	4	2	2	4	2	2
HeH3_cell189	2	3	3	2	3	3	3	3	3	2	3	3	3	4	3	3	3	2	1	2	4	2	2	4	4	3	3	4	2	2	4	2	2
HeH3_cell190	2	3	3	2	3	3	3	3	3	2	3	3	3	4	3	3	3	2	1	2	4	2	2	4	4	3	3	4	2	2	4	2	2
HeH3_cell191	2	3	3	2	3	3	3	3	3	2	3	2	2	4	3	2	3	2	1	2	4	2	2	3	3	3	3	4	2	2	4	2	2
HeH3_cell192	2	3	3	2	3	3	3	3	3	2	3	3	3	4	3	2	3	2	1	2	4	2	2	3	3	3	3	4	2	2	4	2	2
HeH3_cell193	2	3	3	2	3	3	3	3	3	2	3	3	3	4	3	2	3	2	1	2	4	2	2	3	3	3	3	4	2	2	4	2	2
HeH3_cell194	2	3	3	2	3	3	3	3	3	2	3	3	3	4	3	2	3	2	1	2	4	2	2	3	3	3	3	4	2	2	4	2	2
HeH3_cell195	2	3	3	2	3	3	3	3	3	2	3	3	3	4	3	3	3	2	1	2	4	2	2	4	4	3	3	4	2	2	4	2	2
HeH3_cell196	2	3	3	2	3	3	3	3	3	2	3	3	3	4	3	2	3	2	1	2	4	2	2	3	3	3	3	4	2	2	4	2	2
HeH3_cell197	2	3	3	2	3	3	3	3	3	2	3	3	3	4	3	2	3	2	1	2	4	2	2	3	3	3	3	4	2	2	4	2	2
HeH3_cell198	2	3	3	2	3	3	3	3	3	2	3	3	3	4	3	2	3	2	1	2	4	2	2	3	3	3	3	4	2	2	4	2	2
HeH3_cell199	2	3	3	2	3	3	3	3	3	2	3	3	3	4	3	3	3	2	1	2	4	2	2	4	4	3	3	4	2	2	4	2	2
HeH3_cell200	2	3	3	2	3	3	3	3	3	2	3	3	3	4	3	2	3	2	1	2	4	2	2	3	3	3	3	4	2	2	4	2	2
HeH3_cell201	2	3	3	2	3	3	3	3	3	2	3	3	3	4	3	2	3	2	1	2	4	2	2	3	3	3	3	4	2	2	4	2	2
HeH3_cell202	2	3	3	2	3	3	3	3	3	2	3	3	3	4	3	2	3	2	1	2	4	2	2	3	3	3	3	4	2	2	4	2	2
HeH3_cell203	2	3	3	2	3	3	3	3	3	2	3	3	3	4	3	3	3	2	1	2	4	2	2	4	4	3	3	4	2	2	4	2	2
HeH3_cell204	2	3	3	2	3	3	3	3	3	2	3	3	3	4	3	2	3	2	1	2	4	2	2	3	3	3	3	4	2	2	4	2	2
HeH3_cell205	2	3	3	2	3	3	3	3	3	2	3	3	3	4	3	2	3	2	1	2	4	2	2	3	3	3	3	4	2	2	4	2	2
HeH3_cell206	2	3	3	2	3	3	3	3	3	2	3	3	3	4	3	2	3	2	1	2	4	2	2	3	3	3	3	4	2	2	4	2	2
HeH3_cell207	2	3	3	2	3	3	3	3	3	2	3	3	3	4	3	2	3	2	1	2	4	2	2	3	3	3	3	4	2	2	4	2	2
HeH3_cell208	2	3	3	2	3	3	3	3	3	2	3	3	3	4	3	2	3	2	1	2	4	2	2	3	3	3	3	4	2	2	4	2	2
HeH3_cell209	2	3	3	2	3	3	3	3	3	2	3	3	3	4	3	3	3	2	1	2	4	2	2	4	4	3	3	4	2	2	4	2	2
HeH3_cell210	2	3	3	2	3	3	3	3	3	2	3	3	3	4	3	3	3	2	1	2	4	2	2	4	4	3	3	4	2	2	4	2	2
HeH3_cell211	2	3	3	2	3	3	3	3	3	2	3	3	3	4	3	2	3	2	1	2	4	2	2	3	3	3	3	4	2	2	4	2	2
HeH3_cell212	2	3	3	2	3	3	3	3	3	2	3	3	3	4	3	2	3	2	1	2	4	2	2	3	3	3	3	4	2	2	4	2	2
HeH3_cell213	2	3	3	2	3	3	3	3	3	2	3	3	3	4	3	2	3	2	1	2	4	2	2	3	3	3	3	4	2	2	4	2	2
HeH3_cell214	2	3	3	2	3	3	3	3	3	2	3	3	3	4	3	3	3	2	1	2	4	2	2	4	4	3	3	4	2	2	4	2	2
HeH3_cell215	2	3	3	2	3	3	3	3	3	2	3	3	3	4	3	2	3	2	1	2	4	2	2	3	3	3	3	4	2	2	4	2	2
HeH3_cell216	2	3	3	2	3	3	3	3	3	2	3	3	3	4	3	2	3	2	1	2	4	2	2	3	3	3	3	4	2	2	4	2	2
HeH3_cell217	2	3	3	2	3	3	3	3	3	2	3	3	3	4	3	2	3	2	1	2	4	2	2	3	3	2	3	4	2	2	4	2	2
HeH3_cell218	2	3	3	2	3	3	3	3	3	2	3	3	3	4	3	3	3	2	1	2	4	2	2	4	4	3	3	4	2	2	4	2	2
HeH3_cell219	2	3	3	2	3	3	3	3	3	2	3	2	2	4	3	2	3	2	1	2	4	2	2	3	3	3	3	4	2	2	4	2	2
HeH3_cell220	2	3	3	2	3	3	3	3	3	2	3	3	3	4	3	3	3	2	1	2	4	2	2	4	4	3	3	4	2	2	4	2	2
HeH3_cell221	2	3	3	2	3	3	3	3	3	2	3	3	3	4	3	3	3	2	1	2	4	2	2	4	4	3	3	4	2	2	4	2	2
HeH3_cell222	2	3	3	2	3	3	3	3	3	2	3	3	3	4	3	3	3	2	1	2	4	2	2	4	4	3	3	4	2	2	4	2	2
HeH3_cell223	2	3	3	2	3	3	3	3	3	2	3	3	3	4	3	2	3	2	1	2	4	2	2	3	3	3	3	4	2	2	4	2	2
HeH3_cell224	2	3	3	2	3	3	3	3	3	2	3	3	3	4	3	2	3	2	1	2	4	2	2	3	3	3	3	4	2	2	4	2	2
HeH3_cell225	2	3	3	2	3	3	3	3	3	2	3	3	3	4	3	2	3	2	1	2	4	2	2	3	3	3	3	4	2	2	4	2	2
HeH3_cell226	2	3	3	2	3	3	3	3	3	2	3	3	3	4	3	2	3	2	1	2	4	2	2	3	3	3	3	4	2	2	4	2	2
HeH3_cell227	2	3	3	2	3	3	3	3	3	2	3	3	3	4	3	2	3	2	1	2	4	2	2	3	3	3	3	4	2	2	4	2	2
HeH3_cell228	2	3	3	2	3	3	3	3	3	2	3	3	3	4	3	3	3	2	1	2	4	2	2	4	4	3	3	4	2	2	4	2	2
HeH3_cell229	2	3	3	2	3	3	3	3	3	2	3	3	3	4	3	2	3	2	1	2	4	2	2	3	3	3	3	4	2	2	4	2	2
HeH3_cell230	2	3	3	2	3	3	3	3	3	2	3	3	3	4	3	2	3	2	1	2	4	2	2	3	3	3	3	4	2	2	4	2	2
HeH3_cell231	2	3	3	2	3	3	3	3	3	2	3	3	3	4	3	3	3	2	1	2	4	2	2	4	4	3	3	4	2	2	4	2	2
HeH3_cell232	2	3	3	2	3	3	3	3	3	2	3	3	3	4	3	2	3	2	1	2	4	2	2	3	3	3	3	4	2	2	4	2	2
HeH3_cell233	2	3	3	2	3	3	3	3	3	2	3	3	3	4	3	3	3	2	1	2	4	2	2	4	4	3	3	4	2	2	4	2	2
HeH3_cell234	2	3	3	2	3	3	3	3	3	2	3	3	3	4	3	3	3	2	1	2	4	2	2	4	4	3	3	4	2	2	4	2	2
HeH3_cell235	2	3	3	2	3	3	3	3	3	2	3	3	3	4	3	2	3	2	1	2	4	2	2	3	3	3	3	4	2	2	4	2	2
HeH3_cell236	2	3	3	2	3	3	3	3	3	2	3	3	3	4	3	2	3	2	1	2	4	2	2	3	3	3	3	4	2	2	4	2	2
HeH3_cell237	2	3	3	2	3	3	3	3	3	2	3	3	3	4	3	2	3	2	1	2	4	2	2	3	3	3	3	4	2	2	4	2	2
HeH3_cell238	2	3	3	2	3	3	3	3	3	2	3	3	3	4	3	2	3	2	1	2	4	2	2	3	3	3	3	4	2	2	4	2	2
HeH3_cell239	2	3	3	2	3	3	3	3	3	2	3	3	3	4	3	2	3	2	1	2	4	2	2	3	3	3	3	4	2	2	4	2	2
HeH3_cell240	2	3	3	2	3	3	3	3	3	2	3	3	3	4	3	2	3	2	1	2	4	2	2	3	3	3	3	4	2	2	4	2	2
HeH3_cell241	2	3	3	2	3	3	3	3	3	2	3	3	3	4	3	2	3	2	1	2	4	2	2	3	3	3	3	4	2	2	4	2	2
HeH3_cell242	2	3	3	2	3	3	3	3	3	2	3	3	3	4	3	3	3	2	1	2	4	2	2	4	4	3	3	4	2	2	4	2	2
HeH3_cell243	2	3	3	2	3	3	3	3	3	2	3	3	3	4	3	3	3	2	1	2	4	2	2	4	4	3	3	4	2	2	4	2	2
HeH3_cell244	2	3	3	2	3	3	3	3	3	2	3	3	3	4	3	3	3	2	1	2	4	2	2	4	4	3	3	4	2	2	4	2	2
HeH3_cell245	2	3	3	2	3	3	3	3	3	2	3	3	3	4	3	2	3	2	1	2	4	2	2	3	3	3	3	4	2	2	4	2	2
HeH3_cell246	2	3	3	2	3	3	3	3	3	2	3	2	2	4	3	2	3	2	1	2	4	2	2	3	3	3	3	4	2	2	4	2	2
HeH3_cell247	2	3	3	2	3	3	3	3	3	2	3	3	3	4	3	3	3	2	1	2	4	2	2	4	4	3	3	4	2	2	4	2	2
HeH3_cell248	2	3	3	2	3	3	3	3	3	2	3	3	3	4	3	2	3	2	1	2	4	2	2	3	3	3	3	4	2	2	4	2	2
HeH3_cell249	2	3	3	2	3	3	3	3	3	2	3	3	3	4	3	2	3	2	1	2	4	2	2	3	3	3	3	4	2	2	4	2	2
HeH3_cell250	2	3	3	2	3	3	3	3	3	2	3	3	3	4	3	2	3	2	1	2	4	2	2	3	3	3	3	4	2	2	4	2	2
HeH3_cell251	2	3	3	2	3	3	3	3	3	2	3	3	3	4	3	3	3	2	1	2	4	2	2	4	4	3	3	4	2	2	4	2	2
HeH3_cell252	2	3	3	2	3	3	3	3	3	2	3	3	3	4	3	2	3	2	1	2	4	2	2	3	3	3	3	4	2	2	4	2	2
HeH3_cell253	2	3	3	2	3	3	3	3	3	2	3	3	3	4	3	2	3	2	1	2	4	2	2	3	3	3	3	4	2	2	4	2	2
HeH3_cell254	2	3	3	2	3	3	3	3	3	2	3	3	3	4	3	2	3	2	1	2	4	2	2	3	3	3	3	4	2	2	4	2	2
HeH3_cell255	2	3	3	2	3	3	3	3	3	2	3	3	3	4	3	3	3	2	1	2	4	2	2	4	4	3	3	4	2	2	4	2	2
HeH3_cell256	2	3	3	2	3	3	3	3	3	2	3	3	3	4	3	3	3	2	1	2	4	2	2	4	4	3	3	4	2	2	4	2	2
HeH3_cell257	2	3	3	2	3	3	3	3	3	2	3	3	3	4	3	2	3	2	1	2	4	2	2	3	3	3	3	4	2	2	4	2	2
HeH3_cell258	2	3	3	2	3	3	3	3	3	2	3	3	3	4	3	2	3	2	1	2	4	2	2	3	3	3	3	4	2	2	4	2	2
HeH3_cell259	2	3	3	2	3	3	3	3	3	2	3	3	3	4	3	3	3	2	1	2	4	2	2	4	4	3	3	4	2	2	4	2	2
HeH3_cell260	2	3	3	2	3	3	3	3	3	2	3	3	3	4	3	2	3	2	1	2	4	2	2	3	3	3	3	4	2	2	4	2	2
HeH3_cell261	2	3	3	2	3	3	3	3	3	2	3	3	3	4	3	2	3	2	1	2	4	2	2	3	3	3	3	4	2	2	4	2	2
HeH3_cell262	2	3	3	2	3	3	3	3	3	2	3	3	3	4	3	2	3	2	1	2	4	2	2	3	3	3	3	4	2	2	4	2	2
HeH3_cell263	2	3	3	2	3	3	3	3	3	2	3	3	3	4	3	2	3	2	1	2	4	2	2	3	3	3	3	4	2	2	4	2	2
HeH3_cell264	2	3	3	2	3	3	3	3	3	2	3	3	3	4	3	2	3	2	1	2	4	2	2	3	3	3	3	4	2	2	4	2	2
HeH3_cell265	2	3	3	2	3	3	3	3	3	2	3	3	3	4	3	2	3	2	1	2	4	2	2	3	3	3	3	4	2	2	4	2	2
HeH3_cell266	2	3	3	2	3	3	3	3	3	2	3	3	3	4	3	2	3	2	1	2	4	2	2	3	3	3	3	4	2	2	4	2	2
seg	seg1	seg2	seg3	seg4	seg5	seg6	seg7	seg8	seg9	seg10	seg11	seg12	seg13	seg14	seg15	seg16	seg17	seg18	seg19	seg20	seg21	seg22	seg23	seg24	seg25	seg26	seg27	seg28	seg29	seg30
diploid_cell	2	2	2	2	2	2	2	2	2	2	2	2	2	2	2	2	2	2	2	2	2	2	2	2	2	2	2	2	2	2
HeH4_cell1	2	2	2	2	2	2	3	2	2	2	2	3	2	2	3	2	2	2	4	2	2	2	3	3	3	2	2	3	2	4
HeH4_cell2	2	2	2	2	2	2	3	2	2	3	2	3	2	2	3	2	2	2	4	4	2	2	3	3	3	2	2	4	2	5
HeH4_cell3	2	2	2	2	2	2	3	2	2	2	2	3	2	2	3	2	2	2	4	2	2	2	3	3	3	2	2	3	2	4
HeH4_cell4	2	2	2	2	2	2	3	2	2	2	2	3	2	2	3	2	2	2	4	2	2	2	3	3	3	2	2	3	2	4
HeH4_cell5	2	2	2	2	2	2	3	2	2	3	2	3	2	2	3	2	2	2	4	4	2	2	3	3	3	2	2	4	2	5
HeH4_cell6	2	2	2	2	2	2	3	2	2	2	2	3	2	2	3	2	2	2	4	2	2	2	3	3	3	2	2	3	2	4
HeH4_cell7	2	2	2	2	2	2	3	2	2	2	2	3	2	2	3	2	2	2	4	2	2	2	3	3	3	2	2	3	2	4
HeH4_cell8	2	2	2	2	2	2	3	2	2	2	2	3	2	2	3	2	2	2	4	3	2	2	3	3	3	2	2	3	2	5
HeH4_cell9	2	2	2	2	2	2	3	2	2	2	2	3	2	2	3	2	2	2	4	2	2	2	3	3	3	2	2	3	2	4
HeH4_cell10	2	2	2	2	2	2	3	2	2	2	2	3	2	2	3	2	2	2	4	2	2	2	3	3	3	2	2	3	2	4
HeH4_cell11	2	2	2	2	2	2	3	2	2	2	2	3	2	2	3	2	2	2	4	2	2	2	3	3	3	2	2	3	2	4
HeH4_cell12	2	2	2	2	2	2	3	2	2	2	2	3	2	2	3	2	2	2	4	2	2	2	3	3	3	2	2	3	2	4
HeH4_cell13	2	2	2	2	2	2	3	2	2	3	2	3	2	2	3	2	2	2	4	4	2	2	3	3	3	2	2	4	2	5
HeH4_cell14	2	2	2	2	2	2	3	2	2	3	2	3	2	2	3	2	2	2	4	4	2	2	3	3	3	2	2	4	2	5
HeH4_cell15	2	2	2	2	2	2	3	2	2	3	2	3	2	2	3	2	2	2	4	4	2	2	3	3	3	2	2	4	2	5
HeH4_cell16	2	2	2	2	2	2	3	2	2	3	2	3	2	2	3	2	2	2	4	4	2	2	3	3	3	2	2	4	2	5
HeH4_cell17	2	2	2	2	2	2	3	2	2	2	2	3	2	2	3	2	2	2	4	2	2	2	3	3	3	2	2	3	2	4
HeH4_cell18	2	2	2	2	2	2	3	2	2	3	2	3	2	2	3	2	2	2	4	4	2	2	3	3	3	2	2	4	2	5
HeH4_cell19	2	2	2	2	2	2	3	2	2	2	2	3	2	2	3	2	2	2	4	2	2	2	3	3	3	2	2	3	2	4
HeH4_cell20	2	2	2	2	2	2	3	2	2	2	2	3	2	2	3	2	2	2	4	3	2	2	3	3	3	2	2	3	2	4
HeH4_cell21	2	2	2	2	2	2	3	2	2	2	2	3	2	2	3	2	2	2	4	3	2	2	3	3	3	2	2	3	2	4
HeH4_cell22	2	2	2	2	2	2	3	2	2	3	2	3	2	2	3	2	2	2	4	4	2	2	3	3	3	2	2	4	2	5
HeH4_cell23	2	2	2	2	2	2	3	2	2	3	2	3	2	2	3	2	2	2	4	4	2	2	3	3	3	2	2	4	2	5
HeH4_cell24	2	2	2	2	2	2	3	2	2	2	2	3	2	2	3	2	2	2	4	2	2	2	3	3	3	2	2	3	2	4
HeH4_cell25	2	2	2	2	2	2	3	2	2	2	2	3	2	2	3	2	2	2	4	2	2	2	3	3	3	2	2	3	2	4
HeH4_cell26	2	2	2	2	2	2	3	2	2	3	2	3	2	2	3	2	2	2	4	4	2	2	3	3	3	2	2	4	2	5
HeH4_cell27	2	2	2	2	2	2	3	2	2	2	2	3	2	2	3	2	2	2	4	2	2	2	3	3	3	2	2	3	2	4
HeH4_cell28	2	2	2	2	2	2	3	2	2	2	2	3	2	2	3	2	2	2	4	2	2	2	3	3	3	2	2	3	2	4
HeH4_cell29	2	2	2	2	2	2	3	2	2	2	2	3	2	2	3	2	2	2	4	2	2	2	3	3	3	2	2	3	2	4
HeH4_cell30	2	2	2	2	2	2	3	2	2	3	2	3	2	2	3	2	2	2	4	4	2	2	3	3	3	2	2	4	2	5
HeH4_cell31	2	2	2	2	2	2	3	2	2	2	2	3	2	2	3	2	2	2	4	3	2	2	3	3	3	2	2	3	2	4
HeH4_cell32	2	2	2	2	2	2	3	2	2	2	2	3	2	2	3	2	2	2	4	2	2	2	3	3	3	2	2	3	2	4
HeH4_cell33	2	2	2	2	2	2	3	2	2	3	2	3	2	2	3	2	2	2	4	4	2	2	3	3	3	2	2	4	2	5
HeH4_cell34	2	2	2	2	2	2	3	2	2	3	2	3	2	2	3	2	2	2	4	4	2	2	3	3	3	2	2	4	2	5
HeH4_cell35	2	2	2	2	2	2	3	2	2	3	2	3	2	2	3	2	2	2	4	4	2	2	3	3	3	2	2	4	2	5
HeH4_cell36	2	2	2	2	2	2	3	2	2	2	2	3	2	2	3	2	2	2	4	2	2	2	3	3	3	2	2	3	2	4
HeH4_cell37	2	2	2	2	2	2	3	2	2	2	2	3	2	2	3	2	2	2	4	2	2	2	3	3	3	2	2	3	2	4
HeH4_cell38	2	2	2	2	2	2	3	2	2	3	2	3	2	2	3	2	2	2	4	4	2	2	3	3	3	2	2	4	2	5
HeH4_cell39	2	2	2	2	2	2	3	2	2	2	2	3	2	2	3	2	2	2	4	2	2	2	3	3	3	2	2	3	2	4
HeH4_cell40	2	2	2	2	2	2	3	2	2	2	2	3	2	2	3	2	2	2	4	2	2	2	3	3	3	2	2	3	2	4
HeH4_cell41	2	2	2	2	2	2	3	2	2	3	2	3	2	2	3	2	2	2	4	4	2	2	3	3	3	2	2	4	2	5
HeH4_cell42	2	2	2	2	2	2	3	2	2	2	2	3	2	2	3	2	2	2	4	3	2	2	3	3	3	2	2	3	2	4
HeH4_cell43	2	2	2	2	2	2	3	2	2	3	2	3	2	2	3	2	2	2	4	4	2	2	3	3	3	2	2	4	2	5
HeH4_cell44	2	2	2	2	2	2	3	2	2	3	2	3	2	2	3	2	2	2	4	4	2	2	3	3	3	2	2	4	2	5
HeH4_cell45	2	2	2	2	2	2	3	2	2	2	2	3	2	2	3	2	2	2	4	2	2	2	3	3	3	2	2	3	2	4
HeH4_cell46	2	2	2	2	2	2	3	2	2	2	2	3	2	2	3	2	2	2	4	2	2	2	3	3	3	2	2	3	2	4
HeH4_cell47	2	2	2	2	2	2	3	2	2	3	2	3	2	2	3	2	2	2	4	4	2	2	3	3	3	2	2	4	2	5
HeH4_cell48	2	2	2	2	2	2	3	2	2	3	2	3	2	2	3	2	2	2	4	4	2	2	3	3	3	2	2	4	2	5
HeH4_cell49	2	2	2	2	2	2	3	2	2	2	2	3	2	2	3	2	2	2	4	2	2	2	3	3	3	2	2	3	2	4
HeH4_cell50	2	2	2	2	2	2	3	2	2	3	2	3	2	2	3	2	2	2	4	4	2	2	3	3	3	2	2	4	2	5
HeH4_cell51	2	2	2	2	2	2	3	2	2	3	2	3	2	2	3	2	2	2	4	4	2	2	3	3	3	2	2	4	2	5
HeH4_cell52	2	2	2	2	2	2	3	2	2	2	2	3	2	2	3	2	2	2	4	2	2	2	3	3	3	2	2	3	2	4
HeH4_cell53	2	2	2	2	2	2	3	2	2	3	2	3	2	2	3	2	2	2	4	4	2	2	3	3	3	2	2	4	2	5
HeH4_cell54	2	2	2	2	2	2	3	2	2	2	2	3	2	2	3	2	2	2	4	2	2	2	3	3	3	2	2	3	2	4
HeH4_cell55	2	2	2	2	2	2	3	2	2	2	2	3	2	2	3	2	2	2	4	2	2	2	3	3	3	2	2	3	2	4
HeH4_cell56	2	2	2	2	2	2	3	2	2	3	2	3	2	2	3	2	2	2	4	4	2	2	3	3	3	2	2	4	2	5
HeH4_cell57	2	2	2	2	2	2	3	2	2	3	2	3	2	2	3	2	2	2	4	4	2	2	3	3	3	2	2	4	2	5
HeH4_cell58	2	2	2	2	2	2	3	2	2	2	2	3	2	2	3	2	2	2	4	2	2	2	3	3	3	2	2	3	2	4
HeH4_cell59	2	2	2	2	2	2	3	2	2	2	2	3	2	2	3	2	2	2	4	2	2	2	3	3	3	2	2	3	2	4
HeH4_cell60	2	2	2	2	2	2	3	2	2	3	2	3	2	2	3	2	2	2	4	4	2	2	3	3	3	2	2	4	2	5
HeH4_cell61	2	2	2	2	2	2	3	2	2	3	2	3	2	2	3	2	2	2	4	4	2	2	3	3	3	2	2	4	2	5
HeH4_cell62	2	2	2	2	2	2	3	2	2	2	2	3	2	2	3	2	2	2	4	2	2	2	3	3	3	2	2	3	2	4
HeH4_cell63	2	2	2	2	2	2	3	2	2	3	2	3	2	2	3	2	2	2	4	4	2	2	3	3	3	2	2	4	2	5
HeH4_cell64	2	2	2	2	2	2	3	2	2	3	2	3	2	2	3	2	2	2	4	4	2	2	3	3	3	2	2	4	2	5
HeH4_cell65	2	2	2	2	2	2	3	2	2	3	2	3	2	2	3	2	2	2	4	4	2	2	3	3	3	2	2	4	2	5
HeH4_cell66	2	2	2	2	2	2	3	2	2	3	2	3	2	2	3	2	2	2	4	4	2	2	3	3	3	2	2	4	2	5
HeH4_cell67	2	2	2	2	2	2	3	2	2	2	2	3	2	2	3	2	2	2	4	2	2	2	3	3	3	2	2	3	2	4
HeH4_cell68	2	2	2	2	2	2	3	2	2	3	2	3	2	2	3	2	2	2	4	4	2	2	3	3	3	2	2	4	2	5
HeH4_cell69	2	2	2	2	2	2	3	2	2	3	2	3	2	2	3	2	2	2	4	4	2	2	3	3	3	2	2	4	2	5
HeH4_cell70	2	2	2	2	2	2	3	2	2	2	2	3	2	2	3	2	2	2	4	2	2	2	3	3	3	2	2	3	2	4
HeH4_cell71	2	2	2	2	2	2	3	2	2	2	2	3	2	2	3	2	2	2	4	3	2	2	3	3	3	2	2	3	2	4
HeH4_cell72	2	2	2	2	2	2	3	2	2	2	2	3	2	2	3	2	2	2	4	2	2	2	3	3	3	2	2	3	2	4
HeH4_cell73	2	2	2	2	2	2	3	2	2	2	2	3	2	2	3	2	2	2	4	2	2	2	3	3	3	2	2	3	2	4
HeH4_cell74	2	2	2	2	2	2	3	2	2	3	2	3	2	2	3	2	2	2	4	4	2	2	3	3	3	2	2	4	2	5
HeH4_cell75	2	2	2	2	2	2	3	2	2	3	2	3	2	2	3	2	2	2	4	4	2	2	3	3	3	2	2	4	2	5
HeH4_cell76	2	2	2	2	2	2	3	2	2	2	2	3	2	2	3	2	2	2	4	2	2	2	3	3	3	2	2	3	2	4
HeH4_cell77	2	2	2	2	2	2	3	2	2	3	2	3	2	2	3	2	2	2	4	4	2	2	3	3	3	2	2	4	2	5
HeH4_cell78	2	2	2	2	2	2	3	2	2	2	2	3	2	2	3	2	2	2	4	3	2	2	3	3	3	2	2	3	2	4
HeH4_cell79	2	2	2	2	2	2	3	2	2	2	2	3	2	2	3	2	2	2	4	2	2	2	3	3	3	2	2	3	2	4
HeH4_cell80	2	2	2	2	2	2	3	2	2	3	2	3	2	2	3	2	2	2	4	4	2	2	3	3	3	2	2	4	2	5
HeH4_cell81	2	2	2	2	2	2	3	2	2	2	2	3	2	2	3	2	2	2	4	3	2	2	3	3	3	2	2	3	2	4
HeH4_cell82	2	2	2	2	2	2	3	2	2	3	2	3	2	2	3	2	2	2	4	4	2	2	3	3	3	2	2	4	2	5
HeH4_cell83	2	2	2	2	2	2	3	2	2	3	2	3	2	2	3	2	2	2	4	4	2	2	3	3	3	2	2	4	2	5
HeH4_cell84	2	2	2	2	2	2	3	2	2	3	2	3	2	2	3	2	2	2	4	4	2	2	3	3	3	2	2	4	2	5
HeH4_cell85	2	2	2	2	2	2	3	2	2	2	2	3	2	2	3	2	2	2	4	2	2	2	3	3	3	2	2	3	2	4
HeH4_cell86	2	2	2	2	2	2	3	2	2	3	2	3	2	2	3	2	2	2	4	4	2	2	3	3	3	2	2	4	2	5
HeH4_cell87	2	2	2	2	2	2	3	2	2	2	2	3	2	2	3	2	2	2	4	2	2	2	3	3	3	2	2	3	2	4
HeH4_cell88	2	2	2	2	2	2	3	2	2	2	2	3	2	2	3	2	2	2	4	2	2	2	3	3	3	2	2	3	2	4
HeH4_cell89	2	2	2	2	2	2	3	2	2	3	2	3	2	2	3	2	2	2	4	4	2	2	3	3	3	2	2	4	2	5
HeH4_cell90	2	2	2	2	2	2	3	2	2	3	2	3	2	2	3	2	2	2	4	4	2	2	3	3	3	2	2	4	2	5
HeH4_cell91	2	2	2	2	2	2	3	2	2	3	2	3	2	2	3	2	2	2	4	4	2	2	3	3	3	2	2	4	2	5
HeH4_cell92	2	2	2	2	2	2	3	2	2	2	2	3	2	2	3	2	2	2	4	2	2	2	3	3	3	2	2	3	2	4
HeH4_cell93	2	2	2	2	2	2	3	2	2	3	2	3	2	2	3	2	2	2	4	4	2	2	3	3	3	2	2	4	2	5
HeH4_cell94	2	2	2	2	2	2	3	2	2	2	2	3	2	2	3	2	2	2	4	3	2	2	3	3	3	2	2	3	2	4
HeH4_cell95	2	2	2	2	2	2	3	2	2	3	2	3	2	2	3	2	2	2	4	4	2	2	3	3	3	2	2	4	2	5
HeH4_cell96	2	2	2	2	2	2	3	2	2	3	2	3	2	2	3	2	2	2	4	4	2	2	3	3	3	2	2	4	2	5
HeH4_cell97	2	2	2	2	2	2	3	2	2	2	2	3	2	2	3	2	2	2	4	3	2	2	3	3	3	2	2	3	2	4
HeH4_cell98	2	2	2	2	2	2	3	2	2	3	2	3	2	2	3	2	2	2	4	4	2	2	3	3	3	2	2	4	2	5
HeH4_cell99	2	2	2	2	2	2	3	2	2	2	2	3	2	2	3	2	2	2	4	2	2	2	3	3	3	2	2	3	2	4
HeH4_cell100	2	2	2	2	2	2	3	2	2	2	2	3	2	2	3	2	2	2	4	2	2	2	3	3	3	2	2	3	2	4
HeH4_cell101	2	2	2	2	2	2	3	2	2	2	2	3	2	2	3	2	2	2	4	2	2	2	3	3	3	2	2	3	2	4
HeH4_cell102	2	2	2	2	2	2	3	2	2	3	2	3	2	2	3	2	2	2	4	4	2	2	3	3	3	2	2	4	2	5
HeH4_cell103	2	2	2	2	2	2	3	2	2	3	2	3	2	2	3	2	2	2	4	4	2	2	3	3	3	2	2	4	2	5
HeH4_cell104	2	2	2	2	2	2	3	2	2	3	2	3	2	2	3	2	2	2	4	4	2	2	3	3	3	2	2	4	2	5
HeH4_cell105	2	2	2	2	2	2	3	2	2	2	2	3	2	2	3	2	2	2	4	2	2	2	3	3	3	2	2	3	2	4
HeH4_cell106	2	2	2	2	2	2	3	2	2	2	2	3	2	2	3	2	2	2	4	2	2	2	3	3	3	2	2	3	2	4
HeH4_cell107	2	2	2	2	2	2	3	2	2	2	2	3	2	2	3	2	2	2	4	2	2	2	3	3	3	2	2	3	2	4
HeH4_cell108	2	2	2	2	2	2	3	2	2	3	2	3	2	2	3	2	2	2	4	4	2	2	3	3	3	2	2	4	2	5
HeH4_cell109	2	2	2	2	2	2	3	2	2	2	2	3	2	2	3	2	2	2	4	2	2	2	3	3	3	2	2	3	2	4
HeH4_cell110	2	2	2	2	2	2	3	2	2	2	2	3	2	2	3	2	2	2	4	2	2	2	3	3	3	2	2	3	2	4
HeH4_cell111	2	2	2	2	2	2	3	2	2	2	2	3	2	2	3	2	2	2	4	2	2	2	3	3	3	2	2	3	2	4
HeH4_cell112	2	2	2	2	2	2	3	2	2	2	2	3	2	2	3	2	2	2	4	2	2	2	3	3	3	2	2	3	2	4
HeH4_cell113	2	2	2	2	2	2	3	2	2	3	2	3	2	2	3	2	2	2	4	4	2	2	3	3	3	2	2	4	2	5
HeH4_cell114	2	2	2	2	2	2	3	2	2	3	2	3	2	2	3	2	2	2	4	4	2	2	3	3	3	2	2	4	2	5
HeH4_cell115	2	2	2	2	2	2	3	2	2	2	2	3	2	2	3	2	2	2	4	2	2	2	3	3	3	2	2	3	2	4
HeH4_cell116	2	2	2	2	2	2	3	2	2	3	2	3	2	2	3	2	2	2	4	4	2	2	3	3	3	2	2	4	2	5
HeH4_cell117	2	2	2	2	2	2	3	2	2	2	2	3	2	2	3	2	2	2	4	2	2	2	3	3	3	2	2	3	2	4
HeH4_cell118	2	2	2	2	2	2	3	2	2	3	2	3	2	2	3	2	2	2	4	4	2	2	3	3	3	2	2	4	2	5
HeH4_cell119	2	2	2	2	2	2	3	2	2	3	2	3	2	2	3	2	2	2	4	4	2	2	3	3	3	2	2	4	2	5
HeH4_cell120	2	2	2	2	2	2	3	2	2	3	2	3	2	2	3	2	2	2	4	4	2	2	3	3	3	2	2	4	2	5
HeH4_cell121	2	2	2	2	2	2	3	2	2	2	2	3	2	2	3	2	2	2	4	3	2	2	3	3	3	2	2	3	2	5
HeH4_cell122	2	2	2	2	2	2	3	2	2	3	2	3	2	2	3	2	2	2	4	4	2	2	3	3	3	2	2	4	2	5
HeH4_cell123	2	2	2	2	2	2	3	2	2	2	2	3	2	2	3	2	2	2	4	2	2	2	3	3	3	2	2	3	2	4
HeH4_cell124	2	2	2	2	2	2	3	2	2	2	2	3	2	2	3	2	2	2	4	2	2	2	3	3	3	2	2	3	2	4
HeH4_cell125	2	2	2	2	2	2	3	2	2	3	2	3	2	2	3	2	2	2	4	4	2	2	3	3	3	2	2	4	2	5
HeH4_cell126	2	2	2	2	2	2	3	2	2	3	2	3	2	2	3	2	2	2	4	4	2	2	3	3	3	2	2	4	2	5
HeH4_cell127	2	2	2	2	2	2	3	2	2	3	2	3	2	2	3	2	2	2	4	4	2	2	3	3	3	2	2	4	2	5
HeH4_cell128	2	2	2	2	2	2	3	2	2	3	2	3	2	2	3	2	2	2	4	4	2	2	3	3	3	2	2	4	2	5
HeH4_cell129	2	2	2	2	2	2	3	2	2	2	2	3	2	2	3	2	2	2	4	3	2	2	3	3	3	2	2	3	2	4
HeH4_cell130	2	2	2	2	2	2	3	2	2	2	2	3	2	2	3	2	2	2	4	2	2	2	3	3	3	2	2	3	2	4
HeH4_cell131	2	2	2	2	2	2	3	2	2	2	2	3	2	2	3	2	2	2	4	2	2	2	3	3	3	2	2	3	2	4
HeH4_cell132	2	2	2	2	2	2	3	2	2	2	2	3	2	2	3	2	2	2	4	3	2	2	3	3	3	2	2	3	2	4
HeH4_cell133	2	2	2	2	2	2	3	2	2	3	2	3	2	2	3	2	2	2	4	4	2	2	3	3	3	2	2	4	2	5
HeH4_cell134	2	2	2	2	2	2	3	2	2	2	2	3	2	2	3	2	2	2	4	2	2	2	3	3	3	2	2	3	2	4
HeH4_cell135	2	2	2	2	2	2	3	2	2	3	2	3	2	2	3	2	2	2	4	4	2	2	3	3	3	2	2	4	2	5
HeH4_cell136	2	2	2	2	2	2	3	2	2	3	2	3	2	2	3	2	2	2	4	4	2	2	3	3	3	2	2	4	2	5
HeH4_cell137	2	2	2	2	2	2	3	2	2	3	2	3	2	2	3	2	2	2	4	4	2	2	3	3	3	2	2	4	2	5
HeH4_cell138	2	2	2	2	2	2	3	2	2	2	2	3	2	2	3	2	2	2	4	3	2	2	3	3	3	2	2	3	2	4
HeH4_cell139	2	2	2	2	2	2	3	2	2	3	2	3	2	2	3	2	2	2	4	4	2	2	3	3	3	2	2	4	2	5
HeH4_cell140	2	2	2	2	2	2	3	2	2	2	2	3	2	2	3	2	2	2	4	2	2	2	3	3	3	2	2	3	2	4
HeH4_cell141	2	2	2	2	2	2	3	2	2	2	2	3	2	2	3	2	2	2	4	2	2	2	3	3	3	2	2	3	2	4
HeH4_cell142	2	2	2	2	2	2	3	2	2	2	2	3	2	2	3	2	2	2	4	2	2	2	3	3	3	2	2	3	2	4
HeH4_cell143	2	2	2	2	2	2	3	2	2	2	2	3	2	2	3	2	2	2	4	2	2	2	3	3	3	2	2	3	2	4
HeH4_cell144	2	2	2	2	2	2	3	2	2	3	2	3	2	2	3	2	2	2	4	4	2	2	3	3	3	2	2	5	2	5
HeH4_cell145	2	2	2	2	2	2	3	2	2	3	2	3	2	2	3	2	2	2	4	4	2	2	3	3	3	2	2	4	2	5
HeH4_cell146	2	2	2	2	2	2	3	2	2	3	2	3	2	2	3	2	2	2	4	4	2	2	3	3	3	2	2	4	2	5
HeH4_cell147	2	2	2	2	2	2	3	2	2	3	2	3	2	2	3	2	2	2	4	4	2	2	3	3	3	2	2	4	2	5
HeH4_cell148	2	2	2	2	2	2	3	2	2	3	2	3	2	2	3	2	2	2	4	4	2	2	3	3	3	2	2	4	2	5
HeH4_cell149	2	2	2	2	2	2	3	2	2	2	2	3	2	2	3	2	2	2	4	2	2	2	3	3	3	2	2	3	2	4
HeH4_cell150	2	2	2	2	2	2	3	2	2	2	2	3	2	2	3	2	2	2	4	3	2	2	3	3	3	2	2	3	2	4
HeH4_cell151	2	2	2	2	2	2	3	2	2	2	2	3	2	2	3	2	2	2	4	2	2	2	3	3	3	2	2	3	2	4
HeH4_cell152	2	2	2	2	2	2	3	2	2	3	2	3	2	2	3	2	2	2	4	4	2	2	3	3	3	2	2	4	2	5
HeH4_cell153	2	2	2	2	2	2	3	2	2	2	2	3	2	2	3	2	2	2	4	2	2	2	3	3	3	2	2	3	2	4
HeH4_cell154	2	2	2	2	2	2	3	2	2	3	2	3	2	2	3	2	2	2	4	4	2	2	3	3	3	2	2	4	2	5
HeH4_cell155	2	2	2	2	2	2	3	2	2	2	2	3	2	2	3	2	2	2	4	3	2	2	3	3	3	2	2	3	2	4
HeH4_cell156	2	2	2	2	2	2	3	2	2	3	2	3	2	2	3	2	2	2	4	4	2	2	3	3	3	2	2	4	2	5
HeH4_cell157	2	2	2	2	2	2	3	2	2	2	2	3	2	2	3	2	2	2	4	2	2	2	3	3	3	2	2	3	2	4
HeH4_cell158	2	2	2	2	2	2	3	2	2	3	2	3	2	2	3	2	2	2	4	4	2	2	3	3	3	2	2	4	2	5
HeH4_cell159	2	2	2	2	2	2	3	2	2	3	2	3	2	2	3	2	2	2	4	4	2	2	3	3	3	2	2	4	2	5
HeH4_cell160	2	2	2	2	2	2	3	2	2	3	2	3	2	2	3	2	2	2	4	4	2	2	3	3	3	2	2	4	2	5
HeH4_cell161	2	2	2	2	2	2	3	2	2	3	2	3	2	2	3	2	2	2	4	4	2	2	3	3	3	2	2	4	2	5
HeH4_cell162	2	2	2	2	2	2	3	2	2	3	2	3	2	2	3	2	2	2	4	4	2	2	3	3	3	2	2	4	2	5
HeH4_cell163	2	2	2	2	2	2	3	2	2	3	2	3	2	2	3	2	2	2	4	4	2	2	3	3	3	2	2	4	2	5
HeH4_cell164	2	2	2	2	2	2	3	2	2	2	2	3	2	2	3	2	2	2	4	2	2	2	3	3	3	2	2	3	2	4
HeH4_cell165	2	2	2	2	2	2	3	2	2	2	2	3	2	2	3	2	2	2	4	2	2	2	3	3	3	2	2	3	2	4
HeH4_cell166	2	2	2	2	2	2	3	2	2	3	2	3	2	2	3	2	2	2	4	4	2	2	3	3	3	2	2	4	2	5
HeH4_cell167	2	2	2	2	2	2	3	2	2	3	2	3	2	2	3	2	2	2	4	4	2	2	3	3	3	2	2	4	2	5
HeH4_cell168	2	2	2	2	2	2	3	2	2	3	2	3	2	2	3	2	2	2	4	4	2	2	3	3	3	2	2	4	2	5
HeH4_cell169	2	2	2	2	2	2	3	2	2	2	2	3	2	2	3	2	2	2	4	2	2	2	3	3	3	2	2	3	2	4
HeH4_cell170	2	2	2	2	2	2	3	2	2	3	2	3	2	2	3	2	2	2	4	4	2	2	3	3	3	2	2	4	2	5
HeH4_cell171	2	2	2	2	2	2	3	2	2	3	2	3	2	2	3	2	2	2	4	4	2	2	3	3	3	2	2	4	2	5
HeH4_cell172	2	2	2	2	2	2	3	2	2	3	2	3	2	2	3	2	2	2	4	4	2	2	3	3	3	2	2	4	2	5
HeH4_cell173	2	2	2	2	2	2	3	2	2	3	2	3	2	2	3	2	2	2	4	4	2	2	3	3	3	2	2	5	2	5
HeH4_cell174	2	2	2	2	2	2	3	2	2	2	2	3	2	2	3	2	2	2	4	3	2	2	3	3	3	2	2	3	2	4
HeH4_cell175	2	2	2	2	2	2	3	2	2	3	2	3	2	2	3	2	2	2	4	4	2	2	3	3	3	2	2	4	2	5
HeH4_cell176	2	2	2	2	2	2	3	2	2	3	2	3	2	2	3	2	2	2	4	4	2	2	3	3	3	2	2	4	2	5
HeH4_cell177	2	2	2	2	2	2	3	2	2	3	2	3	2	2	3	2	2	2	4	4	2	2	3	3	3	2	2	4	2	5
HeH4_cell178	2	2	2	2	2	2	3	2	2	3	2	3	2	2	3	2	2	2	4	4	2	2	3	3	3	2	2	4	2	5
HeH4_cell179	2	2	2	2	2	2	3	2	2	2	2	3	2	2	3	2	2	2	4	3	2	2	3	3	3	2	2	3	2	4
HeH4_cell180	2	2	2	2	2	2	3	2	2	3	2	3	2	2	3	2	2	2	4	4	2	2	3	3	3	2	2	4	2	5
HeH4_cell181	2	2	2	2	2	2	3	2	2	2	2	3	2	2	3	2	2	2	4	2	2	2	3	3	3	2	2	3	2	4
HeH4_cell182	2	2	2	2	2	2	3	2	2	3	2	3	2	2	3	2	2	2	4	4	2	2	3	3	3	2	2	4	2	5
HeH4_cell183	2	2	2	2	2	2	3	2	2	3	2	3	2	2	3	2	2	2	4	4	2	2	3	3	3	2	2	4	2	5
HeH4_cell184	2	2	2	2	2	2	3	2	2	3	2	3	2	2	3	2	2	2	4	4	2	2	3	3	3	2	2	4	2	5
HeH4_cell185	2	2	2	2	2	2	3	2	2	3	2	3	2	2	3	2	2	2	4	4	2	2	3	3	3	2	2	4	2	5
HeH4_cell186	2	2	2	2	2	2	3	2	2	3	2	3	2	2	3	2	2	2	4	4	2	2	3	3	3	2	2	4	2	5
HeH4_cell187	2	2	2	2	2	2	3	2	2	3	2	3	2	2	3	2	2	2	4	4	2	2	3	3	3	2	2	4	2	5
HeH4_cell188	2	2	2	2	2	2	3	2	2	3	2	3	2	2	3	2	2	2	4	4	2	2	3	3	3	2	2	4	2	5
HeH4_cell189	2	2	2	2	2	2	3	2	2	3	2	3	2	2	3	2	2	2	4	4	2	2	3	3	3	2	2	4	2	5
HeH4_cell190	2	2	2	2	2	2	3	2	2	3	2	3	2	2	3	2	2	2	4	4	2	2	3	3	3	2	2	4	2	5
HeH4_cell191	2	2	2	2	2	2	3	2	2	3	2	3	2	2	3	2	2	2	4	4	2	2	3	3	3	2	2	4	2	5
HeH4_cell192	2	2	2	2	2	2	3	2	2	3	2	3	2	2	3	2	2	2	4	4	2	2	3	3	3	2	2	4	2	5
HeH4_cell193	2	2	2	2	2	2	3	2	2	2	2	3	2	2	3	2	2	2	4	2	2	2	3	3	3	2	2	3	2	4
HeH4_cell194	2	2	2	2	2	2	3	2	2	2	2	3	2	2	3	2	2	2	4	2	2	2	3	3	3	2	2	3	2	4
HeH4_cell195	2	2	2	2	2	2	3	2	2	3	2	3	2	2	3	2	2	2	4	4	2	2	3	3	3	2	2	4	2	5
HeH4_cell196	2	2	2	2	2	2	3	2	2	2	2	3	2	2	3	2	2	2	4	2	2	2	3	3	3	2	2	3	2	4
HeH4_cell197	2	2	2	2	2	2	3	2	2	3	2	3	2	2	3	2	2	2	4	4	2	2	3	3	3	2	2	4	2	5
HeH4_cell198	2	2	2	2	2	2	3	2	2	3	2	3	2	2	3	2	2	2	4	4	2	2	3	3	3	2	2	4	2	5
HeH4_cell199	2	2	2	2	2	2	3	2	2	2	2	3	2	2	3	2	2	2	4	2	2	2	3	3	3	2	2	3	2	4
HeH4_cell200	2	2	2	2	2	2	3	2	2	3	2	3	2	2	3	2	2	2	4	4	2	2	3	3	3	2	2	4	2	5
HeH4_cell201	2	2	2	2	2	2	3	2	2	3	2	3	2	2	3	2	2	2	4	4	2	2	3	3	3	2	2	4	2	5
HeH4_cell202	2	2	2	2	2	2	3	2	2	3	2	3	2	2	3	2	2	2	4	4	2	2	3	3	3	2	2	4	2	5
HeH4_cell203	2	2	2	2	2	2	3	2	2	3	2	3	2	2	3	2	2	2	4	4	2	2	3	3	3	2	2	4	2	5
HeH4_cell204	2	2	2	2	2	2	3	2	2	2	2	3	2	2	3	2	2	2	4	2	2	2	3	3	3	2	2	3	2	4
HeH4_cell205	2	2	2	2	2	2	3	2	2	2	2	3	2	2	3	2	2	2	4	2	2	2	3	3	3	2	2	3	2	4
HeH4_cell206	2	2	2	2	2	2	3	2	2	2	2	3	2	2	3	2	2	2	4	2	2	2	3	3	3	2	2	3	2	4
HeH4_cell207	2	2	2	2	2	2	3	2	2	3	2	3	2	2	3	2	2	2	4	4	2	2	3	3	3	2	2	4	2	5
HeH4_cell208	2	2	2	2	2	2	3	2	2	2	2	3	2	2	3	2	2	2	4	2	2	2	3	3	3	2	2	3	2	4
HeH4_cell209	2	2	2	2	2	2	3	2	2	2	2	3	2	2	3	2	2	2	4	2	2	2	3	3	3	2	2	3	2	4
HeH4_cell210	2	2	2	2	2	2	3	2	2	2	2	3	2	2	3	2	2	2	4	2	2	2	3	3	3	2	2	3	2	4
HeH4_cell211	2	2	2	2	2	2	3	2	2	3	2	3	2	2	3	2	2	2	4	4	2	2	3	3	3	2	2	4	2	5
HeH4_cell212	2	2	2	2	2	2	3	2	2	2	2	3	2	2	3	2	2	2	4	2	2	2	3	3	3	2	2	3	2	4
HeH4_cell213	2	2	2	2	2	2	3	2	2	3	2	3	2	2	3	2	2	2	4	4	2	2	3	3	3	2	2	4	2	5
HeH4_cell214	2	2	2	2	2	2	3	2	2	2	2	3	2	2	3	2	2	2	4	3	2	2	3	3	3	2	2	3	2	4
HeH4_cell215	2	2	2	2	2	2	3	2	2	2	2	3	2	2	3	2	2	2	4	3	2	2	3	3	3	2	2	3	2	4
HeH4_cell216	2	2	2	2	2	2	3	2	2	3	2	3	2	2	3	2	2	2	4	4	2	2	3	3	3	2	2	4	2	5
HeH4_cell217	2	2	2	2	2	2	3	2	2	3	2	3	2	2	3	2	2	2	4	4	2	2	3	3	3	2	2	4	2	5
HeH4_cell218	2	2	2	2	2	2	3	2	2	3	2	3	2	2	3	2	2	2	4	4	2	2	3	3	3	2	2	4	2	5
HeH4_cell219	2	2	2	2	2	2	3	2	2	3	2	3	2	2	3	2	2	2	4	4	2	2	3	3	3	2	2	4	2	5
HeH4_cell220	2	2	2	2	2	2	3	2	2	3	2	3	2	2	3	2	2	2	4	4	2	2	3	3	3	2	2	4	2	5
HeH4_cell221	2	2	2	2	2	2	3	2	2	2	2	3	2	2	3	2	2	2	4	2	2	2	3	3	3	2	2	3	2	4
HeH4_cell222	2	2	2	2	2	2	3	2	2	2	2	3	2	2	3	2	2	2	4	2	2	2	3	3	3	2	2	3	2	4
HeH4_cell223	2	2	2	2	2	2	3	2	2	2	2	3	2	2	3	2	2	2	4	2	2	2	3	3	3	2	2	3	2	4
HeH4_cell224	2	2	2	2	2	2	3	2	2	2	2	3	2	2	3	2	2	2	4	2	2	2	3	3	3	2	2	3	2	4
HeH4_cell225	2	2	2	2	2	2	3	2	2	3	2	3	2	2	3	2	2	2	4	4	2	2	3	3	3	2	2	4	2	5
HeH4_cell226	2	2	2	2	2	2	3	2	2	3	2	3	2	2	3	2	2	2	4	4	2	2	3	3	3	2	2	4	2	5
HeH4_cell227	2	2	2	2	2	2	3	2	2	3	2	3	2	2	3	2	2	2	4	4	2	2	3	3	3	2	2	4	2	5
HeH4_cell228	2	2	2	2	2	2	3	2	2	3	2	3	2	2	3	2	2	2	4	4	2	2	3	3	3	2	2	4	2	5
HeH4_cell229	2	2	2	2	2	2	3	2	2	3	2	3	2	2	3	2	2	2	4	4	2	2	3	3	3	2	2	4	2	5
HeH4_cell230	2	2	2	2	2	2	3	2	2	3	2	3	2	2	3	2	2	2	4	4	2	2	3	3	3	2	2	4	2	5
HeH4_cell231	2	2	2	2	2	2	3	2	2	2	2	3	2	2	3	2	2	2	4	2	2	2	3	3	3	2	2	3	2	4
HeH4_cell232	2	2	2	2	2	2	3	2	2	2	2	3	2	2	3	2	2	2	4	2	2	2	3	3	3	2	2	3	2	4
HeH4_cell233	2	2	2	2	2	2	3	2	2	2	2	3	2	2	3	2	2	2	4	2	2	2	3	3	3	2	2	3	2	4
HeH4_cell234	2	2	2	2	2	2	3	2	2	3	2	3	2	2	3	2	2	2	4	4	2	2	3	3	3	2	2	4	2	5
HeH4_cell235	2	2	2	2	2	2	3	2	2	3	2	3	2	2	3	2	2	2	4	4	2	2	3	3	3	2	2	4	2	5
HeH4_cell236	2	2	2	2	2	2	3	2	2	2	2	3	2	2	3	2	2	2	4	3	2	2	3	3	3	2	2	3	2	4
HeH4_cell237	2	2	2	2	2	2	3	2	2	3	2	3	2	2	3	2	2	2	4	4	2	2	3	3	3	2	2	4	2	5
HeH4_cell238	2	2	2	2	2	2	3	2	2	3	2	3	2	2	3	2	2	2	4	4	2	2	3	3	3	2	2	4	2	5
HeH4_cell239	2	2	2	2	2	2	3	2	2	3	2	3	2	2	3	2	2	2	4	4	2	2	3	3	3	2	2	4	2	5
HeH4_cell240	2	2	2	2	2	2	3	2	2	2	2	3	2	2	3	2	2	2	4	2	2	2	3	3	3	2	2	3	2	4
HeH4_cell241	2	2	2	2	2	2	3	2	2	3	2	3	2	2	3	2	2	2	4	4	2	2	3	3	3	2	2	4	2	5
HeH4_cell242	2	2	2	2	2	2	3	2	2	2	2	3	2	2	3	2	2	2	4	2	2	2	3	3	3	2	2	3	2	4
HeH4_cell243	2	2	2	2	2	2	3	2	2	2	2	3	2	2	3	2	2	2	4	3	2	2	3	3	3	2	2	3	2	4
HeH4_cell244	2	2	2	2	2	2	3	2	2	3	2	3	2	2	3	2	2	2	4	4	2	2	3	3	3	2	2	4	2	5
HeH4_cell245	2	2	2	2	2	2	3	2	2	3	2	3	2	2	3	2	2	2	4	4	2	2	3	3	3	2	2	4	2	5
HeH4_cell246	2	2	2	2	2	2	3	2	2	3	2	3	2	2	3	2	2	2	4	4	2	2	3	3	3	2	2	4	2	5
HeH4_cell247	2	2	2	2	2	2	3	2	2	3	2	3	2	2	3	2	2	2	4	4	2	2	3	3	3	2	2	4	2	5
HeH4_cell248	2	2	2	2	2	2	3	2	2	2	2	3	2	2	3	2	2	2	4	2	2	2	3	3	3	2	2	3	2	4
HeH4_cell249	2	2	2	2	2	2	3	2	2	3	2	3	2	2	3	2	2	2	4	4	2	2	3	3	3	2	2	4	2	5
HeH4_cell250	2	2	2	2	2	2	3	2	2	3	2	3	2	2	3	2	2	2	4	4	2	2	3	3	3	2	2	4	2	5
HeH4_cell251	2	2	2	2	2	2	3	2	2	2	2	3	2	2	3	2	2	2	4	3	2	2	3	3	3	2	2	3	2	4
HeH4_cell252	2	2	2	2	2	2	3	2	2	2	2	3	2	2	3	2	2	2	4	2	2	2	3	3	3	2	2	3	2	4
HeH4_cell253	2	2	2	2	2	2	3	2	2	3	2	3	2	2	3	2	2	2	4	4	2	2	3	3	3	2	2	4	2	5
HeH4_cell254	2	2	2	2	2	2	3	2	2	3	2	3	2	2	3	2	2	2	4	4	2	2	3	3	3	2	2	4	2	5
HeH4_cell255	2	2	2	2	2	2	3	2	2	2	2	3	2	2	3	2	2	2	4	2	2	2	3	3	3	2	2	3	2	4
HeH4_cell256	2	2	2	2	2	2	3	2	2	3	2	3	2	2	3	2	2	2	4	4	2	2	3	3	3	2	2	4	2	5
HeH4_cell257	2	2	2	2	2	2	3	2	2	2	2	3	2	2	3	2	2	2	4	3	2	2	3	3	3	2	2	3	2	4
HeH4_cell258	2	2	2	2	2	2	3	2	2	3	2	3	2	2	3	2	2	2	4	4	2	2	3	3	3	2	2	4	2	5
HeH4_cell259	2	2	2	2	2	2	3	2	2	3	2	3	2	2	3	2	2	2	4	4	2	2	3	3	3	2	2	4	2	5
HeH4_cell260	2	2	2	2	2	2	3	2	2	2	2	3	2	2	3	2	2	2	4	3	2	2	3	3	3	2	2	3	2	4
HeH4_cell261	2	2	2	2	2	2	3	2	2	3	2	3	2	2	3	2	2	2	4	4	2	2	3	3	3	2	2	4	2	5
HeH4_cell262	2	2	2	2	2	2	3	2	2	3	2	3	2	2	3	2	2	2	4	4	2	2	3	3	3	2	2	4	2	5
HeH4_cell263	2	2	2	2	2	2	3	2	2	2	2	3	2	2	3	2	2	2	4	2	2	2	3	3	3	2	2	3	2	4
HeH4_cell264	2	2	2	2	2	2	3	2	2	2	2	3	2	2	3	2	2	2	4	3	2	2	3	3	3	2	2	3	2	4
HeH4_cell265	2	2	2	2	2	2	3	2	2	3	2	3	2	2	3	2	2	2	4	4	2	2	3	3	3	2	2	4	2	5
HeH4_cell266	2	2	2	2	2	2	3	2	2	3	2	3	2	2	3	2	2	2	4	4	2	2	3	3	3	2	2	4	2	5
HeH4_cell267	2	2	2	2	2	2	3	2	2	3	2	3	2	2	3	2	2	2	4	4	2	2	3	3	3	2	2	4	2	5
HeH4_cell268	2	2	2	2	2	2	3	2	2	3	2	3	2	2	3	2	2	2	4	4	2	2	3	3	3	2	2	4	2	5
HeH4_cell269	2	2	2	2	2	2	3	2	2	3	2	3	2	2	3	2	2	2	4	4	2	2	3	3	3	2	2	4	2	5
HeH4_cell270	2	2	2	2	2	2	3	2	2	3	2	3	2	2	3	2	2	2	4	4	2	2	3	3	3	2	2	4	2	5
HeH4_cell271	2	2	2	2	2	2	3	2	2	2	2	3	2	2	3	2	2	2	4	2	2	2	3	3	3	2	2	3	2	4
HeH4_cell272	2	2	2	2	2	2	3	2	2	3	2	3	2	2	3	2	2	2	4	4	2	2	3	3	3	2	2	4	2	5
HeH4_cell273	2	2	2	2	2	2	3	2	2	3	2	3	2	2	3	2	2	2	4	4	2	2	3	3	3	2	2	4	2	5
HeH4_cell274	2	2	2	2	2	2	3	2	2	3	2	3	2	2	3	2	2	2	4	4	2	2	3	3	3	2	2	4	2	5
HeH4_cell275	2	2	2	2	2	2	3	2	2	3	2	3	2	2	3	2	2	2	4	4	2	2	3	3	3	2	2	4	2	5
HeH4_cell276	2	2	2	2	2	2	3	2	2	3	2	3	2	2	3	2	2	2	4	4	2	2	3	3	3	2	2	4	2	5
HeH4_cell277	2	2	2	2	2	2	3	2	2	2	2	3	2	2	3	2	2	2	4	3	2	2	3	3	3	2	2	3	2	5
HeH4_cell278	2	2	2	2	2	2	3	2	2	2	2	3	2	2	3	2	2	2	4	3	2	2	3	3	3	2	2	3	2	4
HeH4_cell279	2	2	2	2	2	2	3	2	2	3	2	3	2	2	3	2	2	2	4	4	2	2	3	3	3	2	2	4	2	5
HeH4_cell280	2	2	2	2	2	2	3	2	2	3	2	3	2	2	3	2	2	2	4	4	2	2	3	3	3	2	2	4	2	5
HeH4_cell281	2	2	2	2	2	2	3	2	2	3	2	3	2	2	3	2	2	2	4	4	2	2	3	3	3	2	2	4	2	5
HeH4_cell282	2	2	2	2	2	2	3	2	2	2	2	3	2	2	3	2	2	2	4	2	2	2	3	3	3	2	2	3	2	4
HeH4_cell283	2	2	2	2	2	2	3	2	2	3	2	3	2	2	3	2	2	2	4	4	2	2	3	3	3	2	2	4	2	5
HeH4_cell284	2	2	2	2	2	2	3	2	2	3	2	3	2	2	3	2	2	2	4	4	2	2	3	3	3	2	2	4	2	5
HeH4_cell285	2	2	2	2	2	2	3	2	2	2	2	3	2	2	3	2	2	2	4	2	2	2	3	3	3	2	2	3	2	4
HeH4_cell286	2	2	2	2	2	2	3	2	2	3	2	3	2	2	3	2	2	2	4	4	2	2	3	3	3	2	2	4	2	5
HeH4_cell287	2	2	2	2	2	2	3	2	2	3	2	3	2	2	3	2	2	2	4	4	2	2	3	3	3	2	2	4	2	5
HeH4_cell288	2	2	2	2	2	2	3	2	2	2	2	3	2	2	3	2	2	2	4	3	2	2	3	3	3	2	2	3	2	4
HeH4_cell289	2	2	2	2	2	2	3	2	2	2	2	3	2	2	3	2	2	2	4	2	2	2	3	3	3	2	2	3	2	4
HeH4_cell290	2	2	2	2	2	2	3	2	2	3	2	3	2	2	3	2	2	2	4	4	2	2	3	3	3	2	2	4	2	5
HeH4_cell291	2	2	2	2	2	2	3	2	2	2	2	3	2	2	3	2	2	2	4	2	2	2	3	3	3	2	2	3	2	4
HeH4_cell292	2	2	2	2	2	2	3	2	2	3	2	3	2	2	3	2	2	2	4	4	2	2	3	3	3	2	2	4	2	5
HeH4_cell293	2	2	2	2	2	2	3	2	2	2	2	3	2	2	3	2	2	2	4	2	2	2	3	3	3	2	2	3	2	4
HeH4_cell294	2	2	2	2	2	2	3	2	2	2	2	3	2	2	3	2	2	2	4	2	2	2	3	3	3	2	2	3	2	4
HeH4_cell295	2	2	2	2	2	2	3	2	2	2	2	3	2	2	3	2	2	2	4	2	2	2	3	3	3	2	2	3	2	4
HeH4_cell296	2	2	2	2	2	2	3	2	2	3	2	3	2	2	3	2	2	2	4	4	2	2	3	3	3	2	2	4	2	5
HeH4_cell297	2	2	2	2	2	2	3	2	2	2	2	3	2	2	3	2	2	2	4	3	2	2	3	3	3	2	2	3	2	4
HeH4_cell298	2	2	2	2	2	2	3	2	2	2	2	3	2	2	3	2	2	2	4	2	2	2	3	3	3	2	2	3	2	4
HeH4_cell299	2	2	2	2	2	2	3	2	2	3	2	3	2	2	3	2	2	2	4	4	2	2	3	3	3	2	2	4	2	5
HeH4_cell300	2	2	2	2	2	2	3	2	2	3	2	3	2	2	3	2	2	2	4	4	2	2	3	3	3	2	2	4	2	5
HeH4_cell301	2	2	2	2	2	2	3	2	2	3	2	3	2	2	3	2	2	2	4	4	2	2	3	3	3	2	2	4	2	5
HeH4_cell302	2	2	2	2	2	2	3	2	2	3	2	3	2	2	3	2	2	2	4	4	2	2	3	3	3	2	2	4	2	5
HeH4_cell303	2	2	2	2	2	2	3	2	2	3	2	3	2	2	3	2	2	2	4	4	2	2	3	3	3	2	2	4	2	5
HeH4_cell304	2	2	2	2	2	2	3	2	2	2	2	3	2	2	3	2	2	2	4	2	2	2	3	3	3	2	2	3	2	4
HeH4_cell305	2	2	2	2	2	2	3	2	2	2	2	3	2	2	3	2	2	2	4	2	2	2	3	3	3	2	2	3	2	4
HeH4_cell306	2	2	2	2	2	2	3	2	2	3	2	3	2	2	3	2	2	2	4	4	2	2	3	3	3	2	2	4	2	5
HeH4_cell307	2	2	2	2	2	2	3	2	2	2	2	3	2	2	3	2	2	2	4	2	2	2	3	3	3	2	2	3	2	4
HeH4_cell308	2	2	2	2	2	2	3	2	2	3	2	3	2	2	3	2	2	2	4	4	2	2	3	3	3	2	2	4	2	5
HeH4_cell309	2	2	2	2	2	2	3	2	2	3	2	3	2	2	3	2	2	2	4	4	2	2	3	3	3	2	2	4	2	5
HeH4_cell310	2	2	2	2	2	2	3	2	2	2	2	3	2	2	3	2	2	2	4	2	2	2	3	3	3	2	2	3	2	4
HeH4_cell311	2	2	2	2	2	2	3	2	2	3	2	3	2	2	3	2	2	2	4	4	2	2	3	3	3	2	2	4	2	5
HeH4_cell312	2	2	2	2	2	2	3	2	2	3	2	3	2	2	3	2	2	2	4	4	2	2	3	3	3	2	2	4	2	5
HeH4_cell313	2	2	2	2	2	2	3	2	2	3	2	3	2	2	3	2	2	2	4	4	2	2	3	3	3	2	2	4	2	5
HeH4_cell314	2	2	2	2	2	2	3	2	2	2	2	3	2	2	3	2	2	2	4	3	2	2	3	3	3	2	2	3	2	4
HeH4_cell315	2	2	2	2	2	2	3	2	2	2	2	3	2	2	3	2	2	2	4	2	2	2	3	3	3	2	2	3	2	4
HeH4_cell316	2	2	2	2	2	2	3	2	2	3	2	3	2	2	3	2	2	2	4	4	2	2	3	3	3	2	2	4	2	5
HeH4_cell317	2	2	2	2	2	2	3	2	2	3	2	3	2	2	3	2	2	2	4	4	2	2	3	3	3	2	2	4	2	5
HeH4_cell318	2	2	2	2	2	2	3	2	2	2	2	3	2	2	3	2	2	2	4	3	2	2	3	3	3	2	2	3	2	4
HeH4_cell319	2	2	2	2	2	2	3	2	2	3	2	3	2	2	3	2	2	2	4	4	2	2	3	3	3	2	2	4	2	5
HeH4_cell320	2	2	2	2	2	2	3	2	2	3	2	3	2	2	3	2	2	2	4	4	2	2	3	3	3	2	2	4	2	5
HeH4_cell321	2	2	2	2	2	2	3	2	2	2	2	3	2	2	3	2	2	2	4	2	2	2	3	3	3	2	2	3	2	4
HeH4_cell322	2	2	2	2	2	2	3	2	2	3	2	3	2	2	3	2	2	2	4	4	2	2	3	3	3	2	2	4	2	5
HeH4_cell323	2	2	2	2	2	2	3	2	2	3	2	3	2	2	3	2	2	2	4	4	2	2	3	3	3	2	2	4	2	5
HeH4_cell324	2	2	2	2	2	2	3	2	2	2	2	3	2	2	3	2	2	2	4	2	2	2	3	3	3	2	2	3	2	4
HeH4_cell325	2	2	2	2	2	2	3	2	2	3	2	3	2	2	3	2	2	2	4	4	2	2	3	3	3	2	2	4	2	5
HeH4_cell326	2	2	2	2	2	2	3	2	2	3	2	3	2	2	3	2	2	2	4	4	2	2	3	3	3	2	2	4	2	5
HeH4_cell327	2	2	2	2	2	2	3	2	2	2	2	3	2	2	3	2	2	2	4	2	2	2	3	3	3	2	2	3	2	4
HeH4_cell328	2	2	2	2	2	2	3	2	2	2	2	3	2	2	3	2	2	2	4	2	2	2	3	3	3	2	2	3	2	4
HeH4_cell329	2	2	2	2	2	2	3	2	2	2	2	3	2	2	3	2	2	2	4	2	2	2	3	3	3	2	2	3	2	4
HeH4_cell330	2	2	2	2	2	2	3	2	2	3	2	3	2	2	3	2	2	2	4	4	2	2	3	3	3	2	2	4	2	5
HeH4_cell331	2	2	2	2	2	2	3	2	2	2	2	3	2	2	3	2	2	2	4	2	2	2	3	3	3	2	2	3	2	4
HeH4_cell332	2	2	2	2	2	2	3	2	2	3	2	3	2	2	3	2	2	2	4	4	2	2	3	3	3	2	2	4	2	5
HeH4_cell333	2	2	2	2	2	2	3	2	2	2	2	3	2	2	3	2	2	2	4	2	2	2	3	3	3	2	2	3	2	4
HeH4_cell334	2	2	2	2	2	2	3	2	2	3	2	3	2	2	3	2	2	2	4	4	2	2	3	3	3	2	2	4	2	5
HeH4_cell335	2	2	2	2	2	2	3	2	2	2	2	3	2	2	3	2	2	2	4	2	2	2	3	3	3	2	2	3	2	4
HeH4_cell336	2	2	2	2	2	2	3	2	2	3	2	3	2	2	3	2	2	2	4	4	2	2	3	3	3	2	2	4	2	5
HeH4_cell337	2	2	2	2	2	2	3	2	2	3	2	3	2	2	3	2	2	2	4	4	2	2	3	3	3	2	2	4	2	5
HeH4_cell338	2	2	2	2	2	2	3	2	2	3	2	3	2	2	3	2	2	2	4	4	2	2	3	3	3	2	2	4	2	5
HeH4_cell339	2	2	2	2	2	2	3	2	2	2	2	3	2	2	3	2	2	2	4	3	2	2	3	3	3	2	2	3	2	4
HeH4_cell340	2	2	2	2	2	2	3	2	2	2	2	3	2	2	3	2	2	2	4	3	2	2	3	3	3	2	2	3	2	4
HeH4_cell341	2	2	2	2	2	2	3	2	2	2	2	3	2	2	3	2	2	2	4	2	2	2	3	3	3	2	2	3	2	4
HeH4_cell342	2	2	2	2	2	2	3	2	2	2	2	3	2	2	3	2	2	2	4	2	2	2	3	3	3	2	2	3	2	4
HeH4_cell343	2	2	2	2	2	2	3	2	2	3	2	3	2	2	3	2	2	2	4	4	2	2	3	3	3	2	2	4	2	5
seg	seg1	seg2	seg3	seg4	seg5	seg6	seg7	seg8	seg9	seg10	seg11	seg12	seg13	seg14	seg15	seg16	seg17	seg18	seg19	seg20	seg21	seg22	seg23	seg24	seg25	seg26	seg27	seg28	seg29	seg30	seg31
diploid_cell	2	2	2	2	2	2	2	2	2	2	2	2	2	2	2	2	2	2	2	2	2	2	2	2	2	2	2	2	2	2	1
HeH5_cell1	2	2	2	2	2	3	2	3	3	2	1	2	2	2	3	3	2	3	2	2	4	3	2	3	3	3	2	2	4	2	2
HeH5_cell2	2	2	2	2	2	3	2	3	3	2	1	2	2	2	3	3	2	3	2	2	4	3	2	3	3	3	2	2	4	2	2
HeH5_cell3	2	2	2	2	2	3	2	3	3	2	1	2	2	2	3	3	2	3	2	2	4	3	2	3	3	3	2	2	4	2	2
HeH5_cell4	2	2	2	2	2	3	2	3	3	2	1	2	2	2	3	3	2	3	2	2	4	3	2	3	3	3	2	2	4	2	2
HeH5_cell5	2	2	2	2	2	3	2	3	3	2	1	2	2	2	3	3	2	3	2	2	4	3	2	3	3	3	2	2	4	2	2
HeH5_cell6	2	2	2	2	2	3	2	3	3	2	1	2	2	2	3	3	2	3	2	2	4	3	2	3	3	3	2	2	4	2	2
HeH5_cell7	2	2	2	2	2	3	2	3	3	2	1	2	2	2	3	3	2	3	2	2	4	3	2	3	3	3	2	2	4	2	2
HeH5_cell8	2	2	2	2	2	3	2	3	3	2	1	2	2	2	3	3	2	3	2	2	4	3	2	3	3	3	2	2	4	2	2
HeH5_cell9	2	2	2	2	2	3	2	3	3	2	1	2	2	2	3	3	2	3	2	2	4	3	2	3	3	3	2	2	4	2	2
HeH5_cell10	2	2	2	2	2	3	2	3	3	2	1	2	2	2	3	3	2	3	2	2	4	3	2	3	3	3	2	2	4	2	2
HeH5_cell11	2	2	2	2	2	3	2	3	3	2	1	2	2	2	3	3	2	3	2	2	4	3	2	3	3	3	2	2	4	2	2
HeH5_cell12	2	2	2	2	2	3	2	3	3	2	1	2	2	2	3	3	2	3	2	2	4	3	2	3	3	3	2	2	4	2	2
HeH5_cell13	2	2	2	2	2	3	2	3	3	2	1	2	2	2	3	3	2	3	2	2	4	3	2	3	3	3	2	2	4	2	2
HeH5_cell14	2	2	2	2	2	3	2	3	3	2	1	2	2	2	3	3	2	3	2	2	4	3	2	3	3	3	2	2	4	2	2
HeH5_cell15	2	2	2	2	2	3	2	3	3	2	1	2	2	2	3	3	2	3	2	2	4	3	2	3	3	3	2	2	4	2	2
HeH5_cell16	2	2	2	2	2	3	2	3	3	2	1	2	2	2	3	3	2	3	2	2	4	3	2	3	3	3	2	2	4	2	2
HeH5_cell17	2	2	2	2	2	3	2	3	3	2	1	2	2	2	3	3	2	3	2	2	4	3	2	3	3	3	2	2	4	2	2
HeH5_cell18	2	2	2	2	2	3	2	3	3	2	1	2	2	2	3	3	2	3	2	2	4	3	2	3	3	3	2	2	4	2	2
HeH5_cell19	2	2	2	2	2	3	2	3	3	2	1	2	2	2	3	3	2	3	2	2	4	3	2	3	3	3	2	2	4	2	2
HeH5_cell20	2	2	2	2	2	3	2	3	3	2	1	2	2	2	3	3	2	3	2	2	4	3	2	3	3	3	2	2	4	2	2
HeH5_cell21	2	2	2	2	2	3	2	3	3	2	1	2	2	2	3	3	2	3	2	2	4	3	2	3	3	3	2	2	4	2	2
HeH5_cell22	2	2	2	2	2	3	2	3	3	2	1	2	2	2	3	3	2	3	2	2	4	3	2	3	3	3	2	2	4	2	2
HeH5_cell23	2	2	2	2	2	3	2	3	3	2	1	2	2	2	3	3	2	3	2	2	4	3	2	3	3	3	2	2	4	2	2
HeH5_cell24	2	2	2	2	2	3	2	3	3	2	1	2	2	2	3	3	2	3	2	2	4	3	2	3	3	3	2	2	4	2	2
HeH5_cell25	2	2	2	2	2	3	2	3	3	2	1	2	2	2	3	3	2	3	2	2	4	3	2	3	3	3	2	2	4	2	2
HeH5_cell26	2	2	2	2	2	3	2	3	3	2	1	2	2	2	3	3	2	3	2	2	4	3	2	3	3	3	2	2	4	2	2
HeH5_cell27	2	2	2	2	2	3	2	3	3	2	1	2	2	2	3	3	2	3	2	2	4	3	2	3	3	3	2	2	4	2	2
HeH5_cell28	2	2	2	2	2	3	2	3	3	2	1	2	2	2	3	3	2	3	2	2	4	3	2	3	3	3	2	2	4	2	2
HeH5_cell29	2	2	2	2	2	3	2	3	3	2	1	2	2	2	3	3	2	3	2	2	4	3	2	3	3	3	2	2	4	2	2
HeH5_cell30	2	2	2	3	2	3	2	3	3	2	1	2	2	2	3	3	2	3	2	2	4	3	2	3	3	3	2	2	4	2	2
HeH5_cell31	2	2	2	2	2	3	2	3	3	2	1	2	2	2	3	3	2	3	2	2	4	3	2	3	3	3	2	2	4	2	2
HeH5_cell32	2	2	2	2	2	3	2	3	3	2	1	2	2	2	3	3	2	3	2	2	4	3	2	3	3	3	2	2	4	2	2
HeH5_cell33	2	2	2	2	2	3	2	3	3	2	1	2	2	2	3	3	2	3	2	2	4	3	2	3	3	3	2	2	4	2	2
HeH5_cell34	2	2	2	2	2	3	2	3	3	2	1	2	2	2	3	3	2	3	2	2	4	3	2	3	3	3	2	2	4	2	2
HeH5_cell35	2	2	2	2	2	3	2	3	3	2	1	2	2	2	3	3	2	3	2	2	4	3	2	3	3	3	2	2	4	2	2
HeH5_cell36	2	2	2	2	2	3	2	3	3	2	1	2	2	2	3	3	2	3	2	2	4	3	2	3	3	3	2	2	4	2	2
HeH5_cell37	2	2	2	2	2	3	2	3	3	2	1	2	2	2	3	3	2	3	2	2	4	3	2	3	3	3	2	2	4	2	2
HeH5_cell38	2	2	2	3	2	3	2	3	3	2	1	2	2	2	3	3	2	3	2	2	4	3	2	3	3	3	2	2	4	2	2
HeH5_cell39	2	2	2	2	2	3	2	3	3	2	1	2	2	2	3	3	2	3	2	2	4	3	2	3	3	3	2	2	4	2	2
HeH5_cell40	2	2	2	2	2	3	2	3	3	2	1	2	2	2	3	3	2	3	2	2	4	3	2	3	3	3	2	2	4	2	2
HeH5_cell41	2	2	2	2	2	3	2	3	3	2	1	2	2	2	3	3	2	3	2	2	4	3	2	3	3	3	2	2	4	2	2
HeH5_cell42	2	2	2	2	2	3	2	3	3	2	1	2	2	2	3	3	2	3	2	2	4	3	2	3	3	3	2	2	4	2	2
HeH5_cell43	2	2	2	3	2	3	2	3	3	2	1	2	2	2	3	3	2	3	2	2	4	3	2	3	3	3	2	2	4	2	2
HeH5_cell44	2	2	2	2	2	3	2	3	3	2	1	2	2	2	3	3	2	3	2	2	4	3	2	3	3	3	2	2	4	2	2
HeH5_cell45	2	2	2	2	2	3	2	3	3	2	1	2	2	2	3	3	2	3	2	2	4	3	2	3	3	3	2	2	4	2	2
HeH5_cell46	2	2	2	2	2	3	2	3	3	2	1	2	2	2	3	3	2	3	2	2	4	3	2	3	3	3	2	2	4	2	2
HeH5_cell47	2	2	2	2	2	3	2	3	3	2	1	2	2	2	3	3	2	3	2	2	4	3	2	3	3	3	2	2	4	2	2
HeH5_cell48	2	2	2	2	2	3	2	3	3	2	1	2	2	2	3	3	2	3	2	2	4	3	2	3	3	3	2	2	4	2	2
HeH5_cell49	2	2	2	2	2	3	2	3	3	2	1	2	2	2	3	3	2	3	2	2	4	3	2	3	3	3	2	2	4	2	2
HeH5_cell50	2	2	2	2	2	3	2	3	3	2	1	2	2	2	3	3	2	3	2	2	4	3	2	3	3	3	2	2	4	2	2
HeH5_cell51	2	2	2	3	2	3	2	3	3	2	1	2	2	2	3	3	2	3	2	2	4	3	2	3	3	3	2	2	4	2	2
HeH5_cell52	2	2	2	2	2	3	2	3	3	2	1	2	2	2	3	3	2	3	2	2	4	3	2	3	3	3	2	2	4	2	2
HeH5_cell53	2	2	2	2	2	3	2	3	3	2	1	2	2	2	3	3	2	3	2	2	4	3	2	3	3	3	2	2	4	2	2
HeH5_cell54	2	2	2	2	2	3	2	3	3	2	1	2	2	2	3	3	2	3	2	2	4	3	2	3	3	3	2	2	4	2	2
HeH5_cell55	2	2	2	2	2	3	2	3	3	2	1	2	2	2	3	3	2	3	2	2	4	3	2	3	3	3	2	2	4	2	2
HeH5_cell56	2	2	2	2	2	3	2	3	3	2	1	2	2	2	3	3	2	3	2	2	4	3	2	3	3	3	2	2	4	2	2
HeH5_cell57	2	2	2	2	2	3	2	3	3	2	1	2	2	2	3	3	2	3	2	2	4	3	2	3	3	3	2	2	4	2	2
HeH5_cell58	2	2	2	2	2	3	2	3	3	2	1	2	2	2	3	3	2	3	2	2	4	3	2	3	3	3	2	2	4	2	2
HeH5_cell59	2	2	2	2	2	3	2	3	3	2	1	2	2	2	3	3	2	3	2	2	4	3	2	3	3	3	2	2	4	2	2
HeH5_cell60	2	2	2	2	2	3	2	3	3	2	1	2	2	2	3	3	2	3	2	2	4	3	2	3	3	3	2	2	4	2	2
HeH5_cell61	2	2	2	2	2	3	2	3	3	2	1	2	2	2	3	3	2	3	2	2	4	3	2	3	3	3	2	2	4	2	2
HeH5_cell62	2	2	2	2	2	3	2	3	3	2	1	2	2	2	3	3	2	3	2	2	4	3	2	3	3	3	2	2	4	2	2
HeH5_cell63	2	2	2	2	2	3	2	3	3	2	1	2	2	2	3	3	2	3	2	2	4	3	2	3	3	3	2	2	4	2	2
HeH5_cell64	2	2	2	2	2	3	2	3	3	2	1	2	2	2	3	3	2	3	2	2	4	3	2	3	3	3	2	2	4	2	2
HeH5_cell65	2	2	2	2	2	3	2	3	3	2	1	2	2	2	3	3	2	3	2	2	4	3	2	3	3	3	2	2	4	2	2
HeH5_cell66	2	2	2	2	2	3	2	3	3	2	1	2	2	2	3	3	2	3	2	2	4	3	2	3	3	3	2	2	4	2	2
HeH5_cell67	2	2	2	2	2	3	2	3	3	2	1	2	2	2	3	3	2	3	2	2	4	3	2	3	3	3	2	2	4	2	2
HeH5_cell68	2	2	2	3	2	3	2	3	3	2	1	2	2	2	3	3	2	3	2	2	4	3	2	3	3	3	2	2	4	2	2
HeH5_cell69	2	2	2	2	2	3	2	3	3	2	1	2	2	2	3	3	2	3	2	2	4	3	2	3	3	3	2	2	4	2	2
HeH5_cell70	2	2	2	2	2	3	2	3	3	2	1	2	2	2	3	3	2	3	2	2	4	3	2	3	3	3	2	2	4	2	2
HeH5_cell71	2	2	2	2	2	3	2	3	3	2	1	2	2	2	3	3	2	3	2	2	4	3	2	3	3	3	2	2	4	2	2
HeH5_cell72	2	2	2	2	2	3	2	3	3	2	1	2	2	2	3	3	2	3	2	2	4	3	2	3	3	3	2	2	4	2	2
HeH5_cell73	2	2	2	2	2	3	2	3	3	2	1	2	2	2	3	3	2	3	2	2	4	3	2	3	3	3	2	2	4	2	2
HeH5_cell74	2	2	2	2	2	3	2	3	3	2	1	2	2	2	3	3	2	3	2	2	4	3	2	3	3	3	2	2	4	2	2
HeH5_cell75	2	2	2	2	2	3	2	3	3	2	1	2	2	2	3	3	2	3	2	2	4	3	2	3	3	3	2	2	4	2	2
HeH5_cell76	2	2	2	2	2	3	2	3	3	2	1	2	2	2	3	3	2	3	2	2	4	3	2	3	3	3	2	2	4	2	2
HeH5_cell77	2	2	2	2	2	3	2	3	3	2	1	2	2	2	3	3	2	3	2	2	4	3	2	3	3	3	2	2	4	2	2
HeH5_cell78	2	2	2	2	2	3	2	3	3	2	1	2	2	2	3	3	2	3	2	2	4	3	2	3	3	3	2	2	4	2	2
HeH5_cell79	2	2	2	2	2	3	2	3	3	2	1	2	2	2	3	3	2	3	2	2	4	3	2	3	3	3	2	2	4	2	2
HeH5_cell80	2	2	2	2	2	3	2	3	3	2	1	2	2	2	3	3	2	3	2	2	4	3	2	3	3	3	2	2	4	2	2
HeH5_cell81	2	2	2	2	2	3	2	3	3	2	1	2	2	2	3	3	2	3	2	2	4	3	2	3	3	3	2	2	4	2	2
HeH5_cell82	2	2	2	2	2	3	2	3	3	2	1	2	2	2	3	3	2	3	2	2	4	3	2	3	3	3	2	2	4	2	2
HeH5_cell83	2	2	2	2	2	3	2	3	3	2	1	2	2	2	3	3	2	3	2	2	4	3	2	3	3	3	2	2	4	2	2
HeH5_cell84	2	2	2	2	2	3	2	3	3	2	1	2	2	2	3	3	2	3	2	2	4	3	2	3	3	3	2	2	4	2	2
HeH5_cell85	2	2	2	2	2	3	2	3	3	2	1	2	2	2	3	3	2	3	2	2	4	3	2	3	3	3	2	2	4	2	2
HeH5_cell86	2	2	2	2	2	3	2	3	3	2	1	2	2	2	3	3	2	3	2	2	4	3	2	3	3	3	2	2	4	2	2
HeH5_cell87	2	2	2	2	2	3	2	3	3	2	1	2	2	2	3	3	2	3	2	2	4	3	2	3	3	3	2	2	4	2	2
HeH5_cell88	2	2	2	2	2	3	2	3	3	2	1	2	2	2	3	3	2	3	2	2	4	3	2	3	3	3	2	2	4	2	2
HeH5_cell89	2	2	2	2	2	3	2	3	3	2	1	2	2	2	3	3	2	3	2	2	4	3	2	3	3	3	2	2	4	2	2
HeH5_cell90	2	2	2	2	2	3	2	3	3	2	1	2	2	2	3	3	2	3	2	2	4	3	2	3	3	3	2	2	4	2	2
HeH5_cell91	2	2	2	2	2	3	2	3	3	2	1	2	2	2	3	3	2	3	2	2	4	3	2	3	3	3	2	2	4	2	2
HeH5_cell92	2	2	2	2	2	3	2	3	3	2	1	2	2	2	3	3	2	3	2	2	4	3	2	3	3	3	2	2	4	2	2
HeH5_cell93	2	2	2	2	2	3	2	3	3	2	1	2	2	2	3	3	2	3	2	2	4	3	2	3	3	3	2	2	4	2	2
HeH5_cell94	2	2	2	2	2	3	2	3	3	2	1	2	2	2	3	3	2	3	2	2	4	3	2	3	3	3	2	2	4	2	2
HeH5_cell95	2	2	2	2	2	3	2	3	3	2	1	2	2	2	3	3	2	3	2	2	4	3	2	3	3	3	2	2	4	2	2
HeH5_cell96	2	2	2	2	2	3	2	3	3	2	1	2	2	2	3	3	2	3	2	2	4	3	2	3	3	3	2	2	4	2	2
HeH5_cell97	2	2	2	2	2	3	2	3	3	2	1	2	2	2	3	3	2	3	2	2	4	3	2	3	3	3	2	2	4	2	2
HeH5_cell98	2	2	2	2	2	3	2	3	3	2	1	2	2	2	3	3	2	3	2	2	4	3	2	3	3	3	2	2	4	2	2
HeH5_cell99	2	2	2	2	2	3	2	3	3	2	1	2	2	2	3	3	2	3	2	2	4	3	2	3	3	3	2	2	4	2	2
HeH5_cell100	2	2	2	2	2	3	2	3	3	2	1	2	2	2	3	3	2	3	2	2	4	3	2	3	3	3	2	2	4	2	2
HeH5_cell101	2	2	2	2	2	3	2	3	3	2	1	2	2	2	3	3	2	3	2	2	4	3	2	3	3	3	2	2	4	2	2
HeH5_cell102	2	2	2	2	2	3	2	3	3	2	1	2	2	2	3	3	2	3	2	2	4	3	2	3	3	3	2	2	4	2	2
HeH5_cell103	2	2	2	2	2	3	2	3	3	2	1	2	2	2	3	3	2	3	2	2	4	3	2	3	3	3	2	2	4	2	2
HeH5_cell104	2	2	2	2	2	3	2	3	3	2	1	2	2	2	3	3	2	3	2	2	4	3	2	3	3	3	2	2	4	2	2
HeH5_cell105	2	2	2	2	2	3	2	3	3	2	1	2	2	2	3	3	2	3	2	2	4	3	2	3	3	3	2	2	4	2	2
HeH5_cell106	2	2	2	2	2	3	2	3	3	2	1	2	2	2	3	3	2	3	2	2	4	3	2	3	3	3	2	2	4	2	2
HeH5_cell107	2	2	2	2	2	3	2	3	3	2	1	2	2	2	3	3	2	3	2	2	4	3	2	3	3	3	2	2	4	2	2
HeH5_cell108	2	2	2	2	2	3	2	3	3	2	1	2	2	2	3	3	2	3	2	2	4	3	2	3	3	3	2	2	4	2	2
HeH5_cell109	2	2	2	2	2	3	2	3	3	2	1	2	2	2	3	3	2	3	2	2	4	3	2	3	3	3	2	2	4	2	2
HeH5_cell110	2	2	2	2	2	3	2	3	3	2	1	2	2	2	3	3	2	3	2	2	4	3	2	3	3	3	2	2	4	2	2
HeH5_cell111	2	2	2	2	2	3	2	3	3	2	1	2	2	2	3	3	2	3	2	2	4	3	2	3	3	3	2	2	4	2	2
HeH5_cell112	2	2	2	2	2	3	2	3	3	2	1	2	2	2	3	3	2	3	2	2	4	3	2	3	3	3	2	2	4	2	2
HeH5_cell113	2	2	2	2	2	3	2	3	3	2	1	2	2	2	3	3	2	3	2	2	4	3	2	3	3	3	2	2	4	2	2
HeH5_cell114	2	2	2	2	2	3	2	3	3	2	1	2	2	2	3	3	2	3	2	2	4	3	2	3	3	3	2	2	4	2	2
HeH5_cell115	2	2	2	2	2	3	2	3	3	2	1	2	2	2	3	3	2	3	2	2	4	3	2	3	3	3	2	2	4	2	2
HeH5_cell116	2	2	2	2	2	3	2	3	3	2	1	2	2	2	3	3	2	3	2	2	4	3	2	3	3	3	2	2	4	2	2
HeH5_cell117	2	2	2	2	2	3	2	3	3	2	1	2	2	2	3	3	2	3	2	2	4	3	2	3	3	3	2	2	4	2	2
HeH5_cell118	2	2	2	2	2	3	2	3	3	2	1	2	2	2	3	3	2	3	2	2	4	3	2	3	3	3	2	2	4	2	2
HeH5_cell119	2	2	2	2	2	3	2	3	3	2	1	2	2	2	3	3	2	3	2	2	4	3	2	3	3	3	2	2	4	2	2
HeH5_cell120	2	2	2	2	2	3	2	3	3	2	1	2	2	2	3	3	2	3	2	2	4	3	2	3	3	3	2	2	4	2	2
HeH5_cell121	2	2	2	2	2	3	2	3	3	2	1	2	2	2	3	3	2	3	2	2	4	3	2	3	3	3	2	2	4	2	2
HeH5_cell122	2	2	2	2	2	3	2	3	3	2	1	2	2	2	3	3	2	3	2	2	4	3	2	3	3	3	2	2	4	2	2
HeH5_cell123	2	2	2	2	2	3	2	3	3	2	1	2	2	2	3	3	2	3	2	2	4	3	2	3	3	3	2	2	4	2	2
HeH5_cell124	2	2	2	2	2	3	2	3	3	2	1	2	2	2	3	3	2	3	2	2	4	3	2	3	3	3	2	2	4	2	2
HeH5_cell125	2	2	2	2	2	3	2	3	3	2	1	2	2	2	3	3	2	3	2	2	4	3	2	3	3	3	2	2	4	2	2
HeH5_cell126	2	2	2	2	2	3	2	3	3	2	1	2	2	2	3	3	2	3	2	2	4	3	2	3	3	3	2	2	4	2	2
HeH5_cell127	2	2	2	2	2	3	2	3	3	2	1	2	2	2	3	3	2	3	2	2	4	3	2	3	3	3	2	2	4	2	2
HeH5_cell128	2	2	2	2	2	3	2	3	3	2	1	2	2	2	3	3	2	3	2	2	4	3	2	3	3	3	2	2	4	2	2
HeH5_cell129	2	2	2	2	2	3	2	3	3	2	1	2	2	2	3	3	2	3	2	2	4	3	2	3	3	3	2	2	4	2	2
HeH5_cell130	2	2	2	2	2	3	2	3	3	2	1	2	2	2	3	3	2	3	2	2	4	3	2	3	3	3	2	2	4	2	2
HeH5_cell131	2	2	2	2	2	3	2	3	3	2	1	2	2	2	3	3	2	3	2	2	4	3	2	3	3	3	2	2	4	2	2
HeH5_cell132	2	2	2	2	2	3	2	3	3	2	1	2	2	2	3	3	2	3	2	2	4	3	2	3	3	3	2	2	4	2	2
HeH5_cell133	2	2	2	2	2	3	2	3	3	2	1	2	2	2	3	3	2	3	2	2	4	3	2	3	3	3	2	2	4	2	2
HeH5_cell134	2	2	2	2	2	3	2	3	3	2	1	2	2	2	3	3	2	3	2	2	4	3	2	3	3	3	2	2	4	2	2
HeH5_cell135	2	2	2	2	2	3	2	3	3	2	1	2	2	2	3	3	2	3	2	2	4	3	2	3	3	3	2	2	4	2	2
HeH5_cell136	2	2	2	2	2	3	2	3	3	2	1	2	2	2	3	3	2	3	2	2	4	3	2	3	3	3	2	2	4	2	2
HeH5_cell137	2	2	2	2	2	3	2	3	3	2	1	2	2	2	3	3	2	3	2	2	4	3	2	3	3	3	2	2	4	2	2
HeH5_cell138	2	2	2	2	2	3	2	3	3	2	1	2	2	2	3	3	2	3	2	2	4	3	2	3	3	3	2	2	4	2	2
HeH5_cell139	2	2	2	2	2	3	2	3	3	2	1	2	2	2	3	3	2	3	2	2	4	3	2	3	3	3	2	2	4	2	2
HeH5_cell140	2	2	2	2	2	3	2	3	3	2	1	2	2	2	3	3	2	3	2	2	4	3	2	3	3	3	2	2	4	2	2
HeH5_cell141	2	2	2	2	2	3	2	3	3	2	1	2	2	2	3	3	2	3	2	2	4	3	2	3	3	3	2	2	4	2	2
HeH5_cell142	2	2	2	2	2	3	2	3	3	2	1	2	2	2	3	3	2	3	2	2	4	3	2	3	3	3	2	2	4	2	2
HeH5_cell143	2	2	2	2	2	3	2	3	3	2	1	2	2	2	3	3	2	3	2	2	4	3	2	3	3	3	2	2	4	2	2
HeH5_cell144	2	2	2	2	2	3	2	3	3	2	1	2	2	2	3	3	2	3	2	2	4	3	2	3	3	3	2	2	4	2	2
HeH5_cell145	2	2	2	2	2	3	2	3	3	2	1	2	2	2	3	3	2	3	2	2	4	3	2	3	3	3	2	2	4	2	2
HeH5_cell146	2	2	2	2	2	3	2	3	3	2	1	2	2	2	3	3	2	3	2	2	4	3	2	3	3	3	2	2	4	2	2
HeH5_cell147	2	2	2	2	2	3	2	3	3	2	1	2	2	2	3	3	2	3	2	2	4	3	2	3	3	3	2	2	4	2	2
HeH5_cell148	2	2	2	2	2	3	2	3	3	2	1	2	2	2	3	3	2	3	2	2	4	3	2	3	3	3	2	2	4	2	2
HeH5_cell149	2	2	2	2	2	3	2	3	3	2	1	2	2	2	3	3	2	3	2	2	4	3	2	3	3	3	2	2	4	2	2
HeH5_cell150	2	2	2	2	2	3	2	3	3	2	1	2	2	2	3	3	2	3	2	2	4	3	2	3	3	3	2	2	4	2	2
HeH5_cell151	2	2	2	2	2	3	2	3	3	2	1	2	2	2	3	3	2	3	2	2	4	3	2	3	3	3	2	2	4	2	2
HeH5_cell152	2	2	2	2	2	3	2	3	3	2	1	2	2	2	3	3	2	3	2	2	4	3	2	3	3	3	2	2	4	2	2
HeH5_cell153	2	2	2	2	2	3	2	3	3	2	1	2	2	2	3	3	2	3	2	2	4	3	2	3	3	3	2	2	4	2	2
HeH5_cell154	2	2	2	2	2	3	2	3	3	2	1	2	2	2	3	3	2	3	2	2	4	3	2	3	3	3	2	2	4	2	2
HeH5_cell155	2	2	2	2	2	3	2	3	3	2	1	2	2	2	3	3	2	3	2	2	4	3	2	3	3	3	2	2	4	2	2
HeH5_cell156	2	2	2	2	2	3	2	3	3	2	1	2	2	2	3	3	2	3	2	2	4	3	2	3	3	3	2	2	4	2	2
HeH5_cell157	2	2	2	2	2	3	2	3	3	2	1	2	2	2	3	3	2	3	2	2	4	3	2	3	3	3	2	2	4	2	2
HeH5_cell158	2	2	2	2	2	3	2	3	3	2	1	2	2	2	3	3	2	3	2	2	4	3	2	3	3	3	2	2	4	2	2
HeH5_cell159	2	2	2	2	2	3	2	3	3	2	1	2	2	2	3	3	2	3	2	2	4	3	2	3	3	3	2	2	4	2	2
HeH5_cell160	2	2	2	2	2	3	2	3	3	2	1	2	2	2	3	3	2	3	2	2	4	3	2	3	3	3	2	2	4	2	2
HeH5_cell161	2	2	2	2	2	3	2	3	3	2	1	2	2	2	3	3	2	3	2	2	4	3	2	3	3	3	2	2	4	2	2
HeH5_cell162	2	2	2	2	2	3	2	3	3	2	1	2	2	2	3	3	2	3	2	2	4	3	2	3	3	3	2	2	4	2	2
HeH5_cell163	2	2	2	2	2	3	2	3	3	2	1	2	2	2	3	3	2	3	2	2	4	3	2	3	3	3	2	2	4	2	2
HeH5_cell164	2	2	2	2	2	3	2	3	3	2	1	2	2	2	3	3	2	3	2	2	4	3	2	3	3	3	2	2	4	2	2
HeH5_cell165	2	2	2	2	2	3	2	3	3	2	1	2	2	2	3	3	2	3	2	2	4	3	2	3	3	3	2	2	4	2	2
HeH5_cell166	2	2	2	2	2	3	2	3	3	2	1	2	2	2	3	3	2	3	2	2	4	3	2	3	3	3	2	2	4	2	2
HeH5_cell167	2	2	2	2	2	3	2	3	3	2	1	2	2	2	3	3	2	3	2	2	4	3	2	3	3	3	2	2	4	2	2
HeH5_cell168	2	2	2	2	2	3	2	3	3	2	1	2	2	2	3	3	2	3	2	2	4	3	2	3	3	3	2	2	4	2	2
HeH5_cell169	2	2	2	2	2	3	2	3	3	2	1	2	2	2	3	3	2	3	2	2	4	3	2	3	3	3	2	2	4	2	2
HeH5_cell170	2	2	2	2	2	3	2	3	3	2	1	2	2	2	3	3	2	3	2	2	4	3	2	3	3	3	2	2	4	2	2
HeH5_cell171	2	2	2	2	2	3	2	3	3	2	1	2	2	2	3	3	2	3	2	2	4	3	2	3	3	3	2	2	4	2	2
HeH5_cell172	2	2	2	2	2	3	2	3	3	2	1	2	2	2	3	3	2	3	2	2	4	3	2	3	3	3	2	2	4	2	2
HeH5_cell173	2	2	2	2	2	3	2	3	3	2	1	2	2	2	3	3	2	3	2	2	4	3	2	3	3	3	2	2	4	2	2
HeH5_cell174	2	2	2	2	2	3	2	3	3	2	1	2	2	2	3	3	2	3	2	2	4	3	2	3	3	3	2	2	4	2	2
HeH5_cell175	2	2	2	2	2	3	2	3	3	2	1	2	2	2	3	3	2	3	2	2	4	3	2	3	3	3	2	2	4	2	2
HeH5_cell176	2	2	2	2	2	3	2	3	3	2	1	2	2	2	3	3	2	3	2	2	4	3	2	3	3	3	2	2	4	2	2
HeH5_cell177	2	2	2	2	2	3	2	3	3	2	1	2	2	2	3	3	2	3	2	2	4	3	2	3	3	3	2	2	4	2	2
HeH5_cell178	2	2	2	2	2	3	2	3	3	2	1	2	2	2	3	3	2	3	2	2	4	3	2	3	3	3	2	2	4	2	2
HeH5_cell179	2	2	2	2	2	3	2	3	3	2	1	2	2	2	3	3	2	3	2	2	4	3	2	3	3	3	2	2	4	2	2
HeH5_cell180	2	2	2	2	2	3	2	3	3	2	1	2	2	2	3	3	2	3	2	2	4	3	2	3	3	3	2	2	4	2	2
HeH5_cell181	2	2	2	2	2	3	2	3	3	2	1	2	2	2	3	3	2	3	2	2	4	3	2	3	3	3	2	2	4	2	2
HeH5_cell182	2	2	2	2	2	3	2	3	3	2	1	2	2	2	3	3	2	3	2	2	4	3	2	3	3	3	2	2	4	2	2
HeH5_cell183	2	2	2	2	2	3	2	3	3	2	1	2	2	2	3	3	2	3	2	2	4	3	2	3	3	3	2	2	4	2	2
HeH5_cell184	2	2	2	2	2	3	2	3	3	2	1	2	2	2	3	3	2	3	2	2	4	3	2	3	3	3	2	2	4	2	2
HeH5_cell185	2	2	2	2	2	3	2	3	3	2	1	2	2	2	3	3	2	3	2	2	4	3	2	3	3	3	2	2	4	2	2
HeH5_cell186	2	2	2	2	2	3	2	3	3	2	1	2	2	2	3	3	2	3	2	2	4	3	2	3	3	3	2	2	4	2	2
HeH5_cell187	2	2	2	2	2	3	2	3	3	2	1	2	2	2	3	3	2	3	2	2	4	3	2	3	3	3	2	2	4	2	2
HeH5_cell188	2	2	2	2	2	3	2	3	3	2	1	2	2	2	3	3	2	3	2	2	4	3	2	3	3	3	2	2	4	2	2
HeH5_cell189	2	2	2	2	2	3	2	3	3	2	1	2	2	2	3	3	2	3	2	2	4	3	2	3	3	3	2	2	4	2	2
HeH5_cell190	2	2	2	2	2	3	2	3	3	2	1	2	2	2	3	3	2	3	2	2	4	3	2	3	3	3	2	2	4	2	2
HeH5_cell191	2	2	2	2	2	3	2	3	3	2	1	2	2	2	3	3	2	3	2	2	4	3	2	3	3	3	2	2	4	2	2
HeH5_cell192	2	2	2	2	2	3	2	3	3	2	1	2	2	2	3	3	2	3	2	2	4	3	2	3	3	3	2	2	4	2	2
HeH5_cell193	2	2	2	2	2	3	2	3	3	2	1	2	2	2	3	3	2	3	2	2	4	3	2	3	3	3	2	2	4	2	2
HeH5_cell194	2	2	2	2	2	3	2	3	3	2	1	2	2	2	3	3	2	3	2	2	4	3	2	3	3	3	2	2	4	2	2
HeH5_cell195	2	2	2	2	2	3	2	3	3	2	1	2	2	2	3	3	2	3	2	2	4	3	2	3	3	3	2	2	4	2	2
HeH5_cell196	2	2	2	2	2	3	2	3	3	2	1	2	2	2	3	3	2	3	2	2	4	3	2	3	3	3	2	2	4	2	2
HeH5_cell197	2	2	2	2	2	3	2	3	3	2	1	2	2	2	3	3	2	3	2	2	4	3	2	3	3	3	2	2	4	2	2
HeH5_cell198	2	2	2	2	2	3	2	3	3	2	1	2	2	2	3	3	2	3	2	2	4	3	2	3	3	3	2	2	4	2	2
HeH5_cell199	2	2	2	2	2	3	2	3	3	2	1	2	2	2	3	3	2	3	2	2	4	3	2	3	3	3	2	2	4	2	2
HeH5_cell200	2	2	2	2	2	3	2	3	3	2	1	2	2	2	3	3	2	3	2	2	4	3	2	3	3	3	2	2	4	2	2
HeH5_cell201	2	2	2	2	2	3	2	3	3	2	1	2	2	2	3	3	2	3	2	2	4	3	2	3	3	3	2	2	4	2	2
HeH5_cell202	2	2	2	2	2	3	2	3	3	2	1	2	2	2	3	3	2	3	2	2	4	3	2	3	3	3	2	2	4	2	2
HeH5_cell203	2	2	2	2	2	3	2	3	3	2	1	2	2	2	3	3	2	3	2	2	4	3	2	3	3	3	2	2	4	2	2
HeH5_cell204	2	2	2	2	2	3	2	3	3	2	1	2	2	2	3	3	2	3	2	2	4	3	2	3	3	3	2	2	4	2	2
HeH5_cell205	2	2	2	2	2	3	2	3	3	2	1	2	2	2	3	3	2	3	2	2	4	3	2	3	3	3	2	2	4	2	2
HeH5_cell206	2	2	2	2	2	3	2	3	3	2	1	2	2	2	3	3	2	3	2	2	4	3	2	3	3	3	2	2	4	2	2
HeH5_cell207	2	2	2	2	2	3	2	3	3	2	1	2	2	2	3	3	2	3	2	2	4	3	2	3	3	3	2	2	4	2	2
HeH5_cell208	2	2	2	3	2	3	2	3	3	2	1	2	2	2	3	3	2	3	2	2	4	3	2	3	3	3	2	2	4	2	2
HeH5_cell209	2	2	2	2	2	3	2	3	3	2	1	2	2	2	3	3	2	3	2	2	4	3	2	3	3	3	2	2	4	2	2
HeH5_cell210	2	2	2	2	2	3	2	3	3	2	1	2	2	2	3	3	2	3	2	2	4	3	2	3	3	3	2	2	4	2	2
HeH5_cell211	2	2	2	2	2	3	2	3	3	2	1	2	2	2	3	3	2	3	2	2	4	3	2	3	3	3	2	2	4	2	2
HeH5_cell212	2	2	2	2	2	3	2	3	3	2	1	2	2	2	3	3	2	3	2	2	4	3	2	3	3	3	2	2	4	2	2
HeH5_cell213	2	2	2	2	2	3	2	3	3	2	1	2	2	2	3	3	2	3	2	2	4	3	2	3	3	3	2	2	4	2	2
HeH5_cell214	2	2	2	2	2	3	2	3	3	2	1	2	2	2	3	3	2	3	2	2	4	3	2	3	3	3	2	2	4	2	2
HeH5_cell215	2	2	2	3	2	3	2	3	3	2	1	2	2	2	3	3	2	3	2	2	4	3	2	3	3	3	2	2	4	2	2
HeH5_cell216	2	2	2	2	2	3	2	3	3	2	1	2	2	2	3	3	2	3	2	2	4	3	2	3	3	3	2	2	4	2	2
HeH5_cell217	2	2	2	2	2	3	2	3	3	2	1	2	2	2	3	3	2	3	2	2	4	3	2	3	3	3	2	2	4	2	2
HeH5_cell218	2	2	2	2	2	3	2	3	3	2	1	2	2	2	3	3	2	3	2	2	4	3	2	3	3	3	2	2	4	2	2
HeH5_cell219	2	2	2	2	2	3	2	3	3	2	1	2	2	2	3	3	2	3	2	2	4	3	2	3	3	3	2	2	4	2	2
HeH5_cell220	2	2	2	2	2	3	2	3	3	2	1	2	2	2	3	3	2	3	2	2	4	3	2	3	3	3	2	2	4	2	2
HeH5_cell221	2	2	2	2	2	3	2	3	3	2	1	2	2	2	3	3	2	3	2	2	4	3	2	3	3	3	2	2	4	2	2
HeH5_cell222	2	2	2	2	2	3	2	3	3	2	1	2	2	2	3	3	2	3	2	2	4	3	2	3	3	3	2	2	4	2	2
HeH5_cell223	2	2	2	2	2	3	2	3	3	2	1	2	2	2	3	3	2	3	2	2	4	3	2	3	3	3	2	2	4	2	2
HeH5_cell224	2	2	2	2	2	3	2	3	3	2	1	2	2	2	3	3	2	3	2	2	4	3	2	3	3	3	2	2	4	2	2
HeH5_cell225	2	2	2	2	2	3	2	3	3	2	1	2	2	2	3	3	2	3	2	2	4	3	2	3	3	3	2	2	4	2	2
HeH5_cell226	2	2	2	2	2	3	2	3	3	2	1	2	2	2	3	3	2	3	2	2	4	3	2	3	3	3	2	2	4	2	2
HeH5_cell227	2	2	2	2	2	3	2	3	3	2	1	2	2	2	3	3	2	3	2	2	4	3	2	3	3	3	2	2	4	2	2
HeH5_cell228	2	2	2	2	2	3	2	3	3	2	1	2	2	2	3	3	2	3	2	2	4	3	2	3	3	3	2	2	4	2	2
HeH5_cell229	2	2	2	2	2	3	2	3	3	2	1	2	2	2	3	3	2	3	2	2	4	3	2	3	3	3	2	2	4	2	2
HeH5_cell230	2	2	2	2	2	3	2	3	3	2	1	2	2	2	3	3	2	3	2	2	4	3	2	3	3	3	2	2	4	2	2
HeH5_cell231	2	2	2	2	2	3	2	3	3	2	1	2	2	2	3	3	2	3	2	2	4	3	2	3	3	3	2	2	4	2	2
HeH5_cell232	2	2	2	2	2	3	2	3	3	2	1	2	2	2	3	3	2	3	2	2	4	3	2	3	3	3	2	2	4	2	2
HeH5_cell233	2	2	2	2	2	3	2	3	3	2	1	2	2	2	3	3	2	3	2	2	4	3	2	3	3	3	2	2	4	2	2
HeH5_cell234	2	2	2	2	2	3	2	3	3	2	1	2	2	2	3	3	2	3	2	2	4	3	2	3	3	3	2	2	4	2	2
HeH5_cell235	2	2	2	2	2	3	2	3	3	2	1	2	2	2	3	3	2	3	2	2	4	3	2	3	3	3	2	2	4	2	2
HeH5_cell236	2	2	2	2	2	3	2	3	3	2	1	2	2	2	3	3	2	3	2	2	4	3	2	3	3	3	2	2	4	2	2
HeH5_cell237	2	2	2	2	2	3	2	3	3	2	1	2	2	2	3	3	2	3	2	2	4	3	2	3	3	3	2	2	4	2	2
HeH5_cell238	2	2	2	2	2	3	2	3	3	2	1	2	2	2	3	3	2	3	2	2	4	3	2	3	3	3	2	2	4	2	2
HeH5_cell239	2	2	2	2	2	3	2	3	3	2	1	2	2	2	3	3	2	3	2	2	4	3	2	3	3	3	2	2	4	2	2
HeH5_cell240	2	2	2	2	2	3	2	3	3	2	1	2	2	2	3	3	2	3	2	2	4	3	2	3	3	3	2	2	4	2	2
HeH5_cell241	2	2	2	2	2	3	2	3	3	2	1	2	2	2	3	3	2	3	2	2	4	3	2	3	3	3	2	2	4	2	2
HeH5_cell242	2	2	2	2	2	3	2	3	3	2	1	2	2	2	3	3	2	3	2	2	4	3	2	3	3	3	2	2	4	2	2
HeH5_cell243	2	2	2	2	2	3	2	3	3	2	1	2	2	2	3	3	2	3	2	2	4	3	2	3	3	3	2	2	4	2	2
HeH5_cell244	2	2	2	3	2	3	2	3	3	2	1	2	2	2	3	3	2	3	2	2	4	3	2	3	3	3	2	2	4	2	2
HeH5_cell245	2	2	2	2	2	3	2	3	3	2	1	2	2	2	3	3	2	3	2	2	4	3	2	3	3	3	2	2	4	2	2
HeH5_cell246	2	2	2	2	2	3	2	3	3	2	1	2	2	2	3	3	2	3	2	2	4	3	2	3	3	3	2	2	4	2	2
HeH5_cell247	2	2	2	2	2	3	2	3	3	2	1	2	2	2	3	3	2	3	2	2	4	3	2	3	3	3	2	2	4	2	2
HeH5_cell248	2	2	2	2	2	3	2	3	3	2	1	2	2	2	3	3	2	3	2	2	4	3	2	3	3	3	2	2	4	2	2
HeH5_cell249	2	2	2	2	2	3	2	3	3	2	1	2	2	2	3	3	2	3	2	2	4	3	2	3	3	3	2	2	4	2	2
HeH5_cell250	2	2	2	2	2	3	2	3	3	2	1	2	2	2	3	3	2	3	2	2	4	3	2	3	3	3	2	2	4	2	2
HeH5_cell251	2	2	2	2	2	3	2	3	3	2	1	2	2	2	3	3	2	3	2	2	4	3	2	3	3	3	2	2	4	2	2
HeH5_cell252	2	2	2	2	2	3	2	3	3	2	1	2	2	2	3	3	2	3	2	2	4	3	2	3	3	3	2	2	4	2	2
HeH5_cell253	2	2	2	2	2	3	2	3	3	2	1	2	2	2	3	3	2	3	2	2	4	3	2	3	3	3	2	2	4	2	2
HeH5_cell254	2	2	2	2	2	3	2	3	3	2	1	2	2	2	3	3	2	3	2	2	4	3	2	3	3	3	2	2	4	2	2
HeH5_cell255	2	2	2	2	2	3	2	3	3	2	1	2	2	2	3	3	2	3	2	2	4	3	2	3	3	3	2	2	4	2	2
HeH5_cell256	2	2	2	2	2	3	2	3	3	2	1	2	2	2	3	3	2	3	2	2	4	3	2	3	3	3	2	2	4	2	2
HeH5_cell257	2	2	2	2	2	3	2	3	3	2	1	2	2	2	3	3	2	3	2	2	4	3	2	3	3	3	2	2	4	2	2
HeH5_cell258	2	2	2	2	2	3	2	3	3	2	1	2	2	2	3	3	2	3	2	2	4	3	2	3	3	3	2	2	4	2	2
HeH5_cell259	2	2	2	2	2	3	2	3	3	2	1	2	2	2	3	3	2	3	2	2	4	3	2	3	3	3	2	2	4	2	2
HeH5_cell260	2	2	2	2	2	3	2	3	3	2	1	2	2	2	3	3	2	3	2	2	4	3	2	3	3	3	2	2	4	2	2
HeH5_cell261	2	2	2	2	2	3	2	3	3	2	1	2	2	2	3	3	2	3	2	2	4	3	2	3	3	3	2	2	4	2	2
HeH5_cell262	2	2	2	2	2	3	2	3	3	2	1	2	2	2	3	3	2	3	2	2	4	3	2	3	3	3	2	2	4	2	2
HeH5_cell263	2	2	2	2	2	3	2	3	3	2	1	2	2	2	3	3	2	3	2	2	4	3	2	3	3	3	2	2	4	2	2
HeH5_cell264	2	2	2	2	2	3	2	3	3	2	1	2	2	2	3	3	2	3	2	2	4	3	2	3	3	3	2	2	4	2	2
HeH5_cell265	2	2	2	2	2	3	2	3	3	2	1	2	2	2	3	3	2	3	2	2	4	3	2	3	3	3	2	2	4	2	2
HeH5_cell266	2	2	2	2	2	3	2	3	3	2	1	2	2	2	3	3	2	3	2	2	4	3	2	3	3	3	2	2	4	2	2
HeH5_cell267	2	2	2	2	2	3	2	3	3	2	1	2	2	2	3	3	2	3	2	2	4	3	2	3	3	3	2	2	4	2	2
HeH5_cell268	2	2	2	2	2	3	2	3	3	2	1	2	2	2	3	3	2	3	2	2	4	3	2	3	3	3	2	2	4	2	2
HeH5_cell269	2	2	2	2	2	3	2	3	3	2	1	2	2	2	3	3	2	3	2	2	4	3	2	3	3	3	2	2	4	2	2
HeH5_cell270	2	2	2	2	2	3	2	3	3	2	1	2	2	2	3	3	2	3	2	2	4	3	2	3	3	3	2	2	4	2	2
HeH5_cell271	2	2	2	2	2	3	2	3	3	2	1	2	2	2	3	3	2	3	2	2	4	3	2	3	3	3	2	2	4	2	2
HeH5_cell272	2	2	2	2	2	3	2	3	3	2	1	2	2	2	3	3	2	3	2	2	4	3	2	3	3	3	2	2	4	2	2
HeH5_cell273	2	2	2	2	2	3	2	3	3	2	1	2	2	2	3	3	2	3	2	2	4	3	2	3	3	3	2	2	4	2	2
HeH5_cell274	2	2	2	2	2	3	2	3	3	2	1	2	2	2	3	3	2	3	2	2	4	3	2	3	3	3	2	2	4	2	2
HeH5_cell275	2	2	2	2	2	3	2	3	3	2	1	2	2	2	3	3	2	3	2	2	4	3	2	3	3	3	2	2	4	2	2
HeH5_cell276	2	2	2	2	2	3	2	3	3	2	1	2	2	2	3	3	2	3	2	2	4	3	2	3	3	3	2	2	4	2	2
HeH5_cell277	2	2	2	2	2	3	2	3	3	2	1	2	2	2	3	3	2	3	2	2	4	3	2	3	3	3	2	2	4	2	2
HeH5_cell278	2	2	2	2	2	3	2	3	3	2	1	2	2	2	3	3	2	3	2	2	4	3	2	3	3	3	2	2	4	2	2
HeH5_cell279	2	2	2	2	2	3	2	3	3	2	1	2	2	2	3	3	2	3	2	2	4	3	2	3	3	3	2	2	4	2	2
HeH5_cell280	2	2	2	2	2	3	2	3	3	2	1	2	2	2	3	3	2	3	2	2	4	3	2	3	3	3	2	2	4	2	2
HeH5_cell281	2	2	2	2	2	3	2	3	3	2	1	2	2	2	3	3	2	3	2	2	4	3	2	3	3	3	2	2	4	2	2
HeH5_cell282	2	2	2	2	2	3	2	3	3	2	1	2	2	2	3	3	2	3	2	2	4	3	2	3	3	3	2	2	4	2	2
HeH5_cell283	2	2	2	2	2	3	2	3	3	2	1	2	2	2	3	3	2	3	2	2	4	3	2	3	3	3	2	2	4	2	2
HeH5_cell284	2	2	2	2	2	3	2	3	3	2	1	2	2	2	3	3	2	3	2	2	4	3	2	3	3	3	2	2	4	2	2
HeH5_cell285	2	2	2	2	2	3	2	3	3	2	1	2	2	2	3	3	2	3	2	2	4	3	2	3	3	3	2	2	4	2	2
HeH5_cell286	2	2	2	2	2	3	2	3	3	2	1	2	2	2	3	3	2	3	2	2	4	3	2	3	3	3	2	2	4	2	2
HeH5_cell287	2	2	2	2	2	3	2	3	3	2	1	2	2	2	3	3	2	3	2	2	4	3	2	3	3	3	2	2	4	2	2
HeH5_cell288	2	2	2	2	2	3	2	3	3	2	1	2	2	2	3	3	2	3	2	2	4	3	2	3	3	3	2	2	4	2	2
HeH5_cell289	2	2	2	2	2	3	2	3	3	2	1	2	2	2	3	3	2	3	2	2	4	3	2	3	3	3	2	2	4	2	2
HeH5_cell290	2	2	2	2	2	3	2	3	3	2	1	2	2	2	3	3	2	3	2	2	4	3	2	3	3	3	2	2	4	2	2
HeH5_cell291	2	2	2	2	2	3	2	3	3	2	1	2	2	2	3	3	2	3	2	2	4	3	2	3	3	3	2	2	4	2	2
HeH5_cell292	2	2	2	2	2	3	2	3	3	2	1	2	2	2	3	3	2	3	2	2	4	3	2	3	3	3	2	2	4	2	2
HeH5_cell293	2	2	2	2	2	3	2	3	3	2	1	2	2	2	3	3	2	3	2	2	4	3	2	3	3	3	2	2	4	2	2
HeH5_cell294	2	2	2	2	2	3	2	3	3	2	1	2	2	2	3	3	2	3	2	2	4	3	2	3	3	3	2	2	4	2	2
HeH5_cell295	2	2	2	2	2	3	2	3	3	2	1	2	2	2	3	3	2	3	2	2	4	3	2	3	3	3	2	2	4	2	2
HeH5_cell296	2	2	2	2	2	3	2	3	3	2	1	2	2	2	3	3	2	3	2	2	4	3	2	3	3	3	2	2	4	2	2
HeH5_cell297	2	2	2	2	2	3	2	3	3	2	1	2	2	2	3	3	2	3	2	2	4	3	2	3	3	3	2	2	4	2	2
HeH5_cell298	2	2	2	2	2	3	2	3	3	2	1	2	2	2	3	3	2	3	2	2	4	3	2	3	3	3	2	2	4	2	2
HeH5_cell299	2	2	2	2	2	3	2	3	3	2	1	2	2	2	3	3	2	3	2	2	4	3	2	3	3	3	2	2	4	2	2
HeH5_cell300	2	2	2	2	2	3	2	3	3	2	1	2	2	2	3	3	2	3	2	2	4	3	2	3	3	3	2	2	4	2	2
HeH5_cell301	2	2	2	2	2	3	2	3	3	2	1	2	2	2	3	3	2	3	2	2	4	3	2	3	3	3	2	2	4	2	2
HeH5_cell302	2	2	2	2	2	3	2	3	3	2	1	2	2	2	3	3	2	3	2	2	4	3	2	3	3	3	2	2	4	2	2
HeH5_cell303	2	2	2	2	2	3	2	3	3	2	1	2	2	2	3	3	2	3	2	2	4	3	2	3	3	3	2	2	4	2	2
HeH5_cell304	2	2	2	2	2	3	2	3	3	2	1	2	2	2	3	3	2	3	2	2	4	3	2	3	3	3	2	2	4	2	2
HeH5_cell305	2	2	2	2	2	3	2	3	3	2	1	2	2	2	3	3	2	3	2	2	4	3	2	3	3	3	2	2	4	2	2
HeH5_cell306	2	2	2	2	2	3	2	3	3	2	1	2	2	2	3	3	2	3	2	2	4	3	2	3	3	3	2	2	4	2	2
HeH5_cell307	2	2	2	2	2	3	2	3	3	2	1	2	2	2	3	3	2	3	2	2	4	3	2	3	3	3	2	2	4	2	2
HeH5_cell308	2	2	2	2	2	3	2	3	3	2	1	2	2	2	3	3	2	3	2	2	4	3	2	3	3	3	2	2	4	2	2
HeH5_cell309	2	2	2	2	2	3	2	3	3	2	1	2	2	2	3	3	2	3	2	2	4	3	2	3	3	3	2	2	4	2	2
HeH5_cell310	2	2	2	2	2	3	2	3	3	2	1	2	2	2	3	3	2	3	2	2	4	3	2	3	3	3	2	2	4	2	2
HeH5_cell311	2	2	2	2	2	3	2	3	3	2	1	2	2	2	3	3	2	3	2	2	4	3	2	3	3	3	2	2	4	2	2
HeH5_cell312	2	2	2	2	2	3	2	3	3	2	1	2	2	2	3	3	2	3	2	2	4	3	2	3	3	3	2	2	4	2	2
HeH5_cell313	2	2	2	2	2	3	2	3	3	2	1	2	2	2	3	3	2	3	2	2	4	3	2	3	3	3	2	2	4	2	2
HeH5_cell314	2	2	2	2	2	3	2	3	3	2	1	2	2	2	3	3	2	3	2	2	4	3	2	3	3	3	2	2	4	2	2
HeH5_cell315	2	2	2	3	2	3	2	3	3	2	1	2	2	2	3	3	2	3	2	2	4	3	2	3	3	3	2	2	4	2	2
HeH5_cell316	2	2	2	2	2	3	2	3	3	2	1	2	2	2	3	3	2	3	2	2	4	3	2	3	3	3	2	2	4	2	2
HeH5_cell317	2	2	2	2	2	3	2	3	3	2	1	2	2	2	3	3	2	3	2	2	4	3	2	3	3	3	2	2	4	2	2
HeH5_cell318	2	2	2	2	2	3	2	3	3	2	1	2	2	2	3	3	2	3	2	2	4	3	2	3	3	3	2	2	4	2	2
HeH5_cell319	2	2	2	2	2	3	2	3	3	2	1	2	2	2	3	3	2	3	2	2	4	3	2	3	3	3	2	2	4	2	2
HeH5_cell320	2	2	2	2	2	3	2	3	3	2	1	2	2	2	3	3	2	3	2	2	4	3	2	3	3	3	2	2	4	2	2
HeH5_cell321	2	2	2	2	2	3	2	3	3	2	1	2	2	2	3	3	2	3	2	2	4	3	2	3	3	3	2	2	4	2	2
HeH5_cell322	2	2	2	2	2	3	2	3	3	2	1	2	2	2	3	3	2	3	2	2	4	3	2	3	3	3	2	2	4	2	2
HeH5_cell323	2	2	2	2	2	3	2	3	3	2	1	2	2	2	3	3	2	3	2	2	4	3	2	3	3	3	2	2	4	2	2
HeH5_cell324	2	2	2	2	2	3	2	3	3	2	1	2	2	2	3	3	2	3	2	2	4	3	2	3	3	3	2	2	4	2	2
HeH5_cell325	2	2	2	2	2	3	2	3	3	2	1	2	2	2	3	3	2	3	2	2	4	3	2	3	3	3	2	2	4	2	2
HeH5_cell326	2	2	2	2	2	3	2	3	3	2	1	2	2	2	3	3	2	3	2	2	4	3	2	3	3	3	2	2	4	2	2
HeH5_cell327	2	2	2	2	2	3	2	3	3	2	1	2	2	2	3	3	2	3	2	2	4	3	2	3	3	3	2	2	4	2	2
HeH5_cell328	2	2	2	2	2	3	2	3	3	2	1	2	2	2	3	3	2	3	2	2	4	3	2	3	3	3	2	2	4	2	2
HeH5_cell329	2	2	2	2	2	3	2	3	3	2	1	2	2	2	3	3	2	3	2	2	4	3	2	3	3	3	2	2	4	2	2
HeH5_cell330	2	2	2	2	2	3	2	3	3	2	1	2	2	2	3	3	2	3	2	2	4	3	2	3	3	3	2	2	4	2	2
HeH5_cell331	2	2	2	2	2	3	2	3	3	2	1	2	2	2	3	3	2	3	2	2	4	3	2	3	3	3	2	2	4	2	2
HeH5_cell332	2	2	2	2	2	3	2	3	3	2	1	2	2	2	3	3	2	3	2	2	4	3	2	3	3	3	2	2	4	2	2
HeH5_cell333	2	2	2	2	2	3	2	3	3	2	1	2	2	2	3	3	2	3	2	2	4	3	2	3	3	3	2	2	4	2	2
HeH5_cell334	2	2	2	2	2	3	2	3	3	2	1	2	2	2	3	3	2	3	2	2	4	3	2	3	3	3	2	2	4	2	2
HeH5_cell335	2	2	2	2	2	3	2	3	3	2	1	2	2	2	3	3	2	3	2	2	4	3	2	3	3	3	2	2	4	2	2
HeH5_cell336	2	2	2	2	2	3	2	3	3	2	1	2	2	2	3	3	2	3	2	2	4	3	2	3	3	3	2	2	4	2	2
HeH5_cell337	2	2	2	2	2	3	2	3	3	2	1	2	2	2	3	3	2	3	2	2	4	3	2	3	3	3	2	2	4	2	2
HeH5_cell338	2	2	2	2	2	3	2	3	3	2	1	2	2	2	3	3	2	3	2	2	4	3	2	3	3	3	2	2	4	2	2
HeH5_cell339	2	2	2	2	2	3	2	3	3	2	1	2	2	2	3	3	2	3	2	2	4	3	2	3	3	3	2	2	4	2	2
HeH5_cell340	2	2	2	2	2	3	2	3	3	2	1	2	2	2	3	3	2	3	2	2	4	3	2	3	3	3	2	2	4	2	2
HeH5_cell341	2	2	2	2	2	3	2	3	3	2	1	2	2	2	3	3	2	3	2	2	4	3	2	3	3	3	2	2	4	2	2
HeH5_cell342	2	2	2	2	2	3	2	3	3	2	1	2	2	2	3	3	2	3	2	2	4	3	2	3	3	3	2	2	4	2	2
HeH5_cell343	2	2	2	2	2	3	2	3	3	2	1	2	2	2	3	3	2	3	2	2	4	3	2	3	3	3	2	2	4	2	2
HeH5_cell344	2	2	2	3	2	3	2	3	3	2	1	2	2	2	3	3	2	3	2	2	4	3	2	3	3	3	2	2	4	2	2
seg	seg1	seg2	seg3	seg4	seg5	seg6	seg7	seg8	seg9	seg10	seg11	seg12	seg13	seg14	seg15	seg16	seg17	seg18	seg19	seg20	seg21	seg22	seg23	seg24
diploid_cell	2	2	2	2	2	2	2	2	2	2	2	2	2	2	2	2	2	2	2	2	2	2	1	1
HeH6_cell1	2	2	2	3	2	3	2	2	3	3	2	2	2	2	2	2	2	3	2	2	4	2	2	2
HeH6_cell2	2	2	2	3	2	3	2	2	3	3	2	2	2	2	2	2	2	3	2	2	4	2	2	2
HeH6_cell3	2	2	2	3	2	3	2	2	3	3	2	2	2	2	2	2	2	3	2	2	4	2	2	2
HeH6_cell4	2	2	2	3	2	3	2	2	3	3	2	2	2	2	2	2	2	3	2	2	4	2	2	2
HeH6_cell5	2	2	2	3	2	3	2	2	3	3	2	2	2	2	2	2	2	3	2	2	4	2	2	2
HeH6_cell6	2	2	2	3	2	3	2	2	3	3	2	2	2	2	2	2	2	3	2	2	4	2	2	2
HeH6_cell7	2	2	2	3	2	3	2	2	3	3	2	2	2	2	2	2	2	3	2	2	4	2	2	2
HeH6_cell8	2	2	2	3	2	3	2	2	3	3	2	2	2	2	2	2	2	3	2	2	4	2	2	2
HeH6_cell9	2	2	2	3	2	3	2	2	3	3	2	2	2	2	2	2	2	3	2	2	4	2	2	2
HeH6_cell10	2	2	2	3	2	3	2	2	3	3	2	2	2	2	2	2	2	3	2	2	4	2	2	2
HeH6_cell11	2	2	2	3	2	3	2	2	3	3	2	2	2	2	2	2	2	3	2	2	4	2	2	2
HeH6_cell12	2	2	2	3	2	3	2	2	3	3	2	2	2	2	2	2	2	3	2	2	4	2	2	2
HeH6_cell13	2	2	2	3	2	3	2	2	3	3	2	2	2	2	2	2	2	3	2	2	4	2	2	2
HeH6_cell14	2	2	2	3	2	3	2	2	3	3	2	2	2	2	2	2	2	3	2	2	4	2	2	2
HeH6_cell15	2	2	2	3	2	3	2	2	3	3	2	2	2	2	2	2	2	3	2	2	4	2	2	2
HeH6_cell16	2	2	2	3	2	3	2	2	3	3	2	2	2	2	2	2	2	3	2	2	4	2	2	2
HeH6_cell17	2	2	2	3	2	3	2	2	3	3	2	2	2	2	2	2	2	3	2	2	4	2	2	2
HeH6_cell18	2	2	2	3	2	3	2	2	3	3	2	2	2	2	2	2	2	3	2	2	4	2	2	2
HeH6_cell19	2	2	2	3	2	3	2	2	3	3	2	2	2	2	2	2	2	3	2	2	4	2	2	2
HeH6_cell20	2	2	2	3	2	3	2	2	3	3	2	2	2	2	2	2	2	3	2	2	4	2	2	2
HeH6_cell21	2	2	2	3	2	3	2	2	3	3	2	2	2	2	2	2	2	3	2	2	4	2	2	2
HeH6_cell22	2	2	2	3	2	3	2	2	3	3	2	2	2	2	2	2	2	3	2	2	4	2	2	2
HeH6_cell23	2	2	2	3	2	3	2	2	3	3	2	2	2	2	2	2	2	3	2	2	4	2	2	2
HeH6_cell24	2	2	2	3	2	3	2	2	3	3	2	2	2	2	2	2	2	3	2	2	4	2	2	2
HeH6_cell25	2	2	2	3	2	3	2	2	3	3	2	2	2	2	2	2	2	3	2	2	4	2	2	2
HeH6_cell26	2	2	2	3	2	3	2	2	3	3	2	2	2	2	2	2	2	3	2	2	4	2	2	2
HeH6_cell27	2	2	2	3	2	3	2	2	3	3	2	2	2	2	2	2	2	3	2	2	4	2	2	2
HeH6_cell28	2	2	2	3	2	3	2	2	3	3	2	2	2	2	2	2	2	3	2	2	4	2	2	2
HeH6_cell29	2	2	2	3	2	3	2	2	3	3	2	2	2	2	2	2	2	3	2	2	4	2	2	2
HeH6_cell30	2	2	2	3	2	3	2	2	3	3	2	2	2	2	2	2	2	3	2	2	4	2	2	2
HeH6_cell31	2	2	2	3	2	3	2	2	3	3	2	2	2	2	2	2	2	3	2	2	4	2	2	2
HeH6_cell32	2	2	2	3	2	3	2	2	3	3	2	2	2	2	2	2	2	3	2	2	4	2	2	2
HeH6_cell33	2	2	2	3	2	3	2	2	3	3	2	2	2	2	2	2	2	3	2	2	4	2	2	2
HeH6_cell34	2	2	2	3	2	3	2	2	3	3	2	2	2	2	2	2	2	3	2	2	4	2	2	2
HeH6_cell35	2	2	2	3	2	3	2	2	3	3	2	2	2	2	2	2	2	3	2	2	4	2	2	2
HeH6_cell36	2	2	2	3	2	3	2	2	3	3	2	2	2	2	2	2	2	3	2	2	4	2	2	2
HeH6_cell37	2	2	2	3	2	3	2	2	3	3	2	2	2	2	2	2	2	3	2	2	4	2	2	2
HeH6_cell38	2	2	2	3	2	3	2	2	3	3	2	2	2	2	2	2	2	3	2	2	4	2	2	2
HeH6_cell39	2	2	2	3	2	3	2	2	3	3	2	2	2	2	2	2	2	3	2	2	4	2	2	2
HeH6_cell40	2	2	2	3	2	3	2	2	3	3	2	2	2	2	2	2	2	3	2	2	4	2	2	2
HeH6_cell41	2	2	2	3	2	3	2	2	3	3	2	2	2	2	2	2	2	3	2	2	4	2	2	2
HeH6_cell42	2	2	2	3	2	3	2	2	3	3	2	2	2	2	2	2	2	3	2	2	4	2	2	2
HeH6_cell43	2	2	2	3	2	3	2	2	3	3	2	2	2	2	2	2	2	3	2	2	4	2	2	2
HeH6_cell44	2	2	2	3	2	3	2	2	3	3	2	2	2	2	2	2	2	3	2	2	4	2	2	2
HeH6_cell45	2	2	2	3	2	3	2	2	3	3	2	2	2	2	2	2	2	3	2	2	4	2	2	2
HeH6_cell46	2	2	2	3	2	3	2	2	3	3	2	2	2	2	2	2	2	3	2	2	4	2	2	2
HeH6_cell47	2	2	2	3	2	3	2	2	3	3	2	2	2	2	2	2	2	3	2	2	4	2	2	2
HeH6_cell48	2	2	2	3	2	3	2	2	3	3	2	2	2	2	2	2	2	3	2	2	4	2	2	2
HeH6_cell49	2	2	2	3	2	3	2	2	3	3	2	2	2	2	2	2	2	3	2	2	4	2	2	2
HeH6_cell50	2	2	2	3	2	3	2	2	3	3	2	2	2	2	2	2	2	3	2	2	4	2	2	2
HeH6_cell51	2	2	2	3	2	3	2	2	3	3	2	2	2	2	2	2	2	3	2	2	4	2	2	2
HeH6_cell52	2	2	2	3	2	3	2	2	3	3	2	2	2	2	2	2	2	3	2	2	4	2	2	2
HeH6_cell53	2	2	2	3	2	3	2	2	3	3	2	2	2	2	2	2	2	3	2	2	4	2	2	2
HeH6_cell54	2	2	2	3	2	3	2	2	3	3	2	2	2	2	2	2	2	3	2	2	4	2	2	2
HeH6_cell55	2	2	2	3	2	3	2	2	3	3	2	2	2	2	2	2	2	3	2	2	4	2	2	2
HeH6_cell56	2	2	2	3	2	3	2	2	3	3	2	2	2	2	2	2	2	3	2	2	4	2	2	2
HeH6_cell57	2	2	2	3	2	3	2	2	3	3	2	2	2	2	2	2	2	3	2	2	4	2	2	2
HeH6_cell58	2	2	2	3	2	3	2	2	3	3	2	2	2	2	2	2	2	3	2	2	4	2	2	2
HeH6_cell59	2	2	2	3	2	3	2	2	3	3	2	2	2	2	2	2	2	3	2	2	4	2	2	2
HeH6_cell60	2	2	2	3	2	3	2	2	3	3	2	2	2	2	2	2	2	3	2	2	4	2	2	2
HeH6_cell61	2	2	2	3	2	3	2	2	3	3	2	2	2	2	2	2	2	3	2	2	4	2	2	2
HeH6_cell62	2	2	2	3	2	3	2	2	3	3	2	2	2	2	2	2	2	3	2	2	4	2	2	2
HeH6_cell63	2	2	2	3	2	3	2	2	3	3	2	2	2	2	2	2	2	3	2	2	4	2	2	2
HeH6_cell64	2	2	2	3	2	3	2	2	3	3	2	2	2	2	2	2	2	3	2	2	4	2	2	2
HeH6_cell65	2	2	2	3	2	3	2	2	3	3	2	2	2	2	2	2	2	3	2	2	4	2	2	2
HeH6_cell66	2	2	2	3	2	3	2	2	3	3	2	2	2	2	2	2	2	3	2	2	4	2	2	2
HeH6_cell67	2	2	2	3	2	3	2	2	3	3	2	2	2	2	2	2	2	3	2	2	4	2	2	2
HeH6_cell68	2	2	2	3	2	3	2	2	3	3	2	2	2	2	2	2	2	3	2	2	4	2	2	2
HeH6_cell69	2	2	2	3	2	3	2	2	3	3	2	2	2	2	2	2	2	3	2	2	4	2	2	2
HeH6_cell70	2	2	2	3	2	3	2	2	3	3	2	2	2	2	2	2	2	3	2	2	4	2	2	2
HeH6_cell71	2	2	2	3	2	3	2	2	3	3	2	2	2	2	2	2	2	3	2	2	4	2	2	2
HeH6_cell72	2	2	2	3	2	3	2	2	3	3	2	2	2	2	2	2	2	3	2	2	4	2	2	2
HeH6_cell73	2	2	2	3	2	3	2	2	3	3	2	2	2	2	2	2	2	3	2	2	4	2	2	2
HeH6_cell74	2	2	2	3	2	3	2	2	3	3	2	2	2	2	2	2	2	3	2	2	4	2	2	2
HeH6_cell75	2	2	2	3	2	3	2	2	3	3	2	2	2	2	2	2	2	3	2	2	4	2	2	2
HeH6_cell76	2	2	2	3	2	3	2	2	3	3	2	2	2	2	2	2	2	3	2	2	4	2	2	2
HeH6_cell77	2	2	2	3	2	3	2	2	3	3	2	2	2	2	2	2	2	3	2	2	4	2	2	2
HeH6_cell78	2	2	2	3	2	3	2	2	3	3	2	2	2	2	2	2	2	3	2	2	4	2	2	2
HeH6_cell79	2	2	2	3	2	3	2	2	3	3	2	2	2	2	2	2	2	3	2	2	4	2	2	2
HeH6_cell80	2	2	2	3	2	3	2	2	3	3	2	2	2	2	2	2	2	3	2	2	4	2	2	2
HeH6_cell81	2	2	2	3	2	3	2	2	3	3	2	2	2	2	2	2	2	3	2	2	4	2	2	2
HeH6_cell82	2	2	2	3	2	3	2	2	3	3	2	2	2	2	2	2	2	3	2	2	4	2	2	2
HeH6_cell83	2	2	2	3	2	3	2	2	3	3	2	2	2	2	2	2	2	3	2	2	4	2	2	2
HeH6_cell84	2	2	2	3	2	3	2	2	3	3	2	2	2	2	2	2	2	3	2	2	4	2	2	2
HeH6_cell85	2	2	2	3	2	3	2	2	3	3	2	2	2	2	2	2	2	3	2	2	4	2	2	2
HeH6_cell86	2	2	2	3	2	3	2	2	3	3	2	2	2	2	2	2	2	3	2	2	4	2	2	2
HeH6_cell87	2	2	2	3	2	3	2	2	3	3	2	2	2	2	2	2	2	3	2	2	4	2	2	2
HeH6_cell88	2	2	2	3	2	3	2	2	3	3	2	2	2	2	2	2	2	3	2	2	4	2	2	2
HeH6_cell89	2	2	2	3	2	3	2	2	3	3	2	2	2	2	2	2	2	3	2	2	4	2	2	2
HeH6_cell90	2	2	2	3	2	3	2	2	3	3	2	2	2	2	2	2	2	3	2	2	4	2	2	2
HeH6_cell91	2	2	2	3	2	3	2	2	3	3	2	2	2	2	2	2	2	3	2	2	4	2	2	2
HeH6_cell92	2	2	2	3	2	3	2	2	3	3	2	2	2	2	2	2	2	3	2	2	4	2	2	2
HeH6_cell93	2	2	2	3	2	3	2	2	3	3	2	2	2	2	2	2	2	3	2	2	4	2	2	2
HeH6_cell94	2	2	2	3	2	3	2	2	3	3	2	2	2	2	2	2	2	3	2	2	4	2	2	2
HeH6_cell95	2	2	2	3	2	3	2	2	3	3	2	2	2	2	2	2	2	3	2	2	4	2	2	2
HeH6_cell96	2	2	2	3	2	3	2	2	3	3	2	2	2	2	2	2	2	3	2	2	4	2	2	2
HeH6_cell97	2	2	2	3	2	3	2	2	3	3	2	2	2	2	2	2	2	3	2	2	4	2	2	2
HeH6_cell98	2	2	2	3	2	3	2	2	3	3	2	2	2	2	2	2	2	3	2	2	4	2	2	2
HeH6_cell99	2	2	2	3	2	3	2	2	3	3	2	2	2	2	2	2	2	3	2	2	4	2	2	2
HeH6_cell100	2	2	2	3	2	3	2	2	3	3	2	2	2	2	2	2	2	3	2	2	4	2	2	2
HeH6_cell101	2	2	2	3	2	3	2	2	3	3	2	2	2	2	2	2	2	3	2	2	4	2	2	2
HeH6_cell102	2	2	2	3	2	3	2	2	3	3	2	2	2	2	2	2	2	3	2	2	4	2	2	2
HeH6_cell103	2	2	2	3	2	3	2	2	3	3	2	2	2	2	2	2	2	3	2	2	4	2	2	2
HeH6_cell104	2	2	2	3	2	3	2	2	3	3	2	2	2	2	2	2	2	3	2	2	4	2	2	2
HeH6_cell105	2	2	2	3	2	3	2	2	3	3	2	2	2	2	2	2	2	3	2	2	4	2	2	2
HeH6_cell106	2	2	2	3	2	3	2	2	3	3	2	2	2	2	2	2	2	3	2	2	4	2	2	2
HeH6_cell107	2	2	2	3	2	3	2	2	3	3	2	2	2	2	2	2	2	3	2	2	4	2	2	2
HeH6_cell108	2	2	2	3	2	3	2	2	3	3	2	2	2	2	2	2	2	3	2	2	4	2	2	2
HeH6_cell109	2	2	2	3	2	3	2	2	3	3	2	2	2	2	2	2	2	3	2	2	4	2	2	2
HeH6_cell110	2	2	2	3	2	3	2	2	3	3	2	2	2	2	2	2	2	3	2	2	4	2	2	2
HeH6_cell111	2	2	2	3	2	3	2	2	3	3	2	2	2	2	2	2	2	3	2	2	4	2	2	2
HeH6_cell112	2	2	2	3	2	3	2	2	3	3	2	2	2	2	2	2	2	3	2	2	4	2	2	2
HeH6_cell113	2	2	2	3	2	3	2	2	3	3	2	2	2	2	2	2	2	3	2	2	4	2	2	2
HeH6_cell114	2	2	2	3	2	3	2	2	3	3	2	2	2	2	2	2	2	3	2	2	4	2	2	2
HeH6_cell115	2	2	2	3	2	3	2	2	3	3	2	2	2	2	2	2	2	3	2	2	4	2	2	2
HeH6_cell116	2	2	2	3	2	3	2	2	3	3	2	2	2	2	2	2	2	3	2	2	4	2	2	2
HeH6_cell117	2	2	2	3	2	3	2	2	3	3	2	2	2	2	2	2	2	3	2	2	4	2	2	2
HeH6_cell118	2	2	2	3	2	3	2	2	3	3	2	2	2	2	2	2	2	3	2	2	4	2	2	2
HeH6_cell119	2	2	2	3	2	3	2	2	3	3	2	2	2	2	2	2	2	3	2	2	4	2	2	2
HeH6_cell120	2	2	2	3	2	3	2	2	3	3	2	2	2	2	2	2	2	3	2	2	4	2	2	2
HeH6_cell121	2	2	2	3	2	3	2	2	3	3	2	2	2	2	2	2	2	3	2	2	4	2	2	2
HeH6_cell122	2	2	2	3	2	3	2	2	3	3	2	2	2	2	2	2	2	3	2	2	4	2	2	2
HeH6_cell123	2	2	2	3	2	3	2	2	3	3	2	2	2	2	2	2	2	3	2	2	4	2	2	2
HeH6_cell124	2	2	2	3	2	3	2	2	3	3	2	2	2	2	2	2	2	3	2	2	4	2	2	2
HeH6_cell125	2	2	2	3	2	3	2	2	3	3	2	2	2	2	2	2	2	3	2	2	4	2	2	2
HeH6_cell126	2	2	2	3	2	3	2	2	3	3	2	2	2	2	2	2	2	3	2	2	4	2	2	2
HeH6_cell127	2	2	2	3	2	3	2	2	3	3	2	2	2	2	2	2	2	3	2	2	4	2	2	2
HeH6_cell128	2	2	2	3	2	3	2	2	3	3	2	2	2	2	2	2	2	3	2	2	4	2	2	2
HeH6_cell129	2	2	2	3	2	3	2	2	3	3	2	2	2	2	2	2	2	3	2	2	4	2	2	2
HeH6_cell130	2	2	2	3	2	3	2	2	3	3	2	2	2	2	2	2	2	3	2	2	4	2	2	2
HeH6_cell131	2	2	2	3	2	3	2	2	3	3	2	2	2	2	2	2	2	3	2	2	4	2	2	2
HeH6_cell132	2	2	2	3	2	3	2	2	3	3	2	2	2	2	2	2	2	3	2	2	4	2	2	2
HeH6_cell133	2	2	2	3	2	3	2	2	3	3	2	2	2	2	2	2	2	3	2	2	4	2	2	2
HeH6_cell134	2	2	2	3	2	3	2	2	3	3	2	2	2	2	2	2	2	3	2	2	4	2	2	2
HeH6_cell135	2	2	2	3	2	3	2	2	3	3	2	2	2	2	2	2	2	3	2	2	4	2	2	2
HeH6_cell136	2	2	2	3	2	3	2	2	3	3	2	2	2	2	2	2	2	3	2	2	4	2	2	2
HeH6_cell137	2	2	2	3	2	3	2	2	3	3	2	2	2	2	2	2	2	3	2	2	4	2	2	2
HeH6_cell138	2	2	2	3	2	3	2	2	3	3	2	2	2	2	2	2	2	3	2	2	4	2	2	2
HeH6_cell139	2	2	2	3	2	3	2	2	3	3	2	2	2	2	2	2	2	3	2	2	4	2	2	2
HeH6_cell140	2	2	2	3	2	3	2	2	3	3	2	2	2	2	2	2	2	3	2	2	4	2	2	2
HeH6_cell141	2	2	2	3	2	3	2	2	3	3	2	2	2	2	2	2	2	3	2	2	4	2	2	2
HeH6_cell142	2	2	2	3	2	3	2	2	3	3	2	2	2	2	2	2	2	3	2	2	4	2	2	2
HeH6_cell143	2	2	2	3	2	3	2	2	3	3	2	2	2	2	2	2	2	3	2	2	4	2	2	2
HeH6_cell144	2	2	2	3	2	3	2	2	3	3	2	2	2	2	2	2	2	3	2	2	4	2	2	2
HeH6_cell145	2	2	2	3	2	3	2	2	3	3	2	2	2	2	2	2	2	3	2	2	4	2	2	2
HeH6_cell146	2	2	2	3	2	3	2	2	3	3	2	2	2	2	2	2	2	3	2	2	4	2	2	2
HeH6_cell147	2	2	2	3	2	3	2	2	3	3	2	2	2	2	2	2	2	3	2	2	4	2	2	2
HeH6_cell148	2	2	2	3	2	3	2	2	3	3	2	2	2	2	2	2	2	3	2	2	4	2	2	2
HeH6_cell149	2	2	2	3	2	3	2	2	3	3	2	2	2	2	2	2	2	3	2	2	4	2	2	2
HeH6_cell150	2	2	2	3	2	3	2	2	3	3	2	2	2	2	2	2	2	3	2	2	4	2	2	2
HeH6_cell151	2	2	2	3	2	3	2	2	3	3	2	2	2	2	2	2	2	3	2	2	4	2	2	2
HeH6_cell152	2	2	2	3	2	3	2	2	3	3	2	2	2	2	2	2	2	3	2	2	4	2	2	2
HeH6_cell153	2	2	2	3	2	3	2	2	3	3	2	2	2	2	2	2	2	3	2	2	4	2	2	2
HeH6_cell154	2	2	2	3	2	3	2	2	3	3	2	2	2	2	2	2	2	3	2	2	4	2	2	2
HeH6_cell155	2	2	2	3	2	3	2	2	3	3	2	2	2	2	2	2	2	3	2	2	4	2	2	2
HeH6_cell156	2	2	2	3	2	3	2	2	3	3	2	2	2	2	2	2	2	3	2	2	4	2	2	2
HeH6_cell157	2	2	2	3	2	3	2	2	3	3	2	2	2	2	2	2	2	3	2	2	4	2	2	2
HeH6_cell158	2	2	2	3	2	3	2	2	3	3	2	2	2	2	2	2	2	3	2	2	4	2	2	2
HeH6_cell159	2	2	2	3	2	3	2	2	3	3	2	2	2	2	2	2	2	3	2	2	4	2	2	2
HeH6_cell160	2	2	2	3	2	3	2	2	3	3	2	2	2	2	2	2	2	3	2	2	4	2	2	2
HeH6_cell161	2	2	2	3	2	3	2	2	3	3	2	2	2	2	2	2	2	3	2	2	4	2	2	2
HeH6_cell162	2	2	2	3	2	3	2	2	3	3	2	2	2	2	2	2	2	3	2	2	4	2	2	2
HeH6_cell163	2	2	2	3	2	3	2	2	3	3	2	2	2	2	2	2	2	3	2	2	4	2	2	2
HeH6_cell164	2	2	2	3	2	3	2	2	3	3	2	2	2	2	2	2	2	3	2	2	4	2	2	2
HeH6_cell165	2	2	2	3	2	3	2	2	3	3	2	2	2	2	2	2	2	3	2	2	4	2	2	2
HeH6_cell166	2	2	2	3	2	3	2	2	3	3	2	2	2	2	2	2	2	3	2	2	4	2	2	2
HeH6_cell167	2	2	2	3	2	3	2	2	3	3	2	2	2	2	2	2	2	3	2	2	4	2	2	2
HeH6_cell168	2	2	2	3	2	3	2	2	3	3	2	2	2	2	2	2	2	3	2	2	4	2	2	2
HeH6_cell169	2	2	2	3	2	3	2	2	3	3	2	2	2	2	2	2	2	3	2	2	4	2	2	2
HeH6_cell170	2	2	2	3	2	3	2	2	3	3	2	2	2	2	2	2	2	3	2	2	4	2	2	2
HeH6_cell171	2	2	2	3	2	3	2	2	3	3	2	2	2	2	2	2	2	3	2	2	4	2	2	2
HeH6_cell172	2	2	2	3	2	3	2	2	3	3	2	2	2	2	2	2	2	3	2	2	4	2	2	2
HeH6_cell173	2	2	2	3	2	3	2	2	3	3	2	2	2	2	2	2	2	3	2	2	4	2	2	2
HeH6_cell174	2	2	2	3	2	3	2	2	3	3	2	2	2	2	2	2	2	3	2	2	4	2	2	2
HeH6_cell175	2	2	2	3	2	3	2	2	3	3	2	2	2	2	2	2	2	3	2	2	4	2	2	2
HeH6_cell176	2	2	2	3	2	3	2	2	3	3	2	2	2	2	2	2	2	3	2	2	4	2	2	2
HeH6_cell177	2	2	2	3	2	3	2	2	3	3	2	2	2	2	2	2	2	3	2	2	4	2	2	2
HeH6_cell178	2	2	2	3	2	3	2	2	3	3	2	2	2	2	2	2	2	3	2	2	4	2	2	2
HeH6_cell179	2	2	2	3	2	3	2	2	3	3	2	2	2	2	2	2	2	3	2	2	4	2	2	2
HeH6_cell180	2	2	2	3	2	3	2	2	3	3	2	2	2	2	2	2	2	3	2	2	4	2	2	2
HeH6_cell181	2	2	2	3	2	3	2	2	3	3	2	2	2	2	2	2	2	3	2	2	4	2	2	2
HeH6_cell182	2	2	2	3	2	3	2	2	3	3	2	2	2	2	2	2	2	3	2	2	4	2	2	2
HeH6_cell183	2	2	2	3	2	3	2	2	3	3	2	2	2	2	2	2	2	3	2	2	4	2	2	2
HeH6_cell184	2	2	2	3	2	3	2	2	3	3	2	2	2	2	2	2	2	3	2	2	4	2	2	2
HeH6_cell185	2	2	2	3	2	3	2	2	3	3	2	2	2	2	2	2	2	3	2	2	4	2	2	2
HeH6_cell186	2	2	2	3	2	3	2	2	3	3	2	2	2	2	2	2	2	3	2	2	4	2	2	2
HeH6_cell187	2	2	2	3	2	3	2	2	3	3	2	2	2	2	2	2	2	3	2	2	4	2	2	2
HeH6_cell188	2	2	2	3	2	3	2	2	3	3	2	2	2	2	2	2	2	3	2	2	4	2	2	2
HeH6_cell189	2	2	2	3	2	3	2	2	3	3	2	2	2	2	2	2	2	3	2	2	4	2	2	2
HeH6_cell190	2	2	2	3	2	3	2	2	3	3	2	2	2	2	2	2	2	3	2	2	4	2	2	2
HeH6_cell191	2	2	2	3	2	3	2	2	3	3	2	2	2	2	2	2	2	3	2	2	4	2	2	2
HeH6_cell192	2	2	2	3	2	3	2	2	3	3	2	2	2	2	2	2	2	3	2	2	4	2	2	2
HeH6_cell193	2	2	2	3	2	3	2	2	3	3	2	2	2	2	2	2	2	3	2	2	4	2	2	2
HeH6_cell194	2	2	2	3	2	3	2	2	3	3	2	2	2	2	2	2	2	3	2	2	4	2	2	2
HeH6_cell195	2	2	2	3	2	3	2	2	3	3	2	2	2	2	2	2	2	3	2	2	4	2	2	2
HeH6_cell196	2	2	2	3	2	3	2	2	3	3	2	2	2	2	2	2	2	3	2	2	4	2	2	2
HeH6_cell197	2	2	2	3	2	3	2	2	3	3	2	2	2	2	2	2	2	3	2	2	4	2	2	2
HeH6_cell198	2	2	2	3	2	3	2	2	3	3	2	2	2	2	2	2	2	3	2	2	4	2	2	2
HeH6_cell199	2	2	2	3	2	3	2	2	3	3	2	2	2	2	2	2	2	3	2	2	4	2	2	2
HeH6_cell200	2	2	2	3	2	3	2	2	3	3	2	2	2	2	2	2	2	3	2	2	4	2	2	2
HeH6_cell201	2	2	2	3	2	3	2	2	3	3	2	2	2	2	2	2	2	3	2	2	4	2	2	2
HeH6_cell202	2	2	2	3	2	3	2	2	3	3	2	2	2	2	2	2	2	3	2	2	4	2	2	2
HeH6_cell203	2	2	2	3	2	3	2	2	3	3	2	2	2	2	2	2	2	3	2	2	4	2	2	2
HeH6_cell204	2	2	2	3	2	3	2	2	3	3	2	2	2	2	2	2	2	3	2	2	4	2	2	2
HeH6_cell205	2	2	2	3	2	3	2	2	3	3	2	2	2	2	2	2	2	3	2	2	4	2	2	2
HeH6_cell206	2	2	2	3	2	3	2	2	3	3	2	2	2	2	2	2	2	3	2	2	4	2	2	2
HeH6_cell207	2	2	2	3	2	3	2	2	3	3	2	2	2	2	2	2	2	3	2	2	4	2	2	2
HeH6_cell208	2	2	2	3	2	3	2	2	3	3	2	2	2	2	2	2	2	3	2	2	4	2	2	2
HeH6_cell209	2	2	2	3	2	3	2	2	3	3	2	2	2	2	2	2	2	3	2	2	4	2	2	2
HeH6_cell210	2	2	2	3	2	3	2	2	3	3	2	2	2	2	2	2	2	3	2	2	4	2	2	2
HeH6_cell211	2	2	2	3	2	3	2	2	3	3	2	2	2	2	2	2	2	3	2	2	4	2	2	2
HeH6_cell212	2	2	2	3	2	3	2	2	3	3	2	2	2	2	2	2	2	3	2	2	4	2	2	2
HeH6_cell213	2	2	2	3	2	3	2	2	3	3	2	2	2	2	2	2	2	3	2	2	4	2	2	2
HeH6_cell214	2	2	2	3	2	3	2	2	3	3	2	2	2	2	2	2	2	3	2	2	4	2	2	2
HeH6_cell215	2	2	2	3	2	3	2	2	3	3	2	2	2	2	2	2	2	3	2	2	4	2	2	2
HeH6_cell216	2	2	2	3	2	3	2	2	3	3	2	2	2	2	2	2	2	3	2	2	4	2	2	2
HeH6_cell217	2	2	2	3	2	3	2	2	3	3	2	2	2	2	2	2	2	3	2	2	4	2	2	2
HeH6_cell218	2	2	2	3	2	3	2	2	3	3	2	2	2	2	2	2	2	3	2	2	4	2	2	2
HeH6_cell219	2	2	2	3	2	3	2	2	3	3	2	2	2	2	2	2	2	3	2	2	4	2	2	2
HeH6_cell220	2	2	2	3	2	3	2	2	3	3	2	2	2	2	2	2	2	3	2	2	4	2	2	2
HeH6_cell221	2	2	2	3	2	3	2	2	3	3	2	2	2	2	2	2	2	3	2	2	4	2	2	2
HeH6_cell222	2	2	2	3	2	3	2	2	3	3	2	2	2	2	2	2	2	3	2	2	4	2	2	2
HeH6_cell223	2	2	2	3	2	3	2	2	3	3	2	2	2	2	2	2	2	3	2	2	4	2	2	2
HeH6_cell224	2	2	2	3	2	3	2	2	3	3	2	2	2	2	2	2	2	3	2	2	4	2	2	2
HeH6_cell225	2	2	2	3	2	3	2	2	3	3	2	2	2	2	2	2	2	3	2	2	4	2	2	2
HeH6_cell226	2	2	2	3	2	3	2	2	3	3	2	2	2	2	2	2	2	3	2	2	4	2	2	2
HeH6_cell227	2	2	2	3	2	3	2	2	3	3	2	2	2	2	2	2	2	3	2	2	4	2	2	2
HeH6_cell228	2	2	2	3	2	3	2	2	3	3	2	2	2	2	2	2	2	3	2	2	4	2	2	2
HeH6_cell229	2	2	2	3	2	3	2	2	3	3	2	2	2	2	2	2	2	3	2	2	4	2	3	1
HeH6_cell230	2	2	2	3	2	3	2	2	3	3	2	2	2	2	2	2	2	3	2	2	4	2	2	2
HeH6_cell231	2	2	2	3	2	3	2	2	3	3	2	2	2	2	2	2	2	3	2	2	4	2	2	2
HeH6_cell232	2	2	2	3	2	3	2	2	3	3	2	2	2	2	2	2	2	3	2	2	4	2	2	2
HeH6_cell233	2	2	2	3	2	3	2	2	3	3	2	2	2	2	2	2	2	3	2	2	4	2	2	2
HeH6_cell234	2	2	2	3	2	3	2	2	3	3	2	2	2	2	2	2	2	3	2	2	4	2	2	2
HeH6_cell235	2	2	2	3	2	3	2	2	3	3	2	2	2	2	2	2	2	3	2	2	4	2	2	2
HeH6_cell236	2	2	2	3	2	3	2	2	3	3	2	2	2	2	2	2	2	3	2	2	4	2	2	2
HeH6_cell237	2	2	2	3	2	3	2	2	3	3	2	2	2	2	2	2	2	3	2	2	4	2	2	2
HeH6_cell238	2	2	2	3	2	3	2	2	3	3	2	2	2	2	2	2	2	3	2	2	4	2	2	2
HeH6_cell239	2	2	2	3	2	3	2	2	3	3	2	2	2	2	2	2	2	3	2	2	4	2	2	2
HeH6_cell240	2	2	2	3	2	3	2	2	3	3	2	2	2	2	2	2	2	3	2	2	4	2	2	2
HeH6_cell241	2	2	2	3	2	3	2	2	3	3	2	2	2	2	2	2	2	3	2	2	4	2	2	2
HeH6_cell242	2	2	2	3	2	3	2	2	3	3	2	2	2	2	2	2	2	3	2	2	4	2	2	2
HeH6_cell243	2	2	2	3	2	3	2	2	3	3	2	2	2	2	2	2	2	3	2	2	4	2	2	2
HeH6_cell244	2	2	2	3	2	3	2	2	3	3	2	2	2	2	2	2	2	3	2	2	4	2	2	2
HeH6_cell245	2	2	2	3	2	3	2	2	3	3	2	2	2	2	2	2	2	3	2	2	4	2	2	2
HeH6_cell246	2	2	2	3	2	3	2	2	3	3	2	2	2	2	2	2	2	3	2	2	4	2	2	2
HeH6_cell247	2	2	2	3	2	3	2	2	3	3	2	2	2	2	2	2	2	3	2	2	4	2	2	2
HeH6_cell248	2	2	2	3	2	3	2	2	3	3	2	2	2	2	2	2	2	3	2	2	4	2	2	2
HeH6_cell249	2	2	2	3	2	3	2	2	3	3	2	2	2	2	2	2	2	3	2	2	4	2	2	2
HeH6_cell250	2	2	2	3	2	3	2	2	3	3	2	2	2	2	2	2	2	3	2	2	4	2	2	2
HeH6_cell251	2	2	2	3	2	3	2	2	3	3	2	2	2	2	2	2	2	3	2	2	4	2	2	2
HeH6_cell252	2	2	2	3	2	3	2	2	3	3	2	2	2	2	2	2	2	3	2	2	4	2	2	2
HeH6_cell253	2	2	2	3	2	3	2	2	3	3	2	2	2	2	2	2	2	3	2	2	4	2	2	2
HeH6_cell254	2	2	2	3	2	3	2	2	3	3	2	2	2	2	2	2	2	3	2	2	4	2	2	2
HeH6_cell255	2	2	2	3	2	3	2	2	3	3	2	2	2	2	2	2	2	3	2	2	4	2	2	2
HeH6_cell256	2	2	2	3	2	3	2	2	3	3	2	2	2	2	2	2	2	3	2	2	4	2	2	2
HeH6_cell257	2	2	2	3	2	3	2	2	3	3	2	2	2	2	2	2	2	3	2	2	4	2	3	1
HeH6_cell258	2	2	2	3	2	3	2	2	3	3	2	2	2	2	2	2	2	3	2	2	4	2	2	2
HeH6_cell259	2	2	2	3	2	3	2	2	3	3	2	2	2	2	2	2	2	3	2	2	4	2	2	2
HeH6_cell260	2	2	2	3	2	3	2	2	3	3	2	2	2	2	2	2	2	3	2	2	4	2	2	2
HeH6_cell261	2	2	2	3	2	3	2	2	3	3	2	2	2	2	2	2	2	3	2	2	4	2	2	2
HeH6_cell262	2	2	2	3	2	3	2	2	3	3	2	2	2	2	2	2	2	3	2	2	4	2	2	2
HeH6_cell263	2	2	2	3	2	3	2	2	3	3	2	2	2	2	2	2	2	3	2	2	4	2	2	2
HeH6_cell264	2	2	2	3	2	3	2	2	3	3	2	2	2	2	2	2	2	3	2	2	4	2	2	2
HeH6_cell265	2	2	2	3	2	3	2	2	3	3	2	2	2	2	2	2	2	3	2	2	4	2	2	2
HeH6_cell266	2	2	2	3	2	3	2	2	3	3	2	2	2	2	2	2	2	3	2	2	4	2	2	2
HeH6_cell267	2	2	2	3	2	3	2	2	3	3	2	2	2	2	2	2	2	3	2	2	4	2	2	2
HeH6_cell268	2	2	2	3	2	3	2	2	3	3	2	2	2	2	2	2	2	3	2	2	4	2	2	2
HeH6_cell269	2	2	2	3	2	3	2	2	3	3	2	2	2	2	2	2	2	3	2	2	4	2	2	2
HeH6_cell270	2	2	2	3	2	3	2	2	3	3	2	2	2	2	2	2	2	3	2	2	4	2	2	2
HeH6_cell271	2	2	2	3	2	3	2	2	3	3	2	2	2	2	2	2	2	3	2	2	4	2	2	2
seg	seg1	seg2	seg3	seg4	seg5	seg6	seg7	seg8	seg9	seg10	seg11	seg12	seg13	seg14	seg15	seg16	seg17	seg18	seg19	seg20	seg21	seg22	seg23
diploid_cell	2	2	2	2	2	2	2	2	2	2	2	2	2	2	2	2	2	2	2	2	2	2	2
HeH7_cell1	2	2	2	3	2	3	2	2	2	2	2	2	2	3	2	2	3	3	2	2	4	2	3
HeH7_cell2	2	2	2	3	2	3	2	2	2	2	2	2	2	3	2	2	3	3	2	2	4	2	3
HeH7_cell3	2	2	2	3	2	3	2	2	2	2	2	2	2	3	2	2	3	3	2	2	4	2	3
HeH7_cell4	2	2	2	3	2	3	2	2	2	2	2	2	2	3	2	2	3	3	2	2	4	2	3
HeH7_cell5	2	2	2	3	2	3	2	2	2	2	2	2	2	3	2	2	3	3	2	2	4	2	3
HeH7_cell6	2	2	2	3	2	3	2	2	2	2	2	2	2	3	2	2	3	3	2	2	4	2	3
HeH7_cell7	2	2	2	3	2	3	2	2	2	2	2	2	2	3	2	2	3	3	2	2	4	2	3
HeH7_cell8	2	2	2	3	2	3	2	2	2	2	2	2	2	3	2	2	3	3	2	2	4	2	3
HeH7_cell9	2	2	2	3	2	3	2	2	2	2	2	2	2	3	2	2	3	3	2	2	4	2	3
HeH7_cell10	2	2	2	3	2	3	2	2	2	2	2	2	2	3	2	2	3	3	2	2	4	2	3
HeH7_cell11	2	2	2	3	2	3	2	2	2	2	2	2	2	3	2	2	3	3	2	2	4	2	3
HeH7_cell12	2	2	2	3	2	3	2	2	2	2	2	2	2	3	2	2	3	3	2	2	4	2	3
HeH7_cell13	2	2	2	3	2	3	2	2	2	2	2	2	2	3	2	2	3	3	2	2	4	2	3
HeH7_cell14	2	2	2	3	2	3	2	2	2	2	2	2	2	3	2	2	3	3	2	2	4	2	3
HeH7_cell15	2	2	2	3	2	3	2	2	2	2	2	2	2	3	2	2	3	3	2	2	4	2	3
HeH7_cell16	2	2	2	3	2	3	2	2	2	2	2	2	2	3	2	2	3	3	2	2	4	2	3
HeH7_cell17	2	2	2	3	2	3	2	2	2	2	2	2	2	3	2	2	3	3	2	2	4	2	3
HeH7_cell18	2	2	2	3	2	3	2	2	2	2	2	2	2	3	2	2	3	3	2	2	4	2	3
HeH7_cell19	2	2	2	3	2	3	2	2	2	2	2	2	2	3	2	2	3	3	2	2	4	2	3
HeH7_cell20	2	2	2	3	2	3	2	2	2	2	2	2	2	3	2	2	3	3	2	2	4	2	3
HeH7_cell21	2	2	2	3	2	3	2	2	2	2	2	2	2	3	2	2	3	3	2	2	4	2	3
HeH7_cell22	2	2	2	3	2	3	2	2	2	2	2	2	2	3	2	2	3	3	2	2	4	2	3
HeH7_cell23	2	2	2	3	2	3	2	2	2	2	2	2	2	3	2	2	3	3	2	2	4	2	3
HeH7_cell24	2	2	2	3	2	3	2	2	2	2	2	2	2	3	2	2	3	3	2	2	4	2	3
HeH7_cell25	2	2	2	3	2	3	2	2	2	2	2	2	2	3	2	2	3	3	2	2	4	2	3
HeH7_cell26	2	2	2	3	2	3	2	2	2	2	2	2	2	3	2	2	3	3	2	2	4	2	3
HeH7_cell27	2	2	2	3	2	3	2	2	2	2	2	2	2	3	2	2	3	3	2	2	4	2	3
HeH7_cell28	2	2	2	3	2	3	2	2	2	2	2	2	2	3	2	2	3	3	2	2	4	2	3
HeH7_cell29	2	2	2	3	2	3	2	2	2	2	2	2	2	3	2	2	3	3	2	2	4	2	3
HeH7_cell30	2	2	2	3	2	3	2	2	2	2	2	2	2	3	2	2	3	3	2	2	4	2	3
HeH7_cell31	2	2	2	3	2	3	2	2	2	2	2	2	2	3	2	2	3	3	2	2	4	2	3
HeH7_cell32	2	2	2	3	2	3	2	2	2	2	2	2	2	3	2	2	3	3	2	2	4	2	3
HeH7_cell33	2	2	2	3	2	3	2	2	2	2	2	2	2	3	2	2	3	3	2	2	4	2	3
HeH7_cell34	2	2	2	3	2	3	2	2	2	2	2	2	2	3	2	2	3	3	2	2	4	2	3
HeH7_cell35	2	2	2	3	2	3	2	2	2	2	2	2	2	3	2	2	3	3	2	2	4	2	3
HeH7_cell36	2	2	2	3	2	3	2	2	2	2	2	2	2	3	2	2	3	3	2	2	4	2	3
HeH7_cell37	2	2	2	3	2	3	2	2	2	2	2	2	2	3	2	2	3	3	2	2	4	2	3
HeH7_cell38	2	2	2	3	2	3	2	2	2	2	2	2	2	3	2	2	3	3	2	2	4	2	3
HeH7_cell39	2	2	2	3	2	3	2	2	2	2	2	2	2	3	2	2	3	3	2	2	4	2	3
HeH7_cell40	2	2	2	3	2	3	2	2	2	2	2	2	2	3	2	2	3	3	2	2	4	2	3
HeH7_cell41	2	2	2	3	2	3	2	2	2	2	2	2	2	3	2	2	3	3	2	2	4	2	3
HeH7_cell42	2	2	2	3	2	3	2	2	2	2	2	2	2	3	2	2	3	3	2	2	4	2	3
HeH7_cell43	2	2	2	3	2	3	2	2	2	2	2	2	2	3	2	2	3	3	2	2	4	2	3
HeH7_cell44	2	2	2	3	2	3	2	2	2	2	2	2	2	3	2	2	3	3	2	2	4	2	3
HeH7_cell45	2	2	2	3	2	3	2	2	2	2	2	2	2	3	2	2	3	3	2	2	4	2	3
HeH7_cell46	2	2	2	3	2	3	2	2	2	2	2	2	2	3	2	2	3	3	2	2	4	2	3
HeH7_cell47	2	2	2	3	2	3	2	2	2	2	2	2	2	3	2	2	3	3	2	2	4	2	3
HeH7_cell48	2	2	2	3	2	3	2	2	2	2	2	2	2	3	2	2	3	3	2	2	4	2	3
HeH7_cell49	2	2	2	3	2	3	2	2	2	2	2	2	2	3	2	2	3	3	2	2	4	2	3
HeH7_cell50	2	2	2	3	2	3	2	2	2	2	2	2	2	3	2	2	3	3	2	2	4	2	3
HeH7_cell51	2	2	2	3	2	3	2	2	2	2	2	2	2	3	2	2	3	3	2	2	4	2	3
HeH7_cell52	2	2	2	3	2	3	2	2	2	2	2	2	2	3	2	2	3	3	2	2	4	2	3
HeH7_cell53	2	2	2	3	2	3	2	2	2	2	2	2	2	3	2	2	3	3	2	2	4	2	3
HeH7_cell54	2	2	2	3	2	3	2	2	2	2	2	2	2	3	2	2	3	3	2	2	4	2	3
HeH7_cell55	2	2	2	3	2	3	2	2	2	2	2	2	2	3	2	2	3	3	2	2	4	2	3
HeH7_cell56	2	2	2	3	2	3	2	2	2	2	2	2	2	3	2	2	3	3	2	2	4	2	3
HeH7_cell57	2	2	2	3	2	3	2	2	2	2	2	2	2	3	2	2	3	3	2	2	4	2	3
HeH7_cell58	2	2	2	3	2	3	2	2	2	2	2	2	2	3	2	2	3	3	2	2	4	2	3
HeH7_cell59	2	2	2	3	2	3	2	2	2	2	2	2	2	3	2	2	3	3	2	2	4	2	3
HeH7_cell60	2	2	2	3	2	3	2	2	2	2	2	2	2	3	2	2	3	3	2	2	4	2	3
HeH7_cell61	2	2	2	3	2	3	2	2	2	2	2	2	2	3	2	2	3	3	2	2	4	2	3
HeH7_cell62	2	2	2	3	2	3	2	2	2	2	2	2	2	3	2	2	3	3	2	2	4	2	3
HeH7_cell63	2	2	2	3	2	3	2	2	2	2	2	2	2	3	2	2	3	3	2	2	4	2	3
HeH7_cell64	2	2	2	3	2	3	2	2	2	2	2	2	2	3	2	2	3	3	2	2	4	2	3
HeH7_cell65	2	2	2	3	2	3	2	2	2	2	2	2	2	3	2	2	3	3	2	2	4	2	3
HeH7_cell66	2	2	2	3	2	3	2	2	2	2	2	2	2	3	2	2	3	3	2	2	4	2	3
HeH7_cell67	2	2	2	3	2	3	2	2	2	2	2	2	2	3	2	2	3	3	2	2	4	2	3
HeH7_cell68	2	2	2	3	2	3	2	2	2	2	2	2	2	3	2	2	3	3	2	2	4	2	3
HeH7_cell69	2	2	2	3	2	3	2	2	2	2	2	2	2	3	2	2	3	3	2	2	4	2	3
HeH7_cell70	2	2	2	3	2	3	2	2	2	2	2	2	2	3	2	2	3	3	2	2	4	2	3
HeH7_cell71	2	2	2	3	2	3	2	2	2	2	2	2	2	3	2	2	3	3	2	2	4	2	3
HeH7_cell72	2	2	2	3	2	3	2	2	2	2	2	2	2	3	2	2	3	3	2	2	4	2	3
HeH7_cell73	2	2	2	3	2	3	2	2	2	2	2	2	2	3	2	2	3	3	2	2	4	2	3
HeH7_cell74	2	2	2	3	2	3	2	2	2	2	2	2	2	3	2	2	3	3	2	2	4	2	3
HeH7_cell75	2	2	2	3	2	3	2	2	2	2	2	2	2	3	2	2	3	3	2	2	4	2	3
HeH7_cell76	2	2	2	3	2	3	2	2	2	2	2	2	2	3	2	2	3	3	2	2	4	2	3
HeH7_cell77	2	2	2	3	2	3	2	2	2	2	2	2	2	3	2	2	3	3	2	2	4	2	3
HeH7_cell78	2	2	2	3	2	3	2	2	2	2	2	2	2	3	2	2	3	3	2	2	4	2	3
HeH7_cell79	2	2	2	3	2	3	2	2	2	2	2	2	2	3	2	2	3	3	2	2	4	2	3
HeH7_cell80	2	2	2	3	2	3	2	2	2	2	2	2	2	3	2	2	3	3	2	2	4	2	3
HeH7_cell81	2	2	2	3	2	3	2	2	2	2	2	2	2	3	2	2	3	3	2	2	4	2	3
HeH7_cell82	2	2	2	3	2	3	2	2	2	2	2	2	2	3	2	2	3	3	2	2	4	2	3
HeH7_cell83	2	2	2	3	2	3	2	2	2	2	2	2	2	3	2	2	3	3	2	2	4	2	3
HeH7_cell84	2	2	2	3	2	3	2	2	2	2	2	2	2	3	2	2	3	3	2	2	4	2	3
HeH7_cell85	2	2	2	3	2	3	2	2	2	2	2	2	2	3	2	2	3	3	2	2	4	2	3
HeH7_cell86	2	2	2	3	2	3	2	2	2	2	2	2	2	3	2	2	3	3	2	2	4	2	3
HeH7_cell87	2	2	2	3	2	3	2	2	2	2	2	2	2	3	2	2	3	3	2	2	4	2	3
HeH7_cell88	2	2	2	3	2	3	2	2	2	2	2	2	2	3	2	2	3	3	2	2	4	2	3
HeH7_cell89	2	2	2	3	2	3	2	2	2	2	2	2	2	3	2	2	3	3	2	2	4	2	3
HeH7_cell90	2	2	2	3	2	3	2	2	2	2	2	2	2	3	2	2	3	3	2	2	4	2	3
HeH7_cell91	2	2	2	3	2	3	2	2	2	2	2	2	2	3	2	2	3	3	2	2	4	2	3
HeH7_cell92	2	2	2	3	2	3	2	2	2	2	2	2	2	3	2	2	3	3	2	2	4	2	3
HeH7_cell93	2	2	2	3	2	3	2	2	2	2	2	2	2	3	2	2	3	3	2	2	4	2	3
HeH7_cell94	2	2	2	3	2	3	2	2	2	2	2	2	2	3	2	2	3	3	2	2	4	2	3
HeH7_cell95	2	2	2	3	2	3	2	2	2	2	2	2	2	3	2	2	3	3	2	2	4	2	3
HeH7_cell96	2	2	2	3	2	3	2	2	2	2	2	2	2	3	2	2	3	3	2	2	4	2	3
HeH7_cell97	2	2	2	3	2	3	2	2	2	2	2	2	2	3	2	2	3	3	2	2	4	2	3
HeH7_cell98	2	2	2	3	2	3	2	2	2	2	2	2	2	3	2	2	3	3	2	2	4	2	3
HeH7_cell99	2	2	2	3	2	3	2	2	2	2	2	2	2	3	2	2	3	3	2	2	4	2	3
HeH7_cell100	2	2	2	3	2	3	2	2	2	2	2	2	2	3	2	2	3	3	2	2	4	2	3
HeH7_cell101	2	2	2	3	2	3	2	2	2	2	2	2	2	3	2	2	3	3	2	2	4	2	3
HeH7_cell102	2	2	2	3	2	3	2	2	2	2	2	2	2	3	2	2	3	3	2	2	4	2	3
HeH7_cell103	2	2	2	3	2	3	2	2	2	2	2	2	2	3	2	2	3	3	2	2	4	2	3
HeH7_cell104	2	2	2	3	2	3	2	2	2	2	2	2	2	3	2	2	3	3	2	2	4	2	3
HeH7_cell105	2	2	2	3	2	3	2	2	2	2	2	2	2	3	2	2	3	3	2	2	4	2	3
HeH7_cell106	2	2	2	3	2	3	2	2	2	2	2	2	2	3	2	2	3	3	2	2	4	2	3
HeH7_cell107	2	2	2	3	2	3	2	2	2	2	2	2	2	3	2	2	3	3	2	2	4	2	3
HeH7_cell108	2	2	2	3	2	3	2	2	2	2	2	2	2	3	2	2	3	3	2	2	4	2	3
HeH7_cell109	2	2	2	3	2	3	2	2	2	2	2	2	2	3	2	2	3	3	2	2	4	2	3
HeH7_cell110	2	2	2	3	2	3	2	2	2	2	2	2	2	3	2	2	3	3	2	2	4	2	3
HeH7_cell111	2	2	2	3	2	3	2	2	2	2	2	2	2	3	2	2	3	3	2	2	4	2	3
HeH7_cell112	2	2	2	3	2	3	2	2	2	2	2	2	2	3	2	2	3	3	2	2	4	2	3
HeH7_cell113	2	2	2	3	2	3	2	2	2	2	2	2	2	3	2	2	3	3	2	2	4	2	3
HeH7_cell114	2	2	2	3	2	3	2	2	2	2	2	2	2	3	2	2	3	3	2	2	4	2	3
HeH7_cell115	2	2	2	3	2	3	2	2	2	2	2	2	2	3	2	2	3	3	2	2	4	2	3
HeH7_cell116	2	2	2	3	2	3	2	2	2	2	2	2	2	3	2	2	3	3	2	2	4	2	3
HeH7_cell117	2	2	2	3	2	3	2	2	2	2	2	2	2	3	2	2	3	3	2	2	4	2	3
HeH7_cell118	2	2	2	3	2	3	2	2	2	2	2	2	2	3	2	2	3	3	2	2	4	2	3
HeH7_cell119	2	2	2	3	2	3	2	2	2	2	2	2	2	3	2	2	3	3	2	2	4	2	3
HeH7_cell120	2	2	2	3	2	3	2	2	2	2	2	2	2	3	2	2	3	3	2	2	4	2	3
HeH7_cell121	2	2	2	3	2	3	2	2	2	2	2	2	2	3	2	2	3	3	2	2	4	2	3
HeH7_cell122	2	2	2	3	2	3	2	2	2	2	2	2	2	3	2	2	3	3	2	2	4	2	3
HeH7_cell123	2	2	2	3	2	3	2	2	2	2	2	2	2	3	2	2	3	3	2	2	4	2	3
HeH7_cell124	2	2	2	3	2	3	2	2	2	2	2	2	2	3	2	2	3	3	2	2	4	2	3
HeH7_cell125	2	2	2	3	2	3	2	2	2	2	2	2	2	3	2	2	3	3	2	2	4	2	3
HeH7_cell126	2	2	2	3	2	3	2	2	2	2	2	2	2	3	2	2	3	3	2	2	4	2	3
HeH7_cell127	2	2	2	3	2	3	2	2	2	2	2	2	2	3	2	2	3	3	2	2	4	2	3
HeH7_cell128	2	2	2	3	2	3	2	2	2	2	2	2	2	3	2	2	3	3	2	2	4	2	3
HeH7_cell129	2	2	2	3	2	3	2	2	2	2	2	2	2	3	2	2	3	3	2	2	4	2	3
HeH7_cell130	2	2	2	3	2	3	2	2	2	2	2	2	2	3	2	2	3	3	2	2	4	2	3
HeH7_cell131	2	2	2	3	2	3	2	2	2	2	2	2	2	3	2	2	3	3	2	2	4	2	3
HeH7_cell132	2	2	2	3	2	3	2	2	2	2	2	2	2	3	2	2	3	3	2	2	4	2	3
HeH7_cell133	2	2	2	3	2	3	2	2	2	2	2	2	2	3	2	2	3	3	2	2	4	2	3
HeH7_cell134	2	2	2	3	2	3	2	2	2	2	2	2	2	3	2	2	3	3	2	2	4	2	3
HeH7_cell135	2	2	2	3	2	3	2	2	2	2	2	2	2	3	2	2	3	3	2	2	4	2	3
HeH7_cell136	2	2	2	3	2	3	2	2	2	2	2	2	2	3	2	2	3	3	2	2	4	2	3
HeH7_cell137	2	2	2	3	2	3	2	2	2	2	2	2	2	3	2	2	3	3	2	2	4	2	3
HeH7_cell138	2	2	2	3	2	3	2	2	2	2	2	2	2	3	2	2	3	3	2	2	4	2	3
HeH7_cell139	2	2	2	3	2	3	2	2	2	2	2	2	2	3	2	2	3	3	2	2	4	2	3
HeH7_cell140	2	2	2	3	2	3	2	2	2	2	2	2	2	3	2	2	3	3	2	2	4	2	3
HeH7_cell141	2	2	2	3	2	3	2	2	2	2	2	2	2	3	2	2	3	3	2	2	4	2	3
HeH7_cell142	2	2	2	3	2	3	2	2	2	2	2	2	2	3	2	2	3	3	2	2	4	2	3
HeH7_cell143	2	2	2	3	2	3	2	2	2	2	2	2	2	3	2	2	3	3	2	2	4	2	3
HeH7_cell144	2	2	2	3	2	3	2	2	2	2	2	2	2	3	2	2	3	3	2	2	4	2	3
HeH7_cell145	2	2	2	3	2	3	2	2	2	2	2	2	2	3	2	2	3	3	2	2	4	2	3
HeH7_cell146	2	2	2	3	2	3	2	2	2	2	2	2	2	3	2	2	3	3	2	2	4	2	3
HeH7_cell147	2	2	2	3	2	3	2	2	2	2	2	2	2	3	2	2	3	3	2	2	4	2	3
HeH7_cell148	2	2	2	3	2	3	2	2	2	2	2	2	2	3	2	2	3	3	2	2	4	2	3
HeH7_cell149	2	2	2	3	2	3	2	2	2	2	2	2	2	3	2	2	3	3	2	2	4	2	3
HeH7_cell150	2	2	2	3	2	3	2	2	2	2	2	2	2	3	2	2	3	3	2	2	4	2	3
HeH7_cell151	2	2	2	3	2	3	2	2	2	2	2	2	2	3	2	2	3	3	2	2	4	2	3
HeH7_cell152	2	2	2	3	2	3	2	2	2	2	2	2	2	3	2	2	3	3	2	2	4	2	3
HeH7_cell153	2	2	2	3	2	3	2	2	2	2	2	2	2	3	2	2	3	3	2	2	4	2	3
HeH7_cell154	2	2	2	3	2	3	2	2	2	2	2	2	2	3	2	2	3	3	2	2	4	2	3
HeH7_cell155	2	2	2	3	2	3	2	2	2	2	2	2	2	3	2	2	3	3	2	2	4	2	3
HeH7_cell156	2	2	2	3	2	3	2	2	2	2	2	2	2	3	2	2	3	3	2	2	4	2	3
HeH7_cell157	2	2	2	3	2	3	2	2	2	2	2	2	2	3	2	2	3	3	2	2	4	2	3
HeH7_cell158	2	2	2	3	2	3	2	2	2	2	2	2	2	3	2	2	3	3	2	2	4	2	3
HeH7_cell159	2	2	2	3	2	3	2	2	2	2	2	2	2	3	2	2	3	3	2	2	4	2	3
HeH7_cell160	2	2	2	3	2	3	2	2	2	2	2	2	2	3	2	2	3	3	2	2	4	2	3
HeH7_cell161	2	2	2	3	2	3	2	2	2	2	2	2	2	3	2	2	3	3	2	2	4	2	3
HeH7_cell162	2	2	2	3	2	3	2	2	2	2	2	2	2	3	2	2	3	3	2	2	4	2	3
HeH7_cell163	2	2	2	3	2	3	2	2	2	2	2	2	2	3	2	2	3	3	2	2	4	2	3
HeH7_cell164	2	2	2	3	2	3	2	2	2	2	2	2	2	3	2	2	3	3	2	2	4	2	3
HeH7_cell165	2	2	2	3	2	3	2	2	2	2	2	2	2	3	2	2	3	3	2	2	4	2	3
HeH7_cell166	2	2	2	3	2	3	2	2	2	2	2	2	2	3	2	2	3	3	2	2	4	2	3
HeH7_cell167	2	2	2	3	2	3	2	2	2	2	2	2	2	3	2	2	3	3	2	2	4	2	3
HeH7_cell168	2	2	2	3	2	3	2	2	2	2	2	2	2	3	2	2	3	3	2	2	4	2	3
HeH7_cell169	2	2	2	3	2	3	2	2	2	2	2	2	2	3	2	2	3	3	2	2	4	2	3
HeH7_cell170	2	2	2	3	2	3	2	2	2	2	2	2	2	3	2	2	3	3	2	2	4	2	3
HeH7_cell171	2	2	2	3	2	3	2	2	2	2	2	2	2	3	2	2	3	3	2	2	4	2	3
HeH7_cell172	2	2	2	3	2	3	2	2	2	2	2	2	2	3	2	2	3	3	2	2	4	2	3
HeH7_cell173	2	2	2	3	2	3	2	2	2	2	2	2	2	3	2	2	3	3	2	2	4	2	3
HeH7_cell174	2	2	2	3	2	3	2	2	2	2	2	2	2	3	2	2	3	3	2	2	4	2	3
HeH7_cell175	2	2	2	3	2	3	2	2	2	2	2	2	2	3	2	2	3	3	2	2	4	2	3
HeH7_cell176	2	2	2	3	2	3	2	2	2	2	2	2	2	3	2	2	3	3	2	2	4	2	3
HeH7_cell177	2	2	2	3	2	3	2	2	2	2	2	2	2	3	2	2	3	3	2	2	4	2	3
HeH7_cell178	2	2	2	3	2	3	2	2	2	2	2	2	2	3	2	2	3	3	2	2	4	2	3
HeH7_cell179	2	2	2	3	2	3	2	2	2	2	2	2	2	3	2	2	3	3	2	2	4	2	3
HeH7_cell180	2	2	2	3	2	3	2	2	2	2	2	2	2	3	2	2	3	3	2	2	4	2	3
HeH7_cell181	2	2	2	3	2	3	2	2	2	2	2	2	2	3	2	2	3	3	2	2	4	2	3
HeH7_cell182	2	2	2	3	2	3	2	2	2	2	2	2	2	3	2	2	3	3	2	2	4	2	3
HeH7_cell183	2	2	2	3	2	3	2	2	2	2	2	2	2	3	2	2	3	3	2	2	4	2	3
HeH7_cell184	2	2	2	3	2	3	2	2	2	2	2	2	2	3	2	2	3	3	2	2	4	2	3
HeH7_cell185	2	2	2	3	2	3	2	2	2	2	2	2	2	3	2	2	3	3	2	2	4	2	3
HeH7_cell186	2	2	2	3	2	3	2	2	2	2	2	2	2	3	2	2	3	3	2	2	4	2	3
HeH7_cell187	2	2	2	3	2	3	2	2	2	2	2	2	2	3	2	2	3	3	2	2	4	2	3
HeH7_cell188	2	2	2	3	2	3	2	2	2	2	2	2	2	3	2	2	3	3	2	2	4	2	3
HeH7_cell189	2	2	2	3	2	3	2	2	2	2	2	2	2	3	2	2	3	3	2	2	4	2	3
HeH7_cell190	2	2	2	3	2	3	2	2	2	2	2	2	2	3	2	2	3	3	2	2	4	2	3
HeH7_cell191	2	2	2	3	2	3	2	2	2	2	2	2	2	3	2	2	3	3	2	2	4	2	3
HeH7_cell192	2	2	2	3	2	3	2	2	2	2	2	2	2	3	2	2	3	3	2	2	4	2	3
HeH7_cell193	2	2	2	3	2	3	2	2	2	2	2	2	2	3	2	2	3	3	2	2	4	2	3
HeH7_cell194	2	2	2	3	2	3	2	2	2	2	2	2	2	3	2	2	3	3	2	2	4	2	3
HeH7_cell195	2	2	2	3	2	3	2	2	2	2	2	2	2	3	2	2	3	3	2	2	4	2	3
HeH7_cell196	2	2	2	3	2	3	2	2	2	2	2	2	2	3	2	2	3	3	2	2	4	2	3
HeH7_cell197	2	2	2	3	2	3	2	2	2	2	2	2	2	3	2	2	3	3	2	2	4	2	3
HeH7_cell198	2	2	2	3	2	3	2	2	2	2	2	2	2	3	2	2	3	3	2	2	4	2	3
HeH7_cell199	2	2	2	3	2	3	2	2	2	2	2	2	2	3	2	2	3	3	2	2	4	2	3
HeH7_cell200	2	2	2	3	2	3	2	2	2	2	2	2	2	3	2	2	3	3	2	2	4	2	3
HeH7_cell201	2	2	2	3	2	3	2	2	2	2	2	2	2	3	2	2	3	3	2	2	4	2	3
HeH7_cell202	2	2	2	3	2	3	2	2	2	2	2	2	2	3	2	2	3	3	2	2	4	2	3
HeH7_cell203	2	2	2	3	2	3	2	2	2	2	2	2	2	3	2	2	3	3	2	2	4	2	3
HeH7_cell204	2	2	2	3	2	3	2	2	2	2	2	2	2	3	2	2	3	3	2	2	4	2	3
HeH7_cell205	2	2	2	3	2	3	2	2	2	2	2	2	2	3	2	2	3	3	2	2	4	2	3
HeH7_cell206	2	2	2	3	2	3	2	2	2	2	2	2	2	3	2	2	3	3	2	2	4	2	3
HeH7_cell207	2	2	2	3	2	3	2	2	2	2	2	2	2	3	2	2	3	3	2	2	4	2	3
HeH7_cell208	2	2	2	3	2	3	2	2	2	2	2	2	2	3	2	2	3	3	2	2	4	2	3
HeH7_cell209	2	2	2	3	2	3	2	2	2	2	2	2	2	3	2	2	3	3	2	2	4	2	3
HeH7_cell210	2	2	2	3	2	3	2	2	2	2	2	2	2	3	2	2	3	3	2	2	4	2	3
HeH7_cell211	2	2	2	3	2	3	2	2	2	2	2	2	2	3	2	2	3	3	2	2	4	2	3
HeH7_cell212	2	2	2	3	2	3	2	2	2	2	2	2	2	3	2	2	3	3	2	2	4	2	3
HeH7_cell213	2	2	2	3	2	3	2	2	2	2	2	2	2	3	2	2	3	3	2	2	4	2	3
HeH7_cell214	2	2	2	3	2	3	2	2	2	2	2	2	2	3	2	2	3	3	2	2	4	2	3
HeH7_cell215	2	2	2	3	2	3	2	2	2	2	2	2	2	3	2	2	3	3	2	2	4	2	3
HeH7_cell216	2	2	2	3	2	3	2	2	2	2	2	2	2	3	2	2	3	3	2	2	4	2	3
HeH7_cell217	2	2	2	3	2	3	2	2	2	2	2	2	2	3	2	2	3	3	2	2	4	2	3
HeH7_cell218	2	2	2	3	2	3	2	2	2	2	2	2	2	3	2	2	3	3	2	2	4	2	3
HeH7_cell219	2	2	2	3	2	3	2	2	2	2	2	2	2	3	2	2	3	3	2	2	4	2	3
HeH7_cell220	2	2	2	3	2	3	2	2	2	2	2	2	2	3	2	2	3	3	2	2	4	2	3
HeH7_cell221	2	2	2	3	2	3	2	2	2	2	2	2	2	3	2	2	3	3	2	2	4	2	3
HeH7_cell222	2	2	2	3	2	3	2	2	2	2	2	2	2	3	2	2	3	3	2	2	4	2	3
HeH7_cell223	2	2	2	3	2	3	2	2	2	2	2	2	2	3	2	2	3	3	2	2	4	2	3
HeH7_cell224	2	2	2	3	2	3	2	2	2	2	2	2	2	3	2	2	3	3	2	2	4	2	3
HeH7_cell225	2	2	2	3	2	3	2	2	2	2	2	2	2	3	2	2	3	3	2	2	4	2	3
HeH7_cell226	2	2	2	3	2	3	2	2	2	2	2	2	2	3	2	2	3	3	2	2	4	2	3
HeH7_cell227	2	2	2	3	2	3	2	2	2	2	2	2	2	3	2	2	3	3	2	2	4	2	3
HeH7_cell228	2	2	2	3	2	3	2	2	2	2	2	2	2	3	2	2	3	3	2	2	4	2	3
HeH7_cell229	2	2	2	3	2	3	2	2	2	2	2	2	2	3	2	2	3	3	2	2	4	2	3
HeH7_cell230	2	2	2	3	2	3	2	2	2	2	2	2	2	3	2	2	3	3	2	2	4	2	3
HeH7_cell231	2	2	2	3	2	3	2	2	2	2	2	2	2	3	2	2	3	3	2	2	4	2	3
HeH7_cell232	2	2	2	3	2	3	2	2	2	2	2	2	2	3	2	2	3	3	2	2	4	2	3
HeH7_cell233	2	2	2	3	2	3	2	2	2	2	2	2	2	3	2	2	3	3	2	2	4	2	3
HeH7_cell234	2	2	2	3	2	3	2	2	2	2	2	2	2	3	2	2	3	3	2	2	4	2	3
HeH7_cell235	2	2	2	3	2	3	2	2	2	2	2	2	2	3	2	2	3	3	2	2	4	2	3
HeH7_cell236	2	2	2	3	2	3	2	2	2	2	2	2	2	3	2	2	3	3	2	2	4	2	3
HeH7_cell237	2	2	2	3	2	3	2	2	2	2	2	2	2	3	2	2	3	3	2	2	4	2	3
HeH7_cell238	2	2	2	3	2	3	2	2	2	2	2	2	2	3	2	2	3	3	2	2	4	2	3
HeH7_cell239	2	2	2	3	2	3	2	2	2	2	2	2	2	3	2	2	3	3	2	2	4	2	3
HeH7_cell240	2	2	2	3	2	3	2	2	2	2	2	2	2	3	2	2	3	3	2	2	4	2	3
HeH7_cell241	2	2	2	3	2	3	2	2	2	2	2	2	2	3	2	2	3	3	2	2	4	2	3
HeH7_cell242	2	2	2	3	2	3	2	2	2	2	2	2	2	3	2	2	3	3	2	2	4	2	3
[truncated: 559 more rows]

## Sheet: Supplementary_figure5
chromosome	group	modal number	Frequency
chr1	gain one copy	51	0
chr2	gain one copy	51	0
chr3	gain one copy	51	0
chr4	gain one copy	51	0.285714
chr5	gain one copy	51	0
chr6	gain one copy	51	0.714286
chr7	gain one copy	51	0
chr8	gain one copy	51	0.142857
chr9	gain one copy	51	0
chr10	gain one copy	51	0.285714
chr11	gain one copy	51	0.142857
chr12	gain one copy	51	0.142857
chr13	gain one copy	51	0
chr14	gain one copy	51	0.714286
chr15	gain one copy	51	0
chr16	gain one copy	51	0
chr17	gain one copy	51	0
chr18	gain one copy	51	0.142857
chr19	gain one copy	51	0
chr20	gain one copy	51	0
chr21	gain one copy	51	0.428571
chr22	gain one copy	51	0
chrX	gain one copy	51	0.714286
chr1	gain one copy	52	0
chr2	gain one copy	52	0
chr3	gain one copy	52	0
chr4	gain one copy	52	0.608696
chr5	gain one copy	52	0.0434783
chr6	gain one copy	52	0.695652
chr7	gain one copy	52	0
chr8	gain one copy	52	0.0434783
chr9	gain one copy	52	0.0869565
chr10	gain one copy	52	0.217391
chr11	gain one copy	52	0.0869565
chr12	gain one copy	52	0
chr13	gain one copy	52	0.0434783
chr14	gain one copy	52	0.73913
chr15	gain one copy	52	0
chr16	gain one copy	52	0
chr17	gain one copy	52	0.565217
chr18	gain one copy	52	0.217391
chr19	gain one copy	52	0
chr20	gain one copy	52	0
chr21	gain one copy	52	0.347826
chr22	gain one copy	52	0.0434783
chrX	gain one copy	52	0.913043
chr1	gain one copy	53	0
chr2	gain one copy	53	0
chr3	gain one copy	53	0.0153846
chr4	gain one copy	53	0.569231
chr5	gain one copy	53	0.0307692
chr6	gain one copy	53	0.861538
chr7	gain one copy	53	0.0153846
chr8	gain one copy	53	0.0615385
chr9	gain one copy	53	0.0307692
chr10	gain one copy	53	0.369231
chr11	gain one copy	53	0
chr12	gain one copy	53	0.0153846
chr13	gain one copy	53	0
chr14	gain one copy	53	0.846154
chr15	gain one copy	53	0.0461538
chr16	gain one copy	53	0
chr17	gain one copy	53	0.676923
chr18	gain one copy	53	0.615385
chr19	gain one copy	53	0
chr20	gain one copy	53	0
chr21	gain one copy	53	0.307692
chr22	gain one copy	53	0.0307692
chrX	gain one copy	53	0.861538
chr1	gain one copy	54	0
chr2	gain one copy	54	0.010989
chr3	gain one copy	54	0
chr4	gain one copy	54	0.758242
chr5	gain one copy	54	0.043956
chr6	gain one copy	54	0.813187
chr7	gain one copy	54	0.021978
chr8	gain one copy	54	0.153846
chr9	gain one copy	54	0.120879
chr10	gain one copy	54	0.483516
chr11	gain one copy	54	0.043956
chr12	gain one copy	54	0.021978
chr13	gain one copy	54	0.010989
chr14	gain one copy	54	0.912088
chr15	gain one copy	54	0.010989
chr16	gain one copy	54	0.010989
chr17	gain one copy	54	0.692308
chr18	gain one copy	54	0.802198
chr19	gain one copy	54	0
chr20	gain one copy	54	0
chr21	gain one copy	54	0.197802
chr22	gain one copy	54	0
chrX	gain one copy	54	0.956044
chr1	gain one copy	55	0
chr2	gain one copy	55	0.00980392
chr3	gain one copy	55	0.0196078
chr4	gain one copy	55	0.794118
chr5	gain one copy	55	0.0588235
chr6	gain one copy	55	0.921569
chr7	gain one copy	55	0.00980392
chr8	gain one copy	55	0.245098
chr9	gain one copy	55	0.156863
chr10	gain one copy	55	0.72549
chr11	gain one copy	55	0.0490196
chr12	gain one copy	55	0.00980392
chr13	gain one copy	55	0
chr14	gain one copy	55	0.823529
chr15	gain one copy	55	0.00980392
chr16	gain one copy	55	0.00980392
chr17	gain one copy	55	0.813725
chr18	gain one copy	55	0.843137
chr19	gain one copy	55	0
chr20	gain one copy	55	0.00980392
chr21	gain one copy	55	0.176471
chr22	gain one copy	55	0.0588235
chrX	gain one copy	55	0.892157
chr1	gain one copy	56	0.0111111
chr2	gain one copy	56	0
chr3	gain one copy	56	0.0333333
chr4	gain one copy	56	0.888889
chr5	gain one copy	56	0.0888889
chr6	gain one copy	56	0.922222
chr7	gain one copy	56	0.0222222
chr8	gain one copy	56	0.388889
chr9	gain one copy	56	0.166667
chr10	gain one copy	56	0.9
chr11	gain one copy	56	0.0555556
chr12	gain one copy	56	0.0111111
chr13	gain one copy	56	0
chr14	gain one copy	56	0.844444
chr15	gain one copy	56	0.0555556
chr16	gain one copy	56	0.0222222
chr17	gain one copy	56	0.844444
chr18	gain one copy	56	0.8
chr19	gain one copy	56	0
chr20	gain one copy	56	0.0111111
chr21	gain one copy	56	0.0888889
chr22	gain one copy	56	0.0888889
chrX	gain one copy	56	0.922222
chr1	gain one copy	57	0
chr2	gain one copy	57	0.0131579
chr3	gain one copy	57	0.0526316
chr4	gain one copy	57	0.855263
chr5	gain one copy	57	0.302632
chr6	gain one copy	57	0.907895
chr7	gain one copy	57	0.0394737
chr8	gain one copy	57	0.526316
chr9	gain one copy	57	0.263158
chr10	gain one copy	57	0.842105
chr11	gain one copy	57	0.131579
chr12	gain one copy	57	0.0789474
chr13	gain one copy	57	0
chr14	gain one copy	57	0.710526
chr15	gain one copy	57	0.0921053
chr16	gain one copy	57	0.0526316
chr17	gain one copy	57	0.789474
chr18	gain one copy	57	0.697368
chr19	gain one copy	57	0
chr20	gain one copy	57	0.0131579
chr21	gain one copy	57	0.0657895
chr22	gain one copy	57	0.0657895
chrX	gain one copy	57	0.842105
chr1	gain one copy	58	0
chr2	gain one copy	58	0.0243902
chr3	gain one copy	58	0.097561
chr4	gain one copy	58	0.926829
chr5	gain one copy	58	0.487805
chr6	gain one copy	58	0.902439
chr7	gain one copy	58	0.097561
chr8	gain one copy	58	0.682927
chr9	gain one copy	58	0.341463
chr10	gain one copy	58	0.853659
chr11	gain one copy	58	0.170732
chr12	gain one copy	58	0.219512
chr13	gain one copy	58	0.0243902
chr14	gain one copy	58	0.780488
chr15	gain one copy	58	0.0487805
chr16	gain one copy	58	0.146341
chr17	gain one copy	58	0.829268
chr18	gain one copy	58	0.804878
chr19	gain one copy	58	0
chr20	gain one copy	58	0.0243902
chr21	gain one copy	58	0.0243902
chr22	gain one copy	58	0.170732
chrX	gain one copy	58	0.829268
chr1	gain one copy	59	0
chr2	gain one copy	59	0.0454545
chr3	gain one copy	59	0.0454545
chr4	gain one copy	59	0.909091
chr5	gain one copy	59	0.590909
chr6	gain one copy	59	0.909091
chr7	gain one copy	59	0.0454545
chr8	gain one copy	59	0.636364
chr9	gain one copy	59	0.409091
chr10	gain one copy	59	0.909091
chr11	gain one copy	59	0.227273
chr12	gain one copy	59	0.363636
chr13	gain one copy	59	0
chr14	gain one copy	59	0.636364
chr15	gain one copy	59	0.136364
chr16	gain one copy	59	0
chr17	gain one copy	59	0.909091
chr18	gain one copy	59	0.681818
chr19	gain one copy	59	0
chr20	gain one copy	59	0.0454545
chr21	gain one copy	59	0
chr22	gain one copy	59	0.272727
chrX	gain one copy	59	0.772727
chr1	gain one copy	60	0
chr2	gain one copy	60	0
chr3	gain one copy	60	0
chr4	gain one copy	60	0.823529
chr5	gain one copy	60	0.764706
chr6	gain one copy	60	0.941176
chr7	gain one copy	60	0.294118
chr8	gain one copy	60	0.705882
chr9	gain one copy	60	0.411765
chr10	gain one copy	60	0.529412
chr11	gain one copy	60	0.352941
chr12	gain one copy	60	0.352941
chr13	gain one copy	60	0.0588235
chr14	gain one copy	60	0.588235
chr15	gain one copy	60	0.0588235
chr16	gain one copy	60	0.235294
chr17	gain one copy	60	0.823529
chr18	gain one copy	60	0.705882
chr19	gain one copy	60	0
chr20	gain one copy	60	0.117647
chr21	gain one copy	60	0.117647
chr22	gain one copy	60	0.411765
chrX	gain one copy	60	0.764706
chr1	gain one copy	61	0
chr2	gain one copy	61	0.181818
chr3	gain one copy	61	0.0909091
chr4	gain one copy	61	0.909091
chr5	gain one copy	61	1
chr6	gain one copy	61	1
chr7	gain one copy	61	0.272727
chr8	gain one copy	61	0.545455
chr9	gain one copy	61	0.0909091
chr10	gain one copy	61	0.545455
chr11	gain one copy	61	0.454545
chr12	gain one copy	61	0.363636
chr13	gain one copy	61	0
chr14	gain one copy	61	0.272727
chr15	gain one copy	61	0.181818
chr16	gain one copy	61	0.272727
chr17	gain one copy	61	0.909091
chr18	gain one copy	61	0.363636
chr19	gain one copy	61	0.181818
chr20	gain one copy	61	0.0909091
chr21	gain one copy	61	0.0909091
chr22	gain one copy	61	0.272727
chrX	gain one copy	61	0.909091
chr1	gain one copy	62	0
chr2	gain one copy	62	0.166667
chr3	gain one copy	62	0.166667
chr4	gain one copy	62	1
chr5	gain one copy	62	1
chr6	gain one copy	62	1
chr7	gain one copy	62	0.333333
chr8	gain one copy	62	0.5
chr9	gain one copy	62	0.666667
chr10	gain one copy	62	0.833333
chr11	gain one copy	62	0.833333
chr12	gain one copy	62	0.833333
chr13	gain one copy	62	0
chr14	gain one copy	62	0.5
chr15	gain one copy	62	0
chr16	gain one copy	62	0.5
chr17	gain one copy	62	1
chr18	gain one copy	62	0.666667
chr19	gain one copy	62	0
chr20	gain one copy	62	0
chr21	gain one copy	62	0
chr22	gain one copy	62	0.333333
chrX	gain one copy	62	1
chr1	gain one copy	63	0.0909091
chr2	gain one copy	63	0.181818
chr3	gain one copy	63	0.272727
chr4	gain one copy	63	1
chr5	gain one copy	63	1
chr6	gain one copy	63	0.909091
chr7	gain one copy	63	0
chr8	gain one copy	63	0.636364
chr9	gain one copy	63	0.272727
chr10	gain one copy	63	0.545455
chr11	gain one copy	63	0.909091
chr12	gain one copy	63	0.909091
chr13	gain one copy	63	0
chr14	gain one copy	63	0.363636
chr15	gain one copy	63	0.181818
chr16	gain one copy	63	0.545455
chr17	gain one copy	63	1
chr18	gain one copy	63	0.545455
chr19	gain one copy	63	0.0909091
chr20	gain one copy	63	0.272727
chr21	gain one copy	63	0
chr22	gain one copy	63	0.636364
chrX	gain one copy	63	0.909091
chr1	gain one copy	64	0
chr2	gain one copy	64	0.333333
chr3	gain one copy	64	0.333333
chr4	gain one copy	64	1
chr5	gain one copy	64	1
chr6	gain one copy	64	1
chr7	gain one copy	64	0.333333
chr8	gain one copy	64	1
chr9	gain one copy	64	0.666667
chr10	gain one copy	64	0.333333
chr11	gain one copy	64	0.666667
chr12	gain one copy	64	0.666667
chr13	gain one copy	64	0
chr14	gain one copy	64	1
chr15	gain one copy	64	0.333333
chr16	gain one copy	64	0.333333
chr17	gain one copy	64	0.666667
chr18	gain one copy	64	0.333333
chr19	gain one copy	64	0.333333
chr20	gain one copy	64	0.333333
chr21	gain one copy	64	0
chr22	gain one copy	64	0.666667
chrX	gain one copy	64	0.666667
chr1	gain one copy	65	0
chr2	gain one copy	65	0.125
chr3	gain one copy	65	0.75
chr4	gain one copy	65	1
chr5	gain one copy	65	1
chr6	gain one copy	65	1
chr7	gain one copy	65	0.625
chr8	gain one copy	65	0.75
chr9	gain one copy	65	0.375
chr10	gain one copy	65	0.375
chr11	gain one copy	65	1
chr12	gain one copy	65	1
chr13	gain one copy	65	0
chr14	gain one copy	65	0.25
chr15	gain one copy	65	0
chr16	gain one copy	65	0.875
chr17	gain one copy	65	1
chr18	gain one copy	65	0.25
chr19	gain one copy	65	0
chr20	gain one copy	65	0
chr21	gain one copy	65	0
chr22	gain one copy	65	0.5
chrX	gain one copy	65	0.875
chr1	gain one copy	65	0
chr2	gain one copy	65	0.125
chr3	gain one copy	65	0.75
chr4	gain one copy	65	1
chr5	gain one copy	65	1
chr6	gain one copy	65	1
chr7	gain one copy	65	0.625
chr8	gain one copy	65	0.75
chr9	gain one copy	65	0.375
chr10	gain one copy	65	0.375
chr11	gain one copy	65	1
chr12	gain one copy	65	1
chr13	gain one copy	65	0
chr14	gain one copy	65	0.25
chr15	gain one copy	65	0
chr16	gain one copy	65	0.875
chr17	gain one copy	65	1
chr18	gain one copy	65	0.25
chr19	gain one copy	65	0
chr20	gain one copy	65	0
chr21	gain one copy	65	0
chr22	gain one copy	65	0.5
chrX	gain one copy	65	0.875
chr1	gain one copy	66	0
chr2	gain one copy	66	1
chr3	gain one copy	66	0
chr4	gain one copy	66	0
chr5	gain one copy	66	1
chr6	gain one copy	66	1
chr7	gain one copy	66	0
chr8	gain one copy	66	1
chr9	gain one copy	66	0
chr10	gain one copy	66	0
chr11	gain one copy	66	1
chr12	gain one copy	66	1
chr13	gain one copy	66	0
chr14	gain one copy	66	1
chr15	gain one copy	66	1
chr16	gain one copy	66	1
chr17	gain one copy	66	1
chr18	gain one copy	66	0
chr19	gain one copy	66	0
chr20	gain one copy	66	0
chr21	gain one copy	66	0
chr22	gain one copy	66	1
chrX	gain one copy	66	1
chr1	gain one copy	67	0
chr2	gain one copy	67	0.666667
chr3	gain one copy	67	1
chr4	gain one copy	67	1
chr5	gain one copy	67	1
chr6	gain one copy	67	1
chr7	gain one copy	67	0.333333
chr8	gain one copy	67	0.666667
chr9	gain one copy	67	0.666667
chr10	gain one copy	67	0
chr11	gain one copy	67	1
chr12	gain one copy	67	1
chr13	gain one copy	67	0
chr14	gain one copy	67	0
chr15	gain one copy	67	0
chr16	gain one copy	67	0.666667
chr17	gain one copy	67	1
chr18	gain one copy	67	0.666667
chr19	gain one copy	67	0
chr20	gain one copy	67	0
chr21	gain one copy	67	0
chr22	gain one copy	67	1
chrX	gain one copy	67	1
chr1	gain two copies	51	0
chr2	gain two copies	51	0
chr3	gain two copies	51	0
chr4	gain two copies	51	0
chr5	gain two copies	51	0
chr6	gain two copies	51	0
chr7	gain two copies	51	0
chr8	gain two copies	51	0.142857
chr9	gain two copies	51	0
chr10	gain two copies	51	0
chr11	gain two copies	51	0
chr12	gain two copies	51	0
chr13	gain two copies	51	0
chr14	gain two copies	51	0
chr15	gain two copies	51	0
chr16	gain two copies	51	0
chr17	gain two copies	51	0
chr18	gain two copies	51	0
chr19	gain two copies	51	0
chr20	gain two copies	51	0
chr21	gain two copies	51	0.571429
chr22	gain two copies	51	0
chrX	gain two copies	51	0
chr1	gain two copies	52	0
chr2	gain two copies	52	0
chr3	gain two copies	52	0
chr4	gain two copies	52	0
chr5	gain two copies	52	0
chr6	gain two copies	52	0
chr7	gain two copies	52	0
chr8	gain two copies	52	0
chr9	gain two copies	52	0
chr10	gain two copies	52	0
chr11	gain two copies	52	0
chr12	gain two copies	52	0
chr13	gain two copies	52	0
chr14	gain two copies	52	0
chr15	gain two copies	52	0
chr16	gain two copies	52	0
chr17	gain two copies	52	0
chr18	gain two copies	52	0
chr19	gain two copies	52	0
chr20	gain two copies	52	0
chr21	gain two copies	52	0.608696
chr22	gain two copies	52	0
chrX	gain two copies	52	0.0869565
chr1	gain two copies	53	0
chr2	gain two copies	53	0
chr3	gain two copies	53	0
chr4	gain two copies	53	0
chr5	gain two copies	53	0
chr6	gain two copies	53	0
chr7	gain two copies	53	0
chr8	gain two copies	53	0.0153846
chr9	gain two copies	53	0
chr10	gain two copies	53	0.0307692
chr11	gain two copies	53	0
chr12	gain two copies	53	0
chr13	gain two copies	53	0
chr14	gain two copies	53	0.0153846
chr15	gain two copies	53	0
chr16	gain two copies	53	0
chr17	gain two copies	53	0
chr18	gain two copies	53	0
chr19	gain two copies	53	0
chr20	gain two copies	53	0
chr21	gain two copies	53	0.692308
chr22	gain two copies	53	0
chrX	gain two copies	53	0.0615385
chr1	gain two copies	54	0
chr2	gain two copies	54	0
chr3	gain two copies	54	0
chr4	gain two copies	54	0.010989
chr5	gain two copies	54	0
chr6	gain two copies	54	0
chr7	gain two copies	54	0
chr8	gain two copies	54	0
chr9	gain two copies	54	0
chr10	gain two copies	54	0.010989
chr11	gain two copies	54	0
chr12	gain two copies	54	0
chr13	gain two copies	54	0
chr14	gain two copies	54	0.032967
chr15	gain two copies	54	0
chr16	gain two copies	54	0
chr17	gain two copies	54	0
chr18	gain two copies	54	0.010989
chr19	gain two copies	54	0
chr20	gain two copies	54	0
chr21	gain two copies	54	0.769231
chr22	gain two copies	54	0
chrX	gain two copies	54	0.043956
chr1	gain two copies	55	0
chr2	gain two copies	55	0
chr3	gain two copies	55	0
chr4	gain two copies	55	0.00980392
chr5	gain two copies	55	0
chr6	gain two copies	55	0
chr7	gain two copies	55	0
chr8	gain two copies	55	0
chr9	gain two copies	55	0
chr10	gain two copies	55	0.0392157
chr11	gain two copies	55	0
chr12	gain two copies	55	0
chr13	gain two copies	55	0
chr14	gain two copies	55	0.127451
chr15	gain two copies	55	0
chr16	gain two copies	55	0
chr17	gain two copies	55	0
chr18	gain two copies	55	0.0392157
chr19	gain two copies	55	0
chr20	gain two copies	55	0
chr21	gain two copies	55	0.803922
chr22	gain two copies	55	0
chrX	gain two copies	55	0.0784314
chr1	gain two copies	56	0
chr2	gain two copies	56	0
chr3	gain two copies	56	0
chr4	gain two copies	56	0.0333333
chr5	gain two copies	56	0
chr6	gain two copies	56	0
chr7	gain two copies	56	0
chr8	gain two copies	56	0.0222222
chr9	gain two copies	56	0
chr10	gain two copies	56	0.0333333
chr11	gain two copies	56	0
chr12	gain two copies	56	0
chr13	gain two copies	56	0
chr14	gain two copies	56	0.122222
chr15	gain two copies	56	0
chr16	gain two copies	56	0
chr17	gain two copies	56	0
chr18	gain two copies	56	0.1
chr19	gain two copies	56	0
chr20	gain two copies	56	0
chr21	gain two copies	56	0.877778
chr22	gain two copies	56	0
chrX	gain two copies	56	0.0777778
chr1	gain two copies	57	0
chr2	gain two copies	57	0
chr3	gain two copies	57	0
chr4	gain two copies	57	0.0131579
chr5	gain two copies	57	0
chr6	gain two copies	57	0
chr7	gain two copies	57	0
chr8	gain two copies	57	0.0394737
chr9	gain two copies	57	0
chr10	gain two copies	57	0.0526316
chr11	gain two copies	57	0
chr12	gain two copies	57	0
chr13	gain two copies	57	0
chr14	gain two copies	57	0.289474
chr15	gain two copies	57	0.0131579
chr16	gain two copies	57	0
chr17	gain two copies	57	0
chr18	gain two copies	57	0.210526
chr19	gain two copies	57	0
chr20	gain two copies	57	0
chr21	gain two copies	57	0.881579
chr22	gain two copies	57	0
chrX	gain two copies	57	0.144737
chr1	gain two copies	58	0
chr2	gain two copies	58	0
chr3	gain two copies	58	0
chr4	gain two copies	58	0.0243902
chr5	gain two copies	58	0
chr6	gain two copies	58	0
chr7	gain two copies	58	0
chr8	gain two copies	58	0.0243902
chr9	gain two copies	58	0
chr10	gain two copies	58	0.121951
chr11	gain two copies	58	0
chr12	gain two copies	58	0
chr13	gain two copies	58	0
chr14	gain two copies	58	0.219512
chr15	gain two copies	58	0
chr16	gain two copies	58	0
chr17	gain two copies	58	0
chr18	gain two copies	58	0.121951
chr19	gain two copies	58	0
chr20	gain two copies	58	0
chr21	gain two copies	58	0.902439
chr22	gain two copies	58	0
chrX	gain two copies	58	0.097561
chr1	gain two copies	59	0
chr2	gain two copies	59	0
chr3	gain two copies	59	0
chr4	gain two copies	59	0.0909091
chr5	gain two copies	59	0
chr6	gain two copies	59	0
chr7	gain two copies	59	0
chr8	gain two copies	59	0.0909091
chr9	gain two copies	59	0
chr10	gain two copies	59	0.0454545
chr11	gain two copies	59	0
chr12	gain two copies	59	0
chr13	gain two copies	59	0
chr14	gain two copies	59	0.318182
chr15	gain two copies	59	0
chr16	gain two copies	59	0
chr17	gain two copies	59	0
chr18	gain two copies	59	0.272727
chr19	gain two copies	59	0
chr20	gain two copies	59	0
chr21	gain two copies	59	0.909091
chr22	gain two copies	59	0.0454545
chrX	gain two copies	59	0.136364
chr1	gain two copies	60	0
chr2	gain two copies	60	0
chr3	gain two copies	60	0
chr4	gain two copies	60	0
chr5	gain two copies	60	0.0588235
chr6	gain two copies	60	0
chr7	gain two copies	60	0
chr8	gain two copies	60	0
chr9	gain two copies	60	0
chr10	gain two copies	60	0.470588
chr11	gain two copies	60	0
chr12	gain two copies	60	0
chr13	gain two copies	60	0
chr14	gain two copies	60	0.411765
chr15	gain two copies	60	0
chr16	gain two copies	60	0
chr17	gain two copies	60	0
chr18	gain two copies	60	0.294118
chr19	gain two copies	60	0
chr20	gain two copies	60	0
chr21	gain two copies	60	0.647059
chr22	gain two copies	60	0
chrX	gain two copies	60	0.117647
chr1	gain two copies	61	0
chr2	gain two copies	61	0
chr3	gain two copies	61	0
chr4	gain two copies	61	0
chr5	gain two copies	61	0
chr6	gain two copies	61	0
chr7	gain two copies	61	0
chr8	gain two copies	61	0
chr9	gain two copies	61	0
chr10	gain two copies	61	0.363636
chr11	gain two copies	61	0
chr12	gain two copies	61	0
chr13	gain two copies	61	0
chr14	gain two copies	61	0.727273
chr15	gain two copies	61	0
chr16	gain two copies	61	0
chr17	gain two copies	61	0
chr18	gain two copies	61	0.636364
chr19	gain two copies	61	0
chr20	gain two copies	61	0
chr21	gain two copies	61	0.727273
chr22	gain two copies	61	0.0909091
chrX	gain two copies	61	0.0909091
chr1	gain two copies	62	0
chr2	gain two copies	62	0
chr3	gain two copies	62	0
chr4	gain two copies	62	0
chr5	gain two copies	62	0
chr6	gain two copies	62	0
chr7	gain two copies	62	0
chr8	gain two copies	62	0.333333
chr9	gain two copies	62	0
chr10	gain two copies	62	0.166667
chr11	gain two copies	62	0
chr12	gain two copies	62	0
chr13	gain two copies	62	0
chr14	gain two copies	62	0.5
chr15	gain two copies	62	0
chr16	gain two copies	62	0
chr17	gain two copies	62	0
chr18	gain two copies	62	0.333333
chr19	gain two copies	62	0
chr20	gain two copies	62	0
chr21	gain two copies	62	1
chr22	gain two copies	62	0
chrX	gain two copies	62	0
chr1	gain two copies	63	0
chr2	gain two copies	63	0
chr3	gain two copies	63	0
chr4	gain two copies	63	0
chr5	gain two copies	63	0
chr6	gain two copies	63	0
chr7	gain two copies	63	0
chr8	gain two copies	63	0.181818
chr9	gain two copies	63	0
chr10	gain two copies	63	0.363636
chr11	gain two copies	63	0.0909091
chr12	gain two copies	63	0
chr13	gain two copies	63	0
chr14	gain two copies	63	0.636364
chr15	gain two copies	63	0
chr16	gain two copies	63	0
chr17	gain two copies	63	0
chr18	gain two copies	63	0.363636
chr19	gain two copies	63	0
chr20	gain two copies	63	0
chr21	gain two copies	63	1
chr22	gain two copies	63	0
chrX	gain two copies	63	0.0909091
chr1	gain two copies	64	0
chr2	gain two copies	64	0
chr3	gain two copies	64	0
chr4	gain two copies	64	0
chr5	gain two copies	64	0
chr6	gain two copies	64	0
chr7	gain two copies	64	0
chr8	gain two copies	64	0
chr9	gain two copies	64	0
chr10	gain two copies	64	0.666667
chr11	gain two copies	64	0
chr12	gain two copies	64	0
chr13	gain two copies	64	0
chr14	gain two copies	64	0
chr15	gain two copies	64	0
chr16	gain two copies	64	0
chr17	gain two copies	64	0.333333
chr18	gain two copies	64	0.666667
chr19	gain two copies	64	0
chr20	gain two copies	64	0
chr21	gain two copies	64	1
chr22	gain two copies	64	0
chrX	gain two copies	64	0.333333
chr1	gain two copies	65	0
chr2	gain two copies	65	0
chr3	gain two copies	65	0
chr4	gain two copies	65	0
chr5	gain two copies	65	0
chr6	gain two copies	65	0
chr7	gain two copies	65	0
chr8	gain two copies	65	0
chr9	gain two copies	65	0
chr10	gain two copies	65	0.625
chr11	gain two copies	65	0
chr12	gain two copies	65	0
chr13	gain two copies	65	0
chr14	gain two copies	65	0.75
chr15	gain two copies	65	0
chr16	gain two copies	65	0
chr17	gain two copies	65	0
chr18	gain two copies	65	0.75
chr19	gain two copies	65	0
chr20	gain two copies	65	0
chr21	gain two copies	65	0.75
chr22	gain two copies	65	0
chrX	gain two copies	65	0.125
chr1	gain two copies	65	0
chr2	gain two copies	65	0
chr3	gain two copies	65	0
chr4	gain two copies	65	0
chr5	gain two copies	65	0
chr6	gain two copies	65	0
chr7	gain two copies	65	0
chr8	gain two copies	65	0
chr9	gain two copies	65	0
chr10	gain two copies	65	0.625
chr11	gain two copies	65	0
chr12	gain two copies	65	0
chr13	gain two copies	65	0
chr14	gain two copies	65	0.75
chr15	gain two copies	65	0
chr16	gain two copies	65	0
chr17	gain two copies	65	0
chr18	gain two copies	65	0.75
chr19	gain two copies	65	0
chr20	gain two copies	65	0
chr21	gain two copies	65	0.75
chr22	gain two copies	65	0
chrX	gain two copies	65	0.125
chr1	gain two copies	66	0
chr2	gain two copies	66	0
chr3	gain two copies	66	0
chr4	gain two copies	66	1
chr5	gain two copies	66	0
chr6	gain two copies	66	0
chr7	gain two copies	66	0
chr8	gain two copies	66	0
chr9	gain two copies	66	0
chr10	gain two copies	66	1
chr11	gain two copies	66	0
chr12	gain two copies	66	0
chr13	gain two copies	66	0
chr14	gain two copies	66	0
chr15	gain two copies	66	0
chr16	gain two copies	66	0
chr17	gain two copies	66	0
chr18	gain two copies	66	1
chr19	gain two copies	66	0
chr20	gain two copies	66	0
chr21	gain two copies	66	1
chr22	gain two copies	66	0
chrX	gain two copies	66	0
chr1	gain two copies	67	0
chr2	gain two copies	67	0
chr3	gain two copies	67	0
chr4	gain two copies	67	0
chr5	gain two copies	67	0
chr6	gain two copies	67	0
chr7	gain two copies	67	0
chr8	gain two copies	67	0.333333
chr9	gain two copies	67	0
chr10	gain two copies	67	1
chr11	gain two copies	67	0
chr12	gain two copies	67	0
chr13	gain two copies	67	0
chr14	gain two copies	67	1
chr15	gain two copies	67	0
chr16	gain two copies	67	0
chr17	gain two copies	67	0
chr18	gain two copies	67	0.333333
chr19	gain two copies	67	0
chr20	gain two copies	67	0
chr21	gain two copies	67	0.666667
chr22	gain two copies	67	0
chrX	gain two copies	67	0
chrY	loss one copy	51	0
chrY	gain one copy	51	0
chrY	loss one copy	52	0
chrY	gain one copy	52	0
chrY	loss one copy	53	0
chrY	gain one copy	53	0.0307692
chrY	loss one copy	54	0.032967
chrY	gain one copy	54	0.0769231
chrY	loss one copy	55	0.0294118
chrY	gain one copy	55	0.0784314
chrY	loss one copy	56	0.0222222
chrY	gain one copy	56	0.177778
chrY	loss one copy	57	0.0263158
chrY	gain one copy	57	0.184211
chrY	loss one copy	58	0.0487805
chrY	gain one copy	58	0.146341
chrY	loss one copy	59	0
chrY	gain one copy	59	0.181818
chrY	loss one copy	60	0
chrY	gain one copy	60	0.176471
chrY	loss one copy	61	0
chrY	gain one copy	61	0.0909091
chrY	loss one copy	62	0
chrY	gain one copy	62	0
chrY	loss one copy	63	0
chrY	gain one copy	63	0.272727
chrY	loss one copy	64	0
chrY	gain one copy	64	0
chrY	loss one copy	65	0.125
chrY	gain one copy	65	0.375
chrY	loss one copy	65	0.125
chrY	gain one copy	65	0.375
chrY	loss one copy	66	0
chrY	gain one copy	66	0
chrY	loss one copy	67	0
chrY	gain one copy	67	0.666667

[truncated: 4 more sheets: Supplementary_figure9A, Supplementary_figure9B, Supplementary_figure10, Supplementary_figure11]
